# Supplementary material for: Dysregulated Treg repair responses lead to chronic rejection after heart transplantation
Source: J Clin Invest. 2024 Dec 2;134(23):e173593. doi: 10.1172/JCI173593 (PMC11601918; doi:10.1172/JCI173593)
Supplement: Supplemental data set 1 [file jci-134-173593-s010.xlsx]

## Sheet: Trm-like
Gene Expression ID	Ensembl ID	Gene name	P-value	FDR step up	Ratio	Fold change	LSMean(HTO1,HTO2,HTO3)	LSMean(HTO4,HTO5,HTO6)
0610005C13Rik	ENSMUSG00000109644	0610005C13Rik	1	1	1	1	1	1
0610009B22Rik	ENSMUSG00000007777	0610009B22Rik	0.682538	1	2.89181	2.89181	2.89181	1
0610009E02Rik	ENSMUSG00000086714	0610009E02Rik	1	1	1	-1	1	1
0610009L18Rik	ENSMUSG00000043644	0610009L18Rik	0.877413	1	1.08079	1.08079	2.39206	2.21326
0610010F05Rik	ENSMUSG00000042208	0610010F05Rik	0.415853	1	2.02085	2.02085	16.8171	8.32178
0610010K14Rik	ENSMUSG00000020831	0610010K14Rik	0.814633	1	0.581144	-1.72074	7.34907	12.6459
0610012D04Rik	ENSMUSG00000089755	0610012D04Rik	1	1	1	1	1	1
0610012G03Rik	ENSMUSG00000107002	0610012G03Rik	0.594092	1	1.17621	1.17621	41.4236	35.2177
0610025J13Rik	ENSMUSG00000046683	0610025J13Rik	?	?	?	?	?	?
0610030E20Rik	ENSMUSG00000058706	0610030E20Rik	0.650927	1	0.794792	-1.25819	11.2606	14.1679
0610033M10Rik	ENSMUSG00000108236	0610033M10Rik	1	1	1	-1	1	1
0610038B21Rik	ENSMUSG00000097882	0610038B21Rik	1	1	1	1	1	1
0610039K10Rik	ENSMUSG00000058812	0610039K10Rik	1	1	1	1	1	1
0610040B10Rik	ENSMUSG00000089889	0610040B10Rik	0.541268	1	0.746045	-1.3404	22.3799	29.998
0610040F04Rik	ENSMUSG00000087341	0610040F04Rik	1	1	1	1	1	1
0610040J01Rik	ENSMUSG00000060512	0610040J01Rik	1	1	1	1	1	1
0610043K17Rik	ENSMUSG00000087361	0610043K17Rik	1	1	1	1	1	1
0710001A04Rik	ENSMUSG00000114511	0710001A04Rik	?	?	?	?	?	?
1010001B22Rik	ENSMUSG00000097863	1010001B22Rik	1	1	1	1	1	1
1010001N08Rik	ENSMUSG00000097222	1010001N08Rik	1	1	1	1	1	1
1110002E22Rik	ENSMUSG00000090066	1110002E22Rik	1	1	1	1	1	1
1110002J07Rik	ENSMUSG00000097134	1110002J07Rik	1	1	1	-1	1	1
1110002L01Rik	ENSMUSG00000071456	1110002L01Rik	0.78087	1	0.427151	-2.34109	1.64453	3.84999
1110004F10Rik	ENSMUSG00000030663	1110004F10Rik	0.0592129	1	0.632226	-1.58171	43.327	68.5308
1110006O24Rik	ENSMUSG00000107121	1110006O24Rik	0.0798463	1	0.205396	-4.86864	1	4.86864
Kcnj8	ENSMUSG00000030247	Kcnj8	9.54672e-05	0.0371536	36.0652	36.0652	36.0652	1
1110012L19Rik	ENSMUSG00000045237	1110012L19Rik	0.854462	1	1.17513	1.17513	9.9201	8.44167
Pvt1	ENSMUSG00000097039	Pvt1	0.0136999	0.676415	29.9659	29.9659	29.9659	1
1110017D15Rik	ENSMUSG00000028441	1110017D15Rik	1	1	1	1	1	1
1110018N20Rik	ENSMUSG00000085151	1110018N20Rik	1	1	1	1	1	1
1110019B22Rik	ENSMUSG00000112289	1110019B22Rik	1	1	1	-1	1	1
1110019D14Rik	ENSMUSG00000097616	1110019D14Rik	0.712271	1	2.5983	2.5983	2.5983	1
1110020A21Rik	ENSMUSG00000097047	1110020A21Rik	1	1	1	1	1	1
1110028F11Rik	ENSMUSG00000085972	1110028F11Rik	0.541471	1	2.6379	2.6379	2.6379	1
1110028F18Rik	ENSMUSG00000099139	1110028F18Rik	0.150279	1	2.76392	2.76392	2.76392	1
1110032A03Rik	ENSMUSG00000037971	1110032A03Rik	0.585162	1	0.571574	-1.74955	4.71295	8.24555
1110032F04Rik	ENSMUSG00000046999	1110032F04Rik	0.831052	1	1.61244	1.61244	12.8915	7.99503
1110035H17Rik	ENSMUSG00000099098	1110035H17Rik	1	1	1	-1	1	1
1110038B12Rik	ENSMUSG00000092203	1110038B12Rik	0.821388	1	1.16651	1.16651	21.4337	18.3742
1110038F14Rik	ENSMUSG00000063236	1110038F14Rik	0.851844	1	0.799625	-1.25059	34.2702	42.8579
1110046J04Rik	ENSMUSG00000085457	1110046J04Rik	0.674992	1	2.15743	2.15743	2.15743	1
1110051M20Rik	ENSMUSG00000040591	1110051M20Rik	0.524426	1	1.36773	1.36773	7.30477	5.34079
1110059E24Rik	ENSMUSG00000035171	1110059E24Rik	0.871376	1	0.76873	-1.30085	16.0404	20.8661
1110059G10Rik	ENSMUSG00000032551	1110059G10Rik	0.49396	1	0.777306	-1.28649	36.1282	46.4787
1110065P20Rik	ENSMUSG00000078570	1110065P20Rik	0.831073	1	0.685411	-1.45898	5.87821	8.57618
1190001M18Rik	ENSMUSG00000111857	1190001M18Rik	1	1	1	1	1	1
1190005I06Rik	ENSMUSG00000043687	1190005I06Rik	0.317142	1	0.323405	-3.0921	1	3.0921
1190007I07Rik	ENSMUSG00000063320	1190007I07Rik	0.725733	1	0.607775	-1.64534	3.12744	5.14572
1200007C13Rik	ENSMUSG00000087684	1200007C13Rik	1	1	1	1	1	1
1300002E11Rik	ENSMUSG00000097290	1300002E11Rik	0.948989	1	1.06911	1.06911	19.5032	18.2425
1300014J16Rik	ENSMUSG00000112545	1300014J16Rik	1	1	1	1	1	1
1300017J02Rik	ENSMUSG00000033688	1300017J02Rik	1	1	1	1	1	1
1500002C15Rik	ENSMUSG00000096221	1500002C15Rik	1	1	1	1	1	1
1500002F19Rik	ENSMUSG00000097595	1500002F19Rik	0.415265	1	2.31082	2.31082	2.31082	1
S1pr5	ENSMUSG00000045087	S1pr5	0.00686975	0.49047	26.2544	26.2544	26.2544	1
1500009C09Rik	ENSMUSG00000068099	1500009C09Rik	?	?	?	?	?	?
1500009L16Rik	ENSMUSG00000087651	1500009L16Rik	0.557696	1	1.52743	1.52743	10.2841	6.73295
1500011B03Rik	ENSMUSG00000072694	1500011B03Rik	0.581416	1	0.945701	-1.05742	21.897	23.1542
1500012K07Rik	ENSMUSG00000097247	1500012K07Rik	1	1	1	1	1	1
1500015A07Rik	ENSMUSG00000098702	1500015A07Rik	0.686106	1	0.688486	-1.45246	5.72695	8.31818
1500015L24Rik	ENSMUSG00000094732	1500015L24Rik	?	?	?	?	?	?
1500026H17Rik	ENSMUSG00000097383	1500026H17Rik	0.33288	1	2.10908	2.10908	2.10908	1
1500035N22Rik	ENSMUSG00000059631	1500035N22Rik	1	1	1	1	1	1
1520401A03Rik	ENSMUSG00000043747	1520401A03Rik	1	1	1	1	1	1
1600002D24Rik	ENSMUSG00000117232	1600002D24Rik	1	1	1	1	1	1
1600002K03Rik	ENSMUSG00000035595	1600002K03Rik	0.696258	1	1.71159	1.71159	20.2694	11.8425
1600010M07Rik	ENSMUSG00000101585	1600010M07Rik	1	1	1	1	1	1
1600012H06Rik	ENSMUSG00000050088	1600012H06Rik	0.218928	1	1.90453	1.90453	29.5234	15.5016
1600014C10Rik	ENSMUSG00000054676	1600014C10Rik	0.0836548	1	2.10751	2.10751	40.5642	19.2474
1600014C23Rik	ENSMUSG00000094690	1600014C23Rik	1	1	1	-1	1	1
1600020E01Rik	ENSMUSG00000097048	1600020E01Rik	0.561792	1	1.61591	1.61591	15.7693	9.75878
1600022D10Rik	ENSMUSG00000117315	1600022D10Rik	1	1	1	1	1	1
1700001C19Rik	ENSMUSG00000047150	1700001C19Rik	1	1	1	1	1	1
1700001D01Rik	ENSMUSG00000099419	1700001D01Rik	1	1	1	1	1	1
1700001G11Rik	ENSMUSG00000085984	1700001G11Rik	1	1	1	1	1	1
1700001J03Rik	ENSMUSG00000095040	1700001J03Rik	1	1	1	1	1	1
1700001K19Rik	ENSMUSG00000056508	1700001K19Rik	?	?	?	?	?	?
1700001K23Rik	ENSMUSG00000118314	1700001K23Rik	1	1	1	1	1	1
1700001L05Rik	ENSMUSG00000075511	1700001L05Rik	0.579765	1	0.292965	-3.41338	1	3.41338
1700001L19Rik	ENSMUSG00000021534	1700001L19Rik	?	?	?	?	?	?
1700001O22Rik	ENSMUSG00000044320	1700001O22Rik	0.0699591	1	2.99583	2.99583	2.99583	1
1700001P01Rik	ENSMUSG00000018543	1700001P01Rik	0.224145	1	2.02499	2.02499	2.02499	1
1700003C15Rik	ENSMUSG00000099391	1700003C15Rik	?	?	?	?	?	?
1700003E16Rik	ENSMUSG00000030030	1700003E16Rik	1	1	1	1	1	1
1700003F12Rik	ENSMUSG00000038523	1700003F12Rik	0.345769	1	0.240235	-4.16259	1	4.16259
1700003G18Rik	ENSMUSG00000087621	1700003G18Rik	1	1	1	1	1	1
1700003I16Rik	ENSMUSG00000107526	1700003I16Rik	1	1	1	1	1	1
1700003M07Rik	ENSMUSG00000085389	1700003M07Rik	1	1	1	1	1	1
1700006J14Rik	ENSMUSG00000034764	1700006J14Rik	1	1	1	1	1	1
1700007K13Rik	ENSMUSG00000026831	1700007K13Rik	?	?	?	?	?	?
1700007L15Rik	ENSMUSG00000097318	1700007L15Rik	1	1	1	1	1	1
1700008B11Rik	ENSMUSG00000104872	1700008B11Rik	0.320354	1	2.01062	2.01062	2.01062	1
1700008J07Rik	ENSMUSG00000101225	1700008J07Rik	0.815186	1	0.583886	-1.71266	1.59762	2.73618
1700008O03Rik	ENSMUSG00000008028	1700008O03Rik	1	1	1	1	1	1
1700010B13Rik	ENSMUSG00000099958	1700010B13Rik	?	?	?	?	?	?
1700010I02Rik	ENSMUSG00000100010	1700010I02Rik	?	?	?	?	?	?
1700010I14Rik	ENSMUSG00000023873	1700010I14Rik	1	1	1	-1	1	1
1700010K24Rik	ENSMUSG00000085102	1700010K24Rik	1	1	1	1	1	1
1700011D18Rik	ENSMUSG00000108791	1700011D18Rik	?	?	?	?	?	?
1700011L03Rik	ENSMUSG00000109759	1700011L03Rik	1	1	1	1	1	1
Ntpcr	ENSMUSG00000031851	Ntpcr	0.000298993	0.0842181	24.1873	24.1873	24.1873	1
1700012B09Rik	ENSMUSG00000031927	1700012B09Rik	1	1	1	1	1	1
1700012D14Rik	ENSMUSG00000110424	1700012D14Rik	0.793096	1	0.494641	-2.02167	1.6649	3.36588
1700012D16Rik	ENSMUSG00000105023	1700012D16Rik	?	?	?	?	?	?
1700013D24Rik	ENSMUSG00000079346	1700013D24Rik	1	1	1	1	1	1
1700013F07Rik	ENSMUSG00000027886	1700013F07Rik	?	?	?	?	?	?
1700014D04Rik	ENSMUSG00000051054	1700014D04Rik	1	1	1	1	1	1
1700015F17Rik	ENSMUSG00000079666	1700015F17Rik	?	?	?	?	?	?
1700015I17Rik	ENSMUSG00000110335	1700015I17Rik	1	1	1	1	1	1
1700015O11Rik	ENSMUSG00000097671	1700015O11Rik	1	1	1	1	1	1
1700016F12Rik	ENSMUSG00000104955	1700016F12Rik	1	1	1	1	1	1
1700016G22Rik	ENSMUSG00000100625	1700016G22Rik	1	1	1	1	1	1
1700016J18Rik	ENSMUSG00000111103	1700016J18Rik	?	?	?	?	?	?
1700016K19Rik	ENSMUSG00000053783	1700016K19Rik	?	?	?	?	?	?
1700016P03Rik	ENSMUSG00000085609	1700016P03Rik	0.622463	1	0.37886	-2.6395	1	2.6395
1700017B05Rik	ENSMUSG00000032300	1700017B05Rik	0.00284027	0.322764	0.68553	-1.45872	183.392	267.518
1700018A04Rik	ENSMUSG00000038408	1700018A04Rik	1	1	1	1	1	1
1700018B08Rik	ENSMUSG00000031809	1700018B08Rik	?	?	?	?	?	?
1700018L02Rik	ENSMUSG00000100075	1700018L02Rik	0.340476	1	2.98707	2.98707	2.98707	1
1700019A02Rik	ENSMUSG00000060715	1700019A02Rik	?	?	?	?	?	?
1700019D03Rik	ENSMUSG00000043629	1700019D03Rik	0.223641	1	11.3046	11.3046	11.3046	1
1700019J19Rik	ENSMUSG00000111489	1700019J19Rik	1	1	1	1	1	1
1700019L13Rik	ENSMUSG00000111639	1700019L13Rik	0.803246	1	1.58522	1.58522	1.58522	1
1700020D05Rik	ENSMUSG00000100937	1700020D05Rik	0.262844	1	2.67313	2.67313	2.67313	1
1700020L24Rik	ENSMUSG00000035085	1700020L24Rik	0.126753	1	3.20535	3.20535	7.64908	2.38635
1700020N01Rik	ENSMUSG00000050844	1700020N01Rik	1	1	1	1	1	1
1700020N18Rik	ENSMUSG00000100253	1700020N18Rik	1	1	1	1	1	1
1700021A07Rik	ENSMUSG00000037535	1700021A07Rik	?	?	?	?	?	?
1700021F05Rik	ENSMUSG00000019797	1700021F05Rik	1	1	1	1	1	1
1700021F13Rik	ENSMUSG00000107053	1700021F13Rik	1	1	1	1	1	1
1700022H01Rik	ENSMUSG00000112581	1700022H01Rik	?	?	?	?	?	?
1700022I11Rik	ENSMUSG00000028451	1700022I11Rik	1	1	1	1	1	1
1700022N22Rik	ENSMUSG00000097523	1700022N22Rik	1	1	1	1	1	1
1700023F06Rik	ENSMUSG00000020940	.	1	1	1	1	1	1
1700023H06Rik	ENSMUSG00000089827	1700023H06Rik	0.403292	1	0.178517	-5.6017	1	5.6017
1700024B18Rik	ENSMUSG00000099994	1700024B18Rik	1	1	1	1	1	1
1700025G04Rik	ENSMUSG00000032666	1700025G04Rik	0.612739	1	0.965633	-1.03559	78.2061	80.9895
1700025M24Rik	ENSMUSG00000100175	1700025M24Rik	?	?	?	?	?	?
1700025N23Rik	ENSMUSG00000100121	1700025N23Rik	1	1	1	1	1	1
1700026D11Rik	ENSMUSG00000086379	1700026D11Rik	1	1	1	1	1	1
1700026N04Rik	ENSMUSG00000114681	1700026N04Rik	1	1	1	1	1	1
1700027A07Rik	ENSMUSG00000084864	1700027A07Rik	1	1	1	1	1	1
1700027F06Rik	ENSMUSG00000107737	1700027F06Rik	?	?	?	?	?	?
1700027F09Rik	ENSMUSG00000100911	1700027F09Rik	0.0888075	1	2.36665	2.36665	2.36665	1
1700027J07Rik	ENSMUSG00000111422	1700027J07Rik	1	1	1	1	1	1
1700028E10Rik	ENSMUSG00000097321	1700028E10Rik	0.898548	1	1.02393	1.02393	2.26622	2.21326
1700028I16Rik	ENSMUSG00000056821	1700028I16Rik	?	?	?	?	?	?
1700028J19Rik	ENSMUSG00000038782	1700028J19Rik	1	1	1	1	1	1
1700028K03Rik	ENSMUSG00000089798	1700028K03Rik	1	1	1	1	1	1
Med9	ENSMUSG00000061650	Med9	0.000619593	0.133671	23.8034	23.8034	23.8034	1
1700028P14Rik	ENSMUSG00000033053	1700028P14Rik	?	?	?	?	?	?
1700029H14Rik	ENSMUSG00000031452	1700029H14Rik	1	1	1	1	1	1
1700029I15Rik	ENSMUSG00000044916	1700029I15Rik	0.828617	1	0.9503	-1.0523	2.43723	2.56469
1700029J03Rik	ENSMUSG00000099968	1700029J03Rik	?	?	?	?	?	?
1700029J07Rik	ENSMUSG00000071103	1700029J07Rik	1	1	1	1	1	1
1700029M03Rik	ENSMUSG00000101189	1700029M03Rik	?	?	?	?	?	?
1700030C12Rik	ENSMUSG00000086459	1700030C12Rik	0.237968	1	0.292965	-3.41338	1	3.41338
1700030E10Rik	ENSMUSG00000112619	1700030E10Rik	?	?	?	?	?	?
1700030J22Rik	ENSMUSG00000031847	1700030J22Rik	1	1	1	1	1	1
1700030K09Rik	ENSMUSG00000052794	1700030K09Rik	1	1	1	-1	1	1
1700030N03Rik	ENSMUSG00000100969	1700030N03Rik	?	?	?	?	?	?
1700031A10Rik	ENSMUSG00000092239	1700031A10Rik	1	1	1	1	1	1
1700031P21Rik	ENSMUSG00000100315	1700031P21Rik	?	?	?	?	?	?
1700034H15Rik	ENSMUSG00000055833	1700034H15Rik	0.283047	1	0.333895	-2.99496	1	2.99496
1700034I23Rik	ENSMUSG00000074619	1700034I23Rik	?	?	?	?	?	?
1700034P13Rik	ENSMUSG00000097893	1700034P13Rik	1	1	1	1	1	1
1700036A12Rik	ENSMUSG00000095956	1700036A12Rik	1	1	1	1	1	1
1700037C18Rik	ENSMUSG00000005983	1700037C18Rik	0.723332	1	1.27776	1.27776	4.05963	3.17716
1700037F03Rik	ENSMUSG00000114125	1700037F03Rik	1	1	1	1	1	1
1700037H04Rik	ENSMUSG00000027327	1700037H04Rik	0.0949955	1	2.89634	2.89634	22.4875	7.76409
1700039M10Rik	ENSMUSG00000097933	1700039M10Rik	1	1	1	1	1	1
Tspyl2	ENSMUSG00000041096	Tspyl2	0.0311184	0.947532	23.1836	23.1836	23.1836	1
1700040D17Rik	ENSMUSG00000097515	1700040D17Rik	?	?	?	?	?	?
1700040L08Rik	ENSMUSG00000107406	1700040L08Rik	0.0887945	1	2.55676	2.55676	2.55676	1
1700041G16Rik	ENSMUSG00000054822	1700041G16Rik	1	1	1	-1	1	1
1700041M19Rik	ENSMUSG00000100857	1700041M19Rik	?	?	?	?	?	?
1700042O10Rik	ENSMUSG00000086391	1700042O10Rik	1	1	1	1	1	1
1700045H11Rik	ENSMUSG00000078492	1700045H11Rik	?	?	?	?	?	?
1700047A11Rik	ENSMUSG00000085437	1700047A11Rik	?	?	?	?	?	?
1700047I17Rik2	ENSMUSG00000094103	.	1	1	1	1	1	1
1700047K16Rik	ENSMUSG00000087347	1700047K16Rik	0.45566	1	1.53602	1.53602	4.27358	2.78225
1700047L14Rik	ENSMUSG00000101762	1700047L14Rik	1	1	1	1	1	1
1700047M11Rik	ENSMUSG00000100147	1700047M11Rik	1	1	1	1	1	1
1700048O20Rik	ENSMUSG00000043773	1700048O20Rik	1	1	1	-1	1	1
1700048P04Rik	ENSMUSG00000112333	1700048P04Rik	?	?	?	?	?	?
1700049E15Rik	ENSMUSG00000085077	1700049E15Rik	?	?	?	?	?	?
1700052H01Rik	ENSMUSG00000105297	1700052H01Rik	1	1	1	1	1	1
1700052K11Rik	ENSMUSG00000099681	1700052K11Rik	0.531243	1	2.00832	2.00832	7.79856	3.88312
Ccno	ENSMUSG00000042417	Ccno	0.00284581	0.322764	22.9039	22.9039	22.9039	1
1700056E22Rik	ENSMUSG00000044854	1700056E22Rik	0.901322	1	1.07186	1.07186	2.97736	2.77776
1700056N10Rik	ENSMUSG00000084792	1700056N10Rik	0.785861	1	2.02064	2.02064	2.02064	1
1700057G04Rik	ENSMUSG00000074139	1700057G04Rik	1	1	1	1	1	1
1700058P15Rik	ENSMUSG00000089636	1700058P15Rik	1	1	1	1	1	1
1700061E18Rik	ENSMUSG00000085759	1700061E18Rik	1	1	1	1	1	1
1700061F12Rik	ENSMUSG00000085580	1700061F12Rik	?	?	?	?	?	?
1700061G19Rik	ENSMUSG00000024209	.	1	1	1	1	1	1
1700061N14Rik	ENSMUSG00000110464	1700061N14Rik	1	1	1	1	1	1
1700062C10Rik	ENSMUSG00000114390	1700062C10Rik	1	1	1	1	1	1
1700063D05Rik	ENSMUSG00000100837	1700063D05Rik	0.487494	1	0.268524	-3.72407	1	3.72407
1700063J08Rik	ENSMUSG00000117080	1700063J08Rik	1	1	1	-1	1	1
1700064H15Rik	ENSMUSG00000082766	1700064H15Rik	1	1	1	1	1	1
1700064M15Rik	ENSMUSG00000100211	1700064M15Rik	0.173905	1	0.466175	-2.14512	1	2.14512
1700065D16Rik	ENSMUSG00000096655	1700065D16Rik	1	1	1	1	1	1
1700065J11Rik	ENSMUSG00000107341	1700065J11Rik	?	?	?	?	?	?
1700066B17Rik	ENSMUSG00000101634	1700066B17Rik	1	1	1	1	1	1
1700066B19Rik	ENSMUSG00000073598	1700066B19Rik	1	1	1	1	1	1
1700066J03Rik	ENSMUSG00000097717	1700066J03Rik	?	?	?	?	?	?
Il1rl1	ENSMUSG00000026069	Il1rl1	0.0330786	0.966471	22.4052	22.4052	22.4052	1
1700067K01Rik	ENSMUSG00000046408	1700067K01Rik	0.261242	1	1.71665	1.71665	1.71665	1
1700069B07Rik	ENSMUSG00000053081	1700069B07Rik	1	1	1	1	1	1
1700069L16Rik	ENSMUSG00000042184	1700069L16Rik	?	?	?	?	?	?
1700071M16Rik	ENSMUSG00000090307	1700071M16Rik	1	1	1	1	1	1
1700072G22Rik	ENSMUSG00000101702	1700072G22Rik	0.540716	1	0.329914	-3.0311	1	3.0311
1700081N11Rik	ENSMUSG00000113209	1700081N11Rik	1	1	1	1	1	1
1700084C06Rik	ENSMUSG00000086016	1700084C06Rik	1	1	1	1	1	1
1700084D21Rik	ENSMUSG00000114333	1700084D21Rik	1	1	1	1	1	1
1700084E18Rik	ENSMUSG00000100747	1700084E18Rik	0.565729	1	2.16004	2.16004	2.16004	1
1700086D15Rik	ENSMUSG00000020548	1700086D15Rik	?	?	?	?	?	?
1700086O06Rik	ENSMUSG00000097080	1700086O06Rik	1	1	1	1	1	1
1700086P04Rik	ENSMUSG00000085085	1700086P04Rik	1	1	1	1	1	1
1700087I21Rik	ENSMUSG00000115099	1700087I21Rik	?	?	?	?	?	?
1700087M22Rik	ENSMUSG00000115723	1700087M22Rik	1	1	1	1	1	1
1700088E04Rik	ENSMUSG00000033029	1700088E04Rik	1	1	1	1	1	1
Syce2	ENSMUSG00000003824	Syce2	0.0037621	0.361764	21.9105	21.9105	21.9105	1
1700093K21Rik	ENSMUSG00000020286	1700093K21Rik	0.0675366	1	0.288507	-3.46612	2.02834	7.03045
1700094D03Rik	ENSMUSG00000118506	1700094D03Rik	0.820314	1	1.21964	1.21964	7.81841	6.41044
1700095J07Rik	ENSMUSG00000084861	1700095J07Rik	1	1	1	1	1	1
1700095J12Rik	ENSMUSG00000084804	1700095J12Rik	1	1	1	1	1	1
1700096K18Rik	ENSMUSG00000101856	1700096K18Rik	0.565713	1	0.825959	-1.21071	10.9068	13.2051
1700097N02Rik	ENSMUSG00000099474	1700097N02Rik	0.94906	1	1.14947	1.14947	6.68316	5.81411
1700099I09Rik	ENSMUSG00000091906	1700099I09Rik	1	1	1	1	1	1
1700101I11Rik	ENSMUSG00000097675	1700101I11Rik	1	1	1	-1	1	1
1700102H20Rik	ENSMUSG00000116852	1700102H20Rik	0.24246	1	0.309359	-3.23249	1	3.23249
1700102P08Rik	ENSMUSG00000032611	1700102P08Rik	0.539103	1	0.320924	-3.116	1	3.116
1700104B16Rik	ENSMUSG00000049476	1700104B16Rik	1	1	1	1	1	1
1700105P06Rik	ENSMUSG00000099923	1700105P06Rik	1	1	1	1	1	1
1700108F19Rik	ENSMUSG00000101009	1700108F19Rik	1	1	1	1	1	1
1700109G14Rik	ENSMUSG00000101505	1700109G14Rik	?	?	?	?	?	?
1700109H08Rik	ENSMUSG00000008307	1700109H08Rik	0.211736	1	1.58237	1.58237	17.611	11.1295
1700109K24Rik	ENSMUSG00000097267	1700109K24Rik	?	?	?	?	?	?
1700110I01Rik	ENSMUSG00000079407	1700110I01Rik	1	1	1	1	1	1
1700110K17Rik	ENSMUSG00000087047	1700110K17Rik	1	1	1	1	1	1
1700111N16Rik	ENSMUSG00000100511	1700111N16Rik	?	?	?	?	?	?
1700112D23Rik	ENSMUSG00000091329	1700112D23Rik	?	?	?	?	?	?
1700112J16Rik	ENSMUSG00000097527	1700112J16Rik	0.507403	1	0.467596	-2.1386	1	2.1386
1700113A16Rik	ENSMUSG00000096935	1700113A16Rik	0.329869	1	0.262851	-3.80444	1.84796	7.03045
1700120B22Rik	ENSMUSG00000045391	1700120B22Rik	1	1	1	1	1	1
1700120C14Rik	ENSMUSG00000100599	1700120C14Rik	0.525481	1	0.436369	-2.29164	2.3784	5.45045
1700120K04Rik	ENSMUSG00000099579	1700120K04Rik	?	?	?	?	?	?
1700120O09Rik	ENSMUSG00000093386	1700120O09Rik	?	?	?	?	?	?
1700122C19Rik	ENSMUSG00000117800	1700122C19Rik	1	1	1	1	1	1
1700122E12Rik	ENSMUSG00000087685	1700122E12Rik	1	1	1	1	1	1
1700123L14Rik	ENSMUSG00000072878	1700123L14Rik	?	?	?	?	?	?
1700123M08Rik	ENSMUSG00000085614	1700123M08Rik	0.496211	1	2.96725	2.96725	2.96725	1
1700123O20Rik	ENSMUSG00000040822	1700123O20Rik	0.912193	1	1.26499	1.26499	53.7883	42.5209
1700124L16Rik	ENSMUSG00000099354	1700124L16Rik	0.65891	1	1.76105	1.76105	1.76105	1
1700125G22Rik	ENSMUSG00000097584	1700125G22Rik	?	?	?	?	?	?
1700127F24Rik	ENSMUSG00000113830	1700127F24Rik	?	?	?	?	?	?
1810006J02Rik	ENSMUSG00000100182	1810006J02Rik	1	1	1	1	1	1
1810007D17Rik	ENSMUSG00000100001	1810007D17Rik	?	?	?	?	?	?
1810008B01Rik	ENSMUSG00000089745	1810008B01Rik	1	1	1	1	1	1
1810008I18Rik	ENSMUSG00000100094	1810008I18Rik	1	1	1	1	1	1
1810009A15Rik	ENSMUSG00000071653	1810009A15Rik	0.313442	1	0.359422	-2.78225	1	2.78225
1810009J06Rik	ENSMUSG00000094808	1810009J06Rik	1	1	1	1	1	1
1810010H24Rik	ENSMUSG00000078607	1810010H24Rik	0.525991	1	2.37022	2.37022	2.37022	1
1810012K16Rik	ENSMUSG00000099825	1810012K16Rik	?	?	?	?	?	?
1810013D15Rik	ENSMUSG00000028177	1810013D15Rik	?	?	?	?	?	?
1810013L24Rik	ENSMUSG00000022507	1810013L24Rik	0.383777	1	0.685975	-1.45778	47.4358	69.1509
1810014P07Rik	ENSMUSG00000117434	1810014P07Rik	0.299041	1	0.223563	-4.47301	1	4.47301
1810019D21Rik	ENSMUSG00000086390	1810019D21Rik	1	1	1	1	1	1
1810019N24Rik	ENSMUSG00000097115	1810019N24Rik	1	1	1	1	1	1
1810020O05Rik	ENSMUSG00000089997	1810020O05Rik	1	1	1	1	1	1
1810021B22Rik	ENSMUSG00000087331	1810021B22Rik	1	1	1	1	1	1
1810024B03Rik	ENSMUSG00000044145	1810024B03Rik	0.682915	1	0.464264	-2.15395	1	2.15395
1810026B05Rik	ENSMUSG00000101970	1810026B05Rik	0.751005	1	1.15869	1.15869	202.386	174.668
Ndrg2	ENSMUSG00000004558	Ndrg2	0.0229294	0.876032	21.6595	21.6595	21.6595	1
1810034E14Rik	ENSMUSG00000097101	1810034E14Rik	0.910656	1	1.13759	1.13759	3.46964	3.04998
1810037I17Rik	ENSMUSG00000054091	1810037I17Rik	0.361719	1	0.818067	-1.22239	171.813	210.023
1810041H14Rik	ENSMUSG00000102112	1810041H14Rik	0.557834	1	2.20318	2.20318	7.24897	3.29023
1810044D09Rik	ENSMUSG00000100680	1810044D09Rik	0.618477	1	4.13521	4.13521	4.13521	1
1810046K07Rik	ENSMUSG00000036027	1810046K07Rik	1	1	1	1	1	1
1810049J17Rik	ENSMUSG00000097221	1810049J17Rik	1	1	1	1	1	1
1810055G02Rik	ENSMUSG00000035372	1810055G02Rik	0.646322	1	1.13721	1.13721	8.16071	7.17611
1810058I24Rik	ENSMUSG00000073155	1810058I24Rik	0.826038	1	1.1825	1.1825	64.5071	54.5513
1810059C17Rik	ENSMUSG00000086340	1810059C17Rik	1	1	1	1	1	1
1810059H22Rik	ENSMUSG00000108207	1810059H22Rik	1	1	1	1	1	1
1810062G17Rik	ENSMUSG00000027713	1810062G17Rik	1	1	1	1	1	1
1810062O18Rik	ENSMUSG00000084925	1810062O18Rik	1	1	1	1	1	1
1810064F22Rik	ENSMUSG00000090925	1810064F22Rik	?	?	?	?	?	?
1810073O08Rik	ENSMUSG00000117442	1810073O08Rik	1	1	1	1	1	1
2010001A14Rik	ENSMUSG00000087165	2010001A14Rik	0.575127	1	0.960088	-1.04157	4.0534	4.22191
2010001K21Rik	ENSMUSG00000051606	2010001K21Rik	1	1	1	1	1	1
2010003K11Rik	ENSMUSG00000042041	2010003K11Rik	?	?	?	?	?	?
2010007H06Rik	ENSMUSG00000044694	2010007H06Rik	1	1	1	1	1	1
2010013B24Rik	ENSMUSG00000087277	2010013B24Rik	1	1	1	1	1	1
2010016I18Rik	ENSMUSG00000091575	2010016I18Rik	0.968472	1	1.22806	1.22806	11.442	9.31717
2010103J01Rik	ENSMUSG00000104368	2010103J01Rik	?	?	?	?	?	?
2010106C02Rik	ENSMUSG00000100738	2010106C02Rik	?	?	?	?	?	?
2010106E10Rik	ENSMUSG00000025528	2010106E10Rik	?	?	?	?	?	?
2010106G04Rik	ENSMUSG00000117376	2010106G04Rik	1	1	1	1	1	1
Lysmd2	ENSMUSG00000032184	Lysmd2	0.0114313	0.616542	20.0552	20.0552	20.0552	1
2010110E17Rik	ENSMUSG00000098434	2010110E17Rik	1	1	1	-1	1	1
2010110K18Rik	ENSMUSG00000097755	2010110K18Rik	1	1	1	1	1	1
2010204K13Rik	ENSMUSG00000063018	2010204K13Rik	1	1	1	-1	1	1
2010300C02Rik	ENSMUSG00000026090	2010300C02Rik	0.571218	1	2.10908	2.10908	2.10908	1
2010308F09Rik	ENSMUSG00000100714	2010308F09Rik	1	1	1	1	1	1
2010309G21Rik	ENSMUSG00000106567	2010309G21Rik	1	1	1	1	1	1
2010310C07Rik	ENSMUSG00000101268	2010310C07Rik	1	1	1	1	1	1
Kat2a	ENSMUSG00000020918	Kat2a	0.0112932	0.612227	19.7233	19.7233	19.7233	1
2010320M18Rik	ENSMUSG00000100691	2010320M18Rik	0.855156	1	0.89266	-1.12025	2.99534	3.35552
2010320O07Rik	ENSMUSG00000089983	2010320O07Rik	1	1	1	1	1	1
2200002D01Rik	ENSMUSG00000030587	2200002D01Rik	1	1	1	-1	1	1
2200002J24Rik	ENSMUSG00000013083	2200002J24Rik	?	?	?	?	?	?
2210010C04Rik	ENSMUSG00000029882	2210010C04Rik	1	1	1	1	1	1
2210011C24Rik	ENSMUSG00000074217	.	1	1	1	-1	1	1
2210011K15Rik	ENSMUSG00000101791	2210011K15Rik	?	?	?	?	?	?
2210016F16Rik	ENSMUSG00000021550	2210016F16Rik	0.18453	1	2.59531	2.59531	30.9383	11.9209
2210016L21Rik	ENSMUSG00000029559	2210016L21Rik	0.943389	1	0.708125	-1.41218	17.2251	24.325
2210017I01Rik	ENSMUSG00000103523	2210017I01Rik	?	?	?	?	?	?
2210020O09Rik	ENSMUSG00000116714	2210020O09Rik	1	1	1	1	1	1
2210039B01Rik	ENSMUSG00000113800	2210039B01Rik	1	1	1	1	1	1
2210406O10Rik	ENSMUSG00000039563	2210406O10Rik	0.120528	1	0.235455	-4.24709	1	4.24709
2210407C18Rik	ENSMUSG00000037145	2210407C18Rik	1	1	1	1	1	1
2210408F21Rik	ENSMUSG00000087380	2210408F21Rik	1	1	1	1	1	1
2210408I21Rik	ENSMUSG00000071252	2210408I21Rik	1	1	1	-1	1	1
2210409D07Rik	ENSMUSG00000118322	2210409D07Rik	?	?	?	?	?	?
2210414B05Rik	ENSMUSG00000085394	2210414B05Rik	?	?	?	?	?	?
2210417A02Rik	ENSMUSG00000086494	2210417A02Rik	1	1	1	1	1	1
2300009A05Rik	ENSMUSG00000032403	2300009A05Rik	0.766463	1	1.44156	1.44156	12.9058	8.95266
2310001H17Rik	ENSMUSG00000097354	2310001H17Rik	0.453091	1	2.20761	2.20761	31.9483	14.4719
2310001K24Rik	ENSMUSG00000053353	2310001K24Rik	1	1	1	1	1	1
2310002D06Rik	ENSMUSG00000112701	2310002D06Rik	?	?	?	?	?	?
2310002F09Rik	ENSMUSG00000097178	2310002F09Rik	?	?	?	?	?	?
2310002L09Rik	ENSMUSG00000028396	2310002L09Rik	?	?	?	?	?	?
2310008N11Rik	ENSMUSG00000100335	2310008N11Rik	?	?	?	?	?	?
2310009A05Rik	ENSMUSG00000098332	2310009A05Rik	0.930353	1	1.01314	1.01314	8.1022	7.99714
2310009B15Rik	ENSMUSG00000079283	2310009B15Rik	0.820969	1	1.70583	1.70583	6.36275	3.73
2310010J17Rik	ENSMUSG00000097162	2310010J17Rik	0.110964	1	4.83885	4.83885	25.5074	5.27139
2310011J03Rik	ENSMUSG00000020133	2310011J03Rik	0.579603	1	1.02892	1.02892	78.0524	75.8582
2310014F06Rik	ENSMUSG00000085945	2310014F06Rik	1	1	1	1	1	1
2310015A10Rik	ENSMUSG00000097729	2310015A10Rik	0.812017	1	1.67853	1.67853	1.67853	1
2310015A16Rik	ENSMUSG00000117879	2310015A16Rik	?	?	?	?	?	?
Alg8	ENSMUSG00000035704	Alg8	0.0292152	0.920417	18.766	18.766	18.766	1
2310016G11Rik	ENSMUSG00000070574	2310016G11Rik	?	?	?	?	?	?
2310022A10Rik	ENSMUSG00000049643	2310022A10Rik	0.871826	1	1.06779	1.06779	15.9788	14.9643
2310022B05Rik	ENSMUSG00000031983	2310022B05Rik	0.35616	1	0.44573	-2.24351	7.41305	16.6313
2310026L22Rik	ENSMUSG00000078519	2310026L22Rik	1	1	1	-1	1	1
2310030A07Rik	ENSMUSG00000099447	2310030A07Rik	?	?	?	?	?	?
2310030G06Rik	ENSMUSG00000032062	2310030G06Rik	1	1	1	1	1	1
2310033P09Rik	ENSMUSG00000020441	2310033P09Rik	0.432289	1	1.2681	1.2681	31.2084	24.6103
2310034G01Rik	ENSMUSG00000099655	2310034G01Rik	1	1	1	1	1	1
2310034O05Rik	ENSMUSG00000100157	2310034O05Rik	?	?	?	?	?	?
2310039H08Rik	ENSMUSG00000062619	2310039H08Rik	0.532122	1	1.34443	1.34443	13.5467	10.0761
2310039L15Rik	ENSMUSG00000100550	2310039L15Rik	1	1	1	1	1	1
2310040G24Rik	ENSMUSG00000101655	2310040G24Rik	1	1	1	-1	1	1
2310043L19Rik	ENSMUSG00000101746	2310043L19Rik	1	1	1	1	1	1
2310043M15Rik	ENSMUSG00000097768	2310043M15Rik	1	1	1	1	1	1
2310043O21Rik	ENSMUSG00000102106	2310043O21Rik	?	?	?	?	?	?
2310044K18Rik	ENSMUSG00000085080	2310044K18Rik	1	1	1	1	1	1
2310047D07Rik	ENSMUSG00000100783	2310047D07Rik	1	1	1	1	1	1
2310057J18Rik	ENSMUSG00000015519	2310057J18Rik	?	?	?	?	?	?
2310057M21Rik	ENSMUSG00000040177	2310057M21Rik	0.31459	1	1.4376	1.4376	35.8842	24.9612
2310058D17Rik	ENSMUSG00000085379	2310058D17Rik	1	1	1	1	1	1
2310061I04Rik	ENSMUSG00000050705	2310061I04Rik	0.957971	1	1.21683	1.21683	18.6551	15.3309
2310067P03Rik	ENSMUSG00000114372	2310067P03Rik	1	1	1	1	1	1
2310068J16Rik	ENSMUSG00000100084	2310068J16Rik	0.239973	1	1.91792	1.91792	12.4581	6.49565
2310069B03Rik	ENSMUSG00000100291	2310069B03Rik	?	?	?	?	?	?
2310074N15Rik	ENSMUSG00000105858	2310074N15Rik	1	1	1	1	1	1
2310081O03Rik	ENSMUSG00000085020	2310081O03Rik	1	1	1	1	1	1
2400006E01Rik	ENSMUSG00000106223	2400006E01Rik	?	?	?	?	?	?
2410002F23Rik	ENSMUSG00000045411	2410002F23Rik	0.738817	1	1.15652	1.15652	38.7768	33.5289
2410003L11Rik	ENSMUSG00000085860	2410003L11Rik	1	1	1	1	1	1
2410004B18Rik	ENSMUSG00000036873	2410004B18Rik	0.657286	1	0.846399	-1.18148	27.0496	31.9584
2410004I01Rik	ENSMUSG00000085338	2410004I01Rik	1	1	1	1	1	1
2410004P03Rik	ENSMUSG00000071398	2410004P03Rik	1	1	1	1	1	1
2410006H16Rik	ENSMUSG00000086841	2410006H16Rik	0.0999232	1	0.885036	-1.1299	212.534	240.141
2410012E07Rik	ENSMUSG00000099528	2410012E07Rik	1	1	1	1	1	1
2410017I17Rik	ENSMUSG00000038311	2410017I17Rik	1	1	1	1	1	1
2410018L13Rik	ENSMUSG00000073164	2410018L13Rik	0.159728	1	3.99773	3.99773	3.99773	1
2410022M11Rik	ENSMUSG00000100017	2410022M11Rik	0.436497	1	0.364423	-2.74407	2.91476	7.99829
2410080I02Rik	ENSMUSG00000044387	2410080I02Rik	1	1	1	-1	1	1
Hist2h2aa1	ENSMUSG00000064220	.	0.0219961	0.859993	18.6122	18.6122	18.6122	1
2500002B13Rik	ENSMUSG00000096917	2500002B13Rik	0.692679	1	2.4369	2.4369	2.4369	1
2500004C02Rik	ENSMUSG00000073236	2500004C02Rik	1	1	1	-1	1	1
2510002D24Rik	ENSMUSG00000071632	2510002D24Rik	0.702088	1	1.22459	1.22459	43.5739	35.5825
2510009E07Rik	ENSMUSG00000043391	2510009E07Rik	0.905981	1	1.40079	1.40079	3.98639	2.84581
2510017J16Rik	ENSMUSG00000104891	2510017J16Rik	0.784909	1	1.42785	1.42785	8.40839	5.88885
2510039O18Rik	ENSMUSG00000044496	2510039O18Rik	0.0310864	0.947532	0.675362	-1.48069	111.755	165.474
2510046G10Rik	ENSMUSG00000066175	2510046G10Rik	0.790514	1	0.553895	-1.8054	1.73234	3.12755
2600002D14Rik	ENSMUSG00000116797	2600002D14Rik	0.0695898	1	0.153555	-6.51232	1	6.51232
2600006K01Rik	ENSMUSG00000039798	2600006K01Rik	1	1	1	1	1	1
2600014E21Rik	ENSMUSG00000100303	2600014E21Rik	1	1	1	1	1	1
2610001J05Rik	ENSMUSG00000052419	2610001J05Rik	0.180518	1	1.74666	1.74666	48.8525	27.969
2610002M06Rik	ENSMUSG00000031242	2610002M06Rik	0.288412	1	2.23352	2.23352	18.9222	8.47191
2610008E11Rik	ENSMUSG00000060301	2610008E11Rik	0.0539717	1	0.457238	-2.18704	11.3899	24.9103
2610016A17Rik	ENSMUSG00000101089	2610016A17Rik	1	1	1	1	1	1
Tnfrsf10b	ENSMUSG00000022074	Tnfrsf10b	0.0188557	0.800175	17.7251	17.7251	17.7251	1
2610021A01Rik	ENSMUSG00000091474	2610021A01Rik	0.434733	1	1.68596	1.68596	21.867	12.97
2610027K06Rik	ENSMUSG00000087013	2610027K06Rik	?	?	?	?	?	?
2610035D17Rik	ENSMUSG00000087259	2610035D17Rik	0.645474	1	0.569829	-1.75491	2.37022	4.15953
2610035F20Rik	ENSMUSG00000085555	2610035F20Rik	?	?	?	?	?	?
2610037D02Rik	ENSMUSG00000097536	2610037D02Rik	0.527973	1	1.22458	1.22458	15.8102	12.9107
2610042L04Rik	ENSMUSG00000079388	2610042L04Rik	1	1	1	1	1	1
2610044O15Rik8	ENSMUSG00000071302	2610044O15Rik8	0.929127	1	0.825316	-1.21166	5.92574	7.17996
2610203C22Rik	ENSMUSG00000079671	2610203C22Rik	1	1	1	1	1	1
2610204G07Rik	ENSMUSG00000084860	2610204G07Rik	1	1	1	1	1	1
2610206C17Rik	ENSMUSG00000085236	2610206C17Rik	1	1	1	1	1	1
2610300M13Rik	ENSMUSG00000107479	2610300M13Rik	?	?	?	?	?	?
2610301B20Rik	ENSMUSG00000059482	2610301B20Rik	0.665985	1	0.627673	-1.59319	2.96807	4.72869
2610306M01Rik	ENSMUSG00000100164	2610306M01Rik	1	1	1	-1	1	1
2610307P16Rik	ENSMUSG00000085936	2610307P16Rik	1	1	1	1	1	1
2610318N02Rik	ENSMUSG00000049916	2610318N02Rik	0.0886395	1	0.144388	-6.92578	1	6.92578
2610507B11Rik	ENSMUSG00000010277	2610507B11Rik	0.452411	1	0.801249	-1.24805	60.2062	75.1404
2610507I01Rik	ENSMUSG00000085882	2610507I01Rik	1	1	1	1	1	1
2610528A11Rik	ENSMUSG00000096001	2610528A11Rik	1	1	1	1	1	1
2610528J11Rik	ENSMUSG00000028536	2610528J11Rik	?	?	?	?	?	?
2700033N17Rik	ENSMUSG00000086328	2700033N17Rik	1	1	1	1	1	1
2700038G22Rik	ENSMUSG00000097180	2700038G22Rik	0.641795	1	0.92848	-1.07703	8.11699	8.74223
2700046A07Rik	ENSMUSG00000041789	2700046A07Rik	?	?	?	?	?	?
2700046G09Rik	ENSMUSG00000097787	2700046G09Rik	1	1	1	1	1	1
2700049A03Rik	ENSMUSG00000034601	2700049A03Rik	0.726304	1	0.427918	-2.33689	1	2.33689
2700054A10Rik	ENSMUSG00000117042	2700054A10Rik	1	1	1	1	1	1
2700062C07Rik	ENSMUSG00000024273	2700062C07Rik	0.636611	1	0.860407	-1.16224	19.118	22.2197
2700069I18Rik	ENSMUSG00000086224	2700069I18Rik	?	?	?	?	?	?
2700081O15Rik	ENSMUSG00000053080	2700081O15Rik	0.581632	1	1.36156	1.36156	10.4122	7.64725
2700097O09Rik	ENSMUSG00000062198	2700097O09Rik	0.451582	1	1.75225	1.75225	10.8712	6.20411
2810001G20Rik	ENSMUSG00000087497	2810001G20Rik	0.801288	1	1.59168	1.59168	27.3231	17.1661
2810002D19Rik	ENSMUSG00000045464	2810002D19Rik	0.604849	1	2.14805	2.14805	6.43332	2.99496
2810004N23Rik	ENSMUSG00000031984	2810004N23Rik	0.758834	1	1.09178	1.09178	26.5388	24.3079
2810006K23Rik	ENSMUSG00000047635	2810006K23Rik	0.824064	1	0.483099	-2.06997	1.6649	3.44629
Gm47438	ENSMUSG00000111947	Gm47438	0.00011838	0.0435113	17.424	17.424	17.424	1
2810021J22Rik	ENSMUSG00000020491	2810021J22Rik	0.594588	1	0.427918	-2.33689	1	2.33689
2810029C07Rik	ENSMUSG00000096995	2810029C07Rik	1	1	1	1	1	1
2810030D12Rik	ENSMUSG00000099338	2810030D12Rik	?	?	?	?	?	?
2810032G03Rik	ENSMUSG00000037735	2810032G03Rik	1	1	1	1	1	1
2810402E24Rik	ENSMUSG00000099966	2810402E24Rik	0.425114	1	0.92103	-1.08574	15.2107	16.5148
2810403D21Rik	ENSMUSG00000086629	2810403D21Rik	0.770213	1	1.17214	1.17214	7.92612	6.76212
2810403G07Rik	ENSMUSG00000114656	2810403G07Rik	?	?	?	?	?	?
2810404F17Rik	ENSMUSG00000085329	2810404F17Rik	?	?	?	?	?	?
2810405F17Rik	ENSMUSG00000101493	2810405F17Rik	1	1	1	1	1	1
2810407A14Rik	ENSMUSG00000055972	2810407A14Rik	1	1	1	1	1	1
Vwa1	ENSMUSG00000042116	Vwa1	0.0169534	0.755561	17.1922	17.1922	17.1922	1
2810408I11Rik	ENSMUSG00000087213	2810408I11Rik	0.81308	1	1.95033	1.95033	1.95033	1
2810410L24Rik	ENSMUSG00000075389	2810410L24Rik	1	1	1	1	1	1
2810414N06Rik	ENSMUSG00000100594	2810414N06Rik	1	1	1	1	1	1
2810429I04Rik	ENSMUSG00000097709	2810429I04Rik	0.426102	1	0.2657	-3.76365	1	3.76365
2810430I11Rik	ENSMUSG00000085766	2810430I11Rik	?	?	?	?	?	?
2810433D01Rik	ENSMUSG00000086283	2810433D01Rik	1	1	1	1	1	1
2810442N19Rik	ENSMUSG00000090260	2810442N19Rik	1	1	1	1	1	1
2810454H06Rik	ENSMUSG00000100876	2810454H06Rik	0.603814	1	0.565635	-1.76793	5.39754	9.54244
2810455O05Rik	ENSMUSG00000085030	2810455O05Rik	0.557619	1	0.580681	-1.72211	2.69386	4.63913
2810457G06Rik	ENSMUSG00000115410	2810457G06Rik	1	1	1	1	1	1
2810459M11Rik	ENSMUSG00000026227	2810459M11Rik	0.189012	1	0.154716	-6.46346	1.95033	12.6059
2810468N07Rik	ENSMUSG00000091475	.	0.148745	1	5.36219	5.36219	5.36219	1
2810471M01Rik	ENSMUSG00000084966	2810471M01Rik	?	?	?	?	?	?
2900005J15Rik	ENSMUSG00000043833	2900005J15Rik	0.31067	1	0.456829	-2.189	1.69444	3.70914
2900009J06Rik	ENSMUSG00000102014	2900009J06Rik	1	1	1	1	1	1
2900026A02Rik	ENSMUSG00000051339	2900026A02Rik	0.981001	1	1.46823	1.46823	23.9251	16.2952
2900041M22Rik	ENSMUSG00000054418	2900041M22Rik	0.686009	1	1.58196	1.58196	6.70832	4.24052
2900042K21Rik	ENSMUSG00000103669	2900042K21Rik	0.190572	1	3.02272	3.02272	3.02272	1
2900045O20Rik	ENSMUSG00000111938	2900045O20Rik	1	1	1	1	1	1
2900052L18Rik	ENSMUSG00000043993	2900052L18Rik	1	1	1	1	1	1
2900052N01Rik	ENSMUSG00000099696	2900052N01Rik	1	1	1	1	1	1
2900057B20Rik	ENSMUSG00000117797	2900057B20Rik	1	1	1	1	1	1
2900060B14Rik	ENSMUSG00000107722	2900060B14Rik	0.123376	1	2.4021	2.4021	35.0856	14.6062
2900060N12Rik	ENSMUSG00000113621	2900060N12Rik	1	1	1	1	1	1
E530011L22Rik	ENSMUSG00000097820	E530011L22Rik	3.05388e-06	0.00224494	16.8104	16.8104	16.8104	1
2900089D17Rik	ENSMUSG00000087484	2900089D17Rik	0.487684	1	0.257525	-3.88312	1	3.88312
2900093K20Rik	ENSMUSG00000099632	2900093K20Rik	0.0713671	1	2.36939	2.36939	25.6982	10.8459
2900097C17Rik	ENSMUSG00000102869	2900097C17Rik	0.581106	1	0.790609	-1.26485	126.841	160.434
3010001F23Rik	ENSMUSG00000084885	3010001F23Rik	1	1	1	1	1	1
3010003L21Rik	ENSMUSG00000085355	3010003L21Rik	1	1	1	-1	1	1
3110001I22Rik	ENSMUSG00000079737	3110001I22Rik	0.761272	1	1.40686	1.40686	22.8038	16.209
3110006O06Rik	ENSMUSG00000114649	3110006O06Rik	1	1	1	1	1	1
3110009E18Rik	ENSMUSG00000026388	3110009E18Rik	1	1	1	1	1	1
3110009F21Rik	ENSMUSG00000113331	3110009F21Rik	1	1	1	1	1	1
3110021N24Rik	ENSMUSG00000094958	3110021N24Rik	1	1	1	1	1	1
3110040N11Rik	ENSMUSG00000025102	3110040N11Rik	0.670335	1	1.27323	1.27323	7.46644	5.86415
3110045C21Rik	ENSMUSG00000097503	3110045C21Rik	1	1	1	1	1	1
3110056K07Rik	ENSMUSG00000085622	3110056K07Rik	0.14992	1	1.56318	1.56318	48.3151	30.9083
3110070M22Rik	ENSMUSG00000074635	3110070M22Rik	1	1	1	1	1	1
3110082I17Rik	ENSMUSG00000053553	3110082I17Rik	1	1	1	1	1	1
3110082J24Rik	ENSMUSG00000086815	3110082J24Rik	1	1	1	1	1	1
3110083C13Rik	ENSMUSG00000097303	3110083C13Rik	0.34938	1	2.39762	2.39762	2.39762	1
3222401L13Rik	ENSMUSG00000073590	3222401L13Rik	1	1	1	1	1	1
3300002I08Rik	ENSMUSG00000063364	3300002I08Rik	1	1	1	1	1	1
3300005D01Rik	ENSMUSG00000096965	3300005D01Rik	1	1	1	1	1	1
3425401B19Rik	ENSMUSG00000071540	3425401B19Rik	1	1	1	1	1	1
3830403N18Rik	ENSMUSG00000031125	3830403N18Rik	0.809229	1	0.645936	-1.54814	2.2198	3.43657
3830406C13Rik	ENSMUSG00000033111	3830406C13Rik	0.198178	1	0.335736	-2.97853	8.78732	26.1733
3830408C21Rik	ENSMUSG00000071181	3830408C21Rik	1	1	1	1	1	1
3830417A13Rik	ENSMUSG00000031179	3830417A13Rik	?	?	?	?	?	?
3830432H09Rik	ENSMUSG00000101731	3830432H09Rik	?	?	?	?	?	?
3930402G23Rik	ENSMUSG00000038917	3930402G23Rik	1	1	1	1	1	1
4430402I18Rik	ENSMUSG00000064202	4430402I18Rik	1	1	1	-1	1	1
4631405J19Rik	ENSMUSG00000075027	4631405J19Rik	?	?	?	?	?	?
4632404H12Rik	ENSMUSG00000042579	4632404H12Rik	0.796347	1	0.590648	-1.69305	1.59762	2.70485
4632404M16Rik	ENSMUSG00000106296	4632404M16Rik	?	?	?	?	?	?
4632411P08Rik	ENSMUSG00000097561	4632411P08Rik	1	1	1	1	1	1
4632427E13Rik	ENSMUSG00000074024	4632427E13Rik	0.872181	1	1.03724	1.03724	29.0258	27.9837
4632428C04Rik	ENSMUSG00000097184	4632428C04Rik	1	1	1	1	1	1
4731419I09Rik	ENSMUSG00000097004	4731419I09Rik	1	1	1	1	1	1
4732414G09Rik	ENSMUSG00000086943	4732414G09Rik	1	1	1	1	1	1
4732419C18Rik	ENSMUSG00000097203	4732419C18Rik	1	1	1	1	1	1
4732440D04Rik	ENSMUSG00000090031	4732440D04Rik	0.71325	1	1.15112	1.15112	13.168	11.4393
4732463B04Rik	ENSMUSG00000097762	4732463B04Rik	1	1	1	1	1	1
4732465J04Rik	ENSMUSG00000101517	4732465J04Rik	1	1	1	1	1	1
4732471J01Rik	ENSMUSG00000053714	4732471J01Rik	1	1	1	1	1	1
4732487G21Rik	ENSMUSG00000097488	4732487G21Rik	?	?	?	?	?	?
4732490B19Rik	ENSMUSG00000085421	4732490B19Rik	1	1	1	1	1	1
4732491K20Rik	ENSMUSG00000097350	4732491K20Rik	0.621535	1	1.69444	1.69444	1.69444	1
4732496C06Rik	ENSMUSG00000108456	4732496C06Rik	1	1	1	-1	1	1
4831440D22Rik	ENSMUSG00000110138	4831440D22Rik	1	1	1	1	1	1
4833403J16Rik	ENSMUSG00000107481	4833403J16Rik	0.857	1	0.966598	-1.03456	14.8294	15.3419
4833407H14Rik	ENSMUSG00000097779	4833407H14Rik	0.793138	1	0.87613	-1.14138	22.0525	25.1703
4833408A19Rik	ENSMUSG00000118132	4833408A19Rik	0.127818	1	2.84831	2.84831	2.84831	1
4833411C07Rik	ENSMUSG00000109089	4833411C07Rik	0.0854414	1	0.358278	-2.79113	1	2.79113
4833412C05Rik	ENSMUSG00000097697	4833412C05Rik	1	1	1	1	1	1
4833413E03Rik	ENSMUSG00000013562	4833413E03Rik	?	?	?	?	?	?
4833413G10Rik	ENSMUSG00000104950	4833413G10Rik	1	1	1	1	1	1
4833415N18Rik	ENSMUSG00000115936	4833415N18Rik	1	1	1	1	1	1
4833417C18Rik	ENSMUSG00000086015	4833417C18Rik	0.126187	1	0.160129	-6.24496	1	6.24496
4833418N02Rik	ENSMUSG00000085287	4833418N02Rik	0.914397	1	0.944825	-1.0584	2.71325	2.8717
4833419F23Rik	ENSMUSG00000117401	4833419F23Rik	1	1	1	-1	1	1
4833420G17Rik	ENSMUSG00000062822	4833420G17Rik	0.0846559	1	0.707493	-1.41344	78.0704	110.348
4833422C13Rik	ENSMUSG00000074782	4833422C13Rik	1	1	1	1	1	1
4833422M21Rik	ENSMUSG00000097619	4833422M21Rik	?	?	?	?	?	?
4833427F10Rik	ENSMUSG00000092171	4833427F10Rik	1	1	1	1	1	1
4833438C02Rik	ENSMUSG00000118087	4833438C02Rik	0.67988	1	1.63297	1.63297	10.9254	6.69053
4833439L19Rik	ENSMUSG00000025871	4833439L19Rik	0.989076	1	0.976271	-1.02431	70.4165	72.128
4833445I07Rik	ENSMUSG00000103103	4833445I07Rik	1	1	1	1	1	1
4921504A21Rik	ENSMUSG00000097626	4921504A21Rik	1	1	1	1	1	1
4921504E06Rik	ENSMUSG00000026734	4921504E06Rik	?	?	?	?	?	?
4921507G05Rik	ENSMUSG00000097650	4921507G05Rik	1	1	1	1	1	1
4921507P07Rik	ENSMUSG00000029828	4921507P07Rik	0.4323	1	2.20739	2.20739	2.20739	1
4921508D12Rik	ENSMUSG00000027345	4921508D12Rik	?	?	?	?	?	?
4921509O07Rik	ENSMUSG00000114790	4921509O07Rik	?	?	?	?	?	?
4921511C10Rik	ENSMUSG00000104585	4921511C10Rik	1	1	1	1	1	1
4921514A10Rik	ENSMUSG00000097620	4921514A10Rik	1	1	1	1	1	1
4921515E04Rik	ENSMUSG00000098150	4921515E04Rik	1	1	1	1	1	1
4921516A02Rik	ENSMUSG00000112652	4921516A02Rik	1	1	1	-1	1	1
4921517D16Rik	ENSMUSG00000116877	4921517D16Rik	?	?	?	?	?	?
4921517D22Rik	ENSMUSG00000049902	4921517D22Rik	1	1	1	1	1	1
4921518K17Rik	ENSMUSG00000085851	4921518K17Rik	?	?	?	?	?	?
4921523L03Rik	ENSMUSG00000093749	4921523L03Rik	?	?	?	?	?	?
4921524J17Rik	ENSMUSG00000036934	4921524J17Rik	0.639393	1	0.918431	-1.08881	26.87	29.2564
4921525O09Rik	ENSMUSG00000113211	4921525O09Rik	1	1	1	1	1	1
4921529L05Rik	ENSMUSG00000108060	4921529L05Rik	1	1	1	1	1	1
4921531C22Rik	ENSMUSG00000085704	4921531C22Rik	0.735993	1	0.503937	-1.98437	3.01426	5.98143
4921536K21Rik	ENSMUSG00000020434	4921536K21Rik	1	1	1	1	1	1
4922502D21Rik	ENSMUSG00000047720	.	1	1	1	1	1	1
4930402F06Rik	ENSMUSG00000079421	4930402F06Rik	1	1	1	1	1	1
4930402H24Rik	ENSMUSG00000027309	4930402H24Rik	0.309898	1	1.48415	1.48415	30.374	20.4657
4930403D09Rik	ENSMUSG00000087122	4930403D09Rik	1	1	1	1	1	1
4930403P22Rik	ENSMUSG00000102762	4930403P22Rik	0.756592	1	3.53332	3.53332	3.53332	1
4930404H11Rik	ENSMUSG00000113630	4930404H11Rik	1	1	1	1	1	1
4930404I05Rik	ENSMUSG00000087354	4930404I05Rik	1	1	1	1	1	1
4930404N11Rik	ENSMUSG00000020234	4930404N11Rik	0.454005	1	3.23399	3.23399	3.23399	1
4930405A10Rik	ENSMUSG00000114412	4930405A10Rik	1	1	1	1	1	1
4930405A21Rik	ENSMUSG00000086638	4930405A21Rik	1	1	1	1	1	1
4930405O22Rik	ENSMUSG00000090565	4930405O22Rik	1	1	1	1	1	1
4930406D18Rik	ENSMUSG00000086923	4930406D18Rik	1	1	1	1	1	1
4930407G08Rik	ENSMUSG00000086713	4930407G08Rik	?	?	?	?	?	?
4930412C18Rik	ENSMUSG00000085558	4930412C18Rik	1	1	1	1	1	1
4930412F09Rik	ENSMUSG00000085321	4930412F09Rik	?	?	?	?	?	?
4930412L05Rik	ENSMUSG00000087192	4930412L05Rik	1	1	1	1	1	1
4930412M03Rik	ENSMUSG00000051008	4930412M03Rik	1	1	1	1	1	1
4930413F20Rik	ENSMUSG00000115526	4930413F20Rik	?	?	?	?	?	?
4930414N06Rik	ENSMUSG00000118204	4930414N06Rik	?	?	?	?	?	?
4930415O20Rik	ENSMUSG00000022993	4930415O20Rik	1	1	1	1	1	1
4930417H01Rik	ENSMUSG00000087017	4930417H01Rik	1	1	1	1	1	1
4930417O13Rik	ENSMUSG00000108129	4930417O13Rik	0.262947	1	0.643337	-1.5544	20.7764	32.2948
4930420G21Rik	ENSMUSG00000116885	4930420G21Rik	1	1	1	1	1	1
4930422I22Rik	ENSMUSG00000112513	4930422I22Rik	?	?	?	?	?	?
4930423D22Rik	ENSMUSG00000113303	4930423D22Rik	1	1	1	1	1	1
4930425P05Rik	ENSMUSG00000115120	4930425P05Rik	1	1	1	1	1	1
4930426D05Rik	ENSMUSG00000043168	4930426D05Rik	1	1	1	1	1	1
4930426I24Rik	ENSMUSG00000097323	4930426I24Rik	0.637303	1	1.6649	1.6649	1.6649	1
4930426L09Rik	ENSMUSG00000026736	4930426L09Rik	1	1	1	1	1	1
4930428O21Rik	ENSMUSG00000106333	4930428O21Rik	1	1	1	1	1	1
4930429F24Rik	ENSMUSG00000086918	4930429F24Rik	1	1	1	1	1	1
4930430E12Rik	ENSMUSG00000085295	4930430E12Rik	0.606145	1	0.405839	-2.46403	1	2.46403
4930430F08Rik	ENSMUSG00000046567	4930430F08Rik	0.754644	1	2.74026	2.74026	2.74026	1
4930431P03Rik	ENSMUSG00000075042	4930431P03Rik	0.705581	1	1.74971	1.74971	1.74971	1
4930431P22Rik	ENSMUSG00000115709	4930431P22Rik	1	1	1	1	1	1
4930432B10Rik	ENSMUSG00000097007	4930432B10Rik	1	1	1	1	1	1
4930432J09Rik	ENSMUSG00000115727	4930432J09Rik	1	1	1	1	1	1
2010315B03Rik	ENSMUSG00000074829	2010315B03Rik	0.020053	0.825751	16.2661	16.2661	16.2661	1
4930432L08Rik	ENSMUSG00000087037	4930432L08Rik	1	1	1	1	1	1
4930435F18Rik	ENSMUSG00000114290	4930435F18Rik	1	1	1	1	1	1
4930435M08Rik	ENSMUSG00000115689	4930435M08Rik	1	1	1	1	1	1
4930438A08Rik	ENSMUSG00000069873	4930438A08Rik	0.298382	1	3.25739	3.25739	3.25739	1
4930440I19Rik	ENSMUSG00000085431	4930440I19Rik	1	1	1	1	1	1
4930442G15Rik	ENSMUSG00000111629	4930442G15Rik	1	1	1	1	1	1
4930444P10Rik	ENSMUSG00000067795	4930444P10Rik	?	?	?	?	?	?
4930445E18Rik	ENSMUSG00000115355	4930445E18Rik	1	1	1	1	1	1
4930445N18Rik	ENSMUSG00000097738	4930445N18Rik	?	?	?	?	?	?
4930447C04Rik	ENSMUSG00000021098	4930447C04Rik	1	1	1	1	1	1
4930447F24Rik	ENSMUSG00000102224	4930447F24Rik	1	1	1	1	1	1
4930447K03Rik	ENSMUSG00000113591	4930447K03Rik	1	1	1	1	1	1
4930448A20Rik	ENSMUSG00000108382	4930448A20Rik	1	1	1	1	1	1
4930448E22Rik	ENSMUSG00000097463	4930448E22Rik	1	1	1	1	1	1
4930449C09Rik	ENSMUSG00000115676	4930449C09Rik	?	?	?	?	?	?
4930449I24Rik	ENSMUSG00000079093	4930449I24Rik	?	?	?	?	?	?
4930452B06Rik	ENSMUSG00000021747	4930452B06Rik	1	1	1	1	1	1
4930452G13Rik	ENSMUSG00000115422	4930452G13Rik	0.0888557	1	1.8995	1.8995	1.8995	1
4930453C13Rik	ENSMUSG00000113987	4930453C13Rik	0.394689	1	2.39206	2.39206	2.39206	1
4930453N24Rik	ENSMUSG00000059920	4930453N24Rik	0.0840681	1	3.32473	3.32473	47.6934	14.345
4930455G09Rik	ENSMUSG00000085761	4930455G09Rik	1	1	1	1	1	1
4930458B22Rik	ENSMUSG00000109861	4930458B22Rik	1	1	1	1	1	1
4930458D05Rik	ENSMUSG00000087611	4930458D05Rik	1	1	1	1	1	1
4930459C07Rik	ENSMUSG00000112762	4930459C07Rik	1	1	1	1	1	1
4930461G14Rik	ENSMUSG00000097651	4930461G14Rik	1	1	1	1	1	1
4930463O16Rik	ENSMUSG00000020033	4930463O16Rik	1	1	1	1	1	1
4930467K11Rik	ENSMUSG00000097370	4930467K11Rik	1	1	1	1	1	1
4930469K13Rik	ENSMUSG00000085684	4930469K13Rik	1	1	1	1	1	1
4930470G03Rik	ENSMUSG00000085788	4930470G03Rik	1	1	1	1	1	1
4930471E15Rik	ENSMUSG00000113228	4930471E15Rik	?	?	?	?	?	?
4930471E19Rik	ENSMUSG00000112716	4930471E19Rik	0.328317	1	0.36543	-2.7365	1	2.7365
Prxl2a	ENSMUSG00000021792	Prxl2a	0.0446373	1	16.2069	16.2069	16.2069	1
4930473A02Rik	ENSMUSG00000060029	4930473A02Rik	?	?	?	?	?	?
4930474H06Rik	ENSMUSG00000087109	4930474H06Rik	1	1	1	1	1	1
4930474N09Rik	ENSMUSG00000113210	4930474N09Rik	1	1	1	1	1	1
Trappc6a	ENSMUSG00000002043	Trappc6a	0.0468312	1	16.1362	16.1362	16.1362	1
4930477G07Rik	ENSMUSG00000113268	4930477G07Rik	1	1	1	1	1	1
4930477N07Rik	ENSMUSG00000112155	4930477N07Rik	?	?	?	?	?	?
4930478E11Rik	ENSMUSG00000115245	4930478E11Rik	?	?	?	?	?	?
4930478K11Rik	ENSMUSG00000097847	4930478K11Rik	?	?	?	?	?	?
4930478L05Rik	ENSMUSG00000116628	4930478L05Rik	1	1	1	1	1	1
4930478M13Rik	ENSMUSG00000116311	4930478M13Rik	?	?	?	?	?	?
4930479D17Rik	ENSMUSG00000085238	4930479D17Rik	?	?	?	?	?	?
4930481A15Rik	ENSMUSG00000086938	4930481A15Rik	0.32278	1	0.510227	-1.95991	3.76872	7.38636
4930481B07Rik	ENSMUSG00000085956	4930481B07Rik	1	1	1	1	1	1
4930483J18Rik	ENSMUSG00000047938	4930483J18Rik	?	?	?	?	?	?
4930484H19Rik	ENSMUSG00000112832	4930484H19Rik	1	1	1	1	1	1
4930486L24Rik	ENSMUSG00000050345	4930486L24Rik	0.915317	1	1.83017	1.83017	3.7686	2.05915
4930488L21Rik	ENSMUSG00000097520	4930488L21Rik	?	?	?	?	?	?
4930500F10Rik	ENSMUSG00000097592	4930500F10Rik	?	?	?	?	?	?
4930500H12Rik	ENSMUSG00000116976	4930500H12Rik	?	?	?	?	?	?
4930500M09Rik	ENSMUSG00000044306	4930500M09Rik	1	1	1	1	1	1
4930502E09Rik	ENSMUSG00000086799	4930502E09Rik	1	1	1	1	1	1
4930502E18Rik	ENSMUSG00000055555	4930502E18Rik	?	?	?	?	?	?
4930503B20Rik	ENSMUSG00000090202	4930503B20Rik	?	?	?	?	?	?
4930503L19Rik	ENSMUSG00000044906	4930503L19Rik	0.105317	1	2.61074	2.61074	44.4101	17.0105
4930505A04Rik	ENSMUSG00000040919	4930505A04Rik	?	?	?	?	?	?
4930505K13Rik	ENSMUSG00000109414	4930505K13Rik	1	1	1	1	1	1
4930505N22Rik	ENSMUSG00000097690	4930505N22Rik	1	1	1	1	1	1
4930506C21Rik	ENSMUSG00000087478	4930506C21Rik	1	1	1	1	1	1
4930507D05Rik	ENSMUSG00000097129	4930507D05Rik	1	1	1	1	1	1
4930509E16Rik	ENSMUSG00000096986	4930509E16Rik	?	?	?	?	?	?
4930509G22Rik	ENSMUSG00000096959	4930509G22Rik	1	1	1	1	1	1
A830082N09Rik	ENSMUSG00000112280	A830082N09Rik	0.00396295	0.361764	15.9905	15.9905	15.9905	1
4930511A02Rik	ENSMUSG00000097841	4930511A02Rik	1	1	1	1	1	1
4930511M06Rik	ENSMUSG00000086607	4930511M06Rik	?	?	?	?	?	?
4930512B01Rik	ENSMUSG00000020992	4930512B01Rik	1	1	1	1	1	1
4930512J16Rik	ENSMUSG00000107622	4930512J16Rik	1	1	1	1	1	1
4930512P04Rik	ENSMUSG00000106125	4930512P04Rik	?	?	?	?	?	?
4930513N10Rik	ENSMUSG00000074136	4930513N10Rik	0.697167	1	0.679051	-1.47264	2.10923	3.10614
4930515G01Rik	ENSMUSG00000092183	4930515G01Rik	1	1	1	1	1	1
4930517E14Rik	ENSMUSG00000111246	4930517E14Rik	1	1	1	1	1	1
4930517O19Rik	ENSMUSG00000054391	4930517O19Rik	1	1	1	1	1	1
4930518I17Rik	ENSMUSG00000107924	4930518I17Rik	?	?	?	?	?	?
4930519G04Rik	ENSMUSG00000029564	4930519G04Rik	1	1	1	1	1	1
4930519K11Rik	ENSMUSG00000114953	4930519K11Rik	?	?	?	?	?	?
4930519L02Rik	ENSMUSG00000105652	4930519L02Rik	1	1	1	1	1	1
4930519P11Rik	ENSMUSG00000097602	4930519P11Rik	0.383209	1	2.06059	2.06059	2.06059	1
4930520M14Rik	ENSMUSG00000106127	4930520M14Rik	?	?	?	?	?	?
4930520O04Rik	ENSMUSG00000074039	4930520O04Rik	1	1	1	1	1	1
4930522L14Rik	ENSMUSG00000072762	4930522L14Rik	0.054008	1	0.0727999	-13.7363	1	13.7363
Slc25a33	ENSMUSG00000028982	Slc25a33	0.0120659	0.633554	15.7366	15.7366	37.553	2.38635
4930524B15Rik	ENSMUSG00000020299	4930524B15Rik	?	?	?	?	?	?
4930524O07Rik	ENSMUSG00000090207	4930524O07Rik	1	1	1	1	1	1
4930525G20Rik	ENSMUSG00000097276	4930525G20Rik	?	?	?	?	?	?
4930526F13Rik	ENSMUSG00000087335	4930526F13Rik	?	?	?	?	?	?
4930526L06Rik	ENSMUSG00000097091	4930526L06Rik	?	?	?	?	?	?
4930528D03Rik	ENSMUSG00000097502	4930528D03Rik	?	?	?	?	?	?
Tmem199	ENSMUSG00000051232	Tmem199	0.0413698	1	15.5581	15.5581	15.5581	1
4930532M18Rik	ENSMUSG00000100221	4930532M18Rik	1	1	1	1	1	1
4930533K18Rik	ENSMUSG00000047692	4930533K18Rik	1	1	1	1	1	1
4930534D22Rik	ENSMUSG00000097761	4930534D22Rik	1	1	1	1	1	1
4930534H03Rik	ENSMUSG00000111544	4930534H03Rik	1	1	1	1	1	1
4930534H18Rik	ENSMUSG00000116607	4930534H18Rik	1	1	1	1	1	1
4930535E02Rik	ENSMUSG00000102677	4930535E02Rik	1	1	1	1	1	1
4930537H20Rik	ENSMUSG00000105350	4930537H20Rik	0.290306	1	0.319739	-3.12755	1	3.12755
4930539E08Rik	ENSMUSG00000048905	4930539E08Rik	1	1	1	1	1	1
4930539J05Rik	ENSMUSG00000097032	4930539J05Rik	0.577162	1	0.375398	-2.66384	1	2.66384
4930540M05Rik	ENSMUSG00000097831	4930540M05Rik	1	1	1	1	1	1
4930542C12Rik	ENSMUSG00000090724	4930542C12Rik	1	1	1	1	1	1
4930542D17Rik	ENSMUSG00000116848	4930542D17Rik	1	1	1	1	1	1
4930544D05Rik	ENSMUSG00000087279	4930544D05Rik	?	?	?	?	?	?
4930544F09Rik	ENSMUSG00000115062	4930544F09Rik	1	1	1	1	1	1
4930545L23Rik	ENSMUSG00000085247	4930545L23Rik	?	?	?	?	?	?
4930546K05Rik	ENSMUSG00000111767	4930546K05Rik	1	1	1	1	1	1
4930547E14Rik	ENSMUSG00000116894	4930547E14Rik	?	?	?	?	?	?
4930547M16Rik	ENSMUSG00000097890	4930547M16Rik	?	?	?	?	?	?
4930548H24Rik	ENSMUSG00000029138	4930548H24Rik	1	1	1	1	1	1
4930549G23Rik	ENSMUSG00000118134	4930549G23Rik	1	1	1	1	1	1
4930549P19Rik	ENSMUSG00000116984	4930549P19Rik	1	1	1	1	1	1
4930550C14Rik	ENSMUSG00000005131	4930550C14Rik	1	1	1	1	1	1
4930553M12Rik	ENSMUSG00000054351	4930553M12Rik	?	?	?	?	?	?
4930554I06Rik	ENSMUSG00000118047	4930554I06Rik	1	1	1	1	1	1
4930555A03Rik	ENSMUSG00000106157	4930555A03Rik	1	1	1	1	1	1
Il17rd	ENSMUSG00000040717	Il17rd	0.0099673	0.571766	15.3247	15.3247	15.3247	1
4930555F03Rik	ENSMUSG00000031559	4930555F03Rik	?	?	?	?	?	?
4930556C24Rik	ENSMUSG00000116586	4930556C24Rik	1	1	1	1	1	1
4930556J02Rik	ENSMUSG00000115656	4930556J02Rik	1	1	1	1	1	1
4930556J24Rik	ENSMUSG00000034493	4930556J24Rik	1	1	1	1	1	1
4930556L07Rik	ENSMUSG00000086800	4930556L07Rik	?	?	?	?	?	?
4930556M19Rik	ENSMUSG00000096971	4930556M19Rik	1	1	1	1	1	1
4930557J02Rik	ENSMUSG00000106902	4930557J02Rik	?	?	?	?	?	?
4930558J18Rik	ENSMUSG00000097519	4930558J18Rik	?	?	?	?	?	?
4930558J22Rik	ENSMUSG00000075029	4930558J22Rik	1	1	1	1	1	1
4930558K02Rik	ENSMUSG00000086277	4930558K02Rik	1	1	1	1	1	1
4930558N11Rik	ENSMUSG00000100431	4930558N11Rik	?	?	?	?	?	?
4930562A09Rik	ENSMUSG00000086945	4930562A09Rik	?	?	?	?	?	?
4930562C15Rik	ENSMUSG00000022518	4930562C15Rik	?	?	?	?	?	?
4930562F07Rik	ENSMUSG00000026729	4930562F07Rik	1	1	1	1	1	1
4930563E18Rik	ENSMUSG00000097387	4930563E18Rik	?	?	?	?	?	?
4930563E22Rik	ENSMUSG00000053574	4930563E22Rik	1	1	1	-1	1	1
4930563J15Rik	ENSMUSG00000112141	4930563J15Rik	?	?	?	?	?	?
4930563M21Rik	ENSMUSG00000050702	4930563M21Rik	1	1	1	1	1	1
4930565D16Rik	ENSMUSG00000104004	4930565D16Rik	?	?	?	?	?	?
4930565N06Rik	ENSMUSG00000084834	4930565N06Rik	1	1	1	1	1	1
4930566F21Rik	ENSMUSG00000107142	4930566F21Rik	?	?	?	?	?	?
4930568A12Rik	ENSMUSG00000101223	4930568A12Rik	1	1	1	1	1	1
4930568D16Rik	ENSMUSG00000026882	4930568D16Rik	?	?	?	?	?	?
4930570E03Rik	ENSMUSG00000116786	4930570E03Rik	?	?	?	?	?	?
4930570G19Rik	ENSMUSG00000085084	4930570G19Rik	1	1	1	1	1	1
4930570N18Rik	ENSMUSG00000089683	4930570N18Rik	0.556363	1	3.65677	3.65677	3.65677	1
4930571N24Rik	ENSMUSG00000086467	4930571N24Rik	1	1	1	1	1	1
4930572G02Rik	ENSMUSG00000115725	4930572G02Rik	1	1	1	1	1	1
4930573C15Rik	ENSMUSG00000106020	4930573C15Rik	?	?	?	?	?	?
4930578G10Rik	ENSMUSG00000054885	4930578G10Rik	?	?	?	?	?	?
4930578M01Rik	ENSMUSG00000097587	4930578M01Rik	1	1	1	-1	1	1
4930578M07Rik	ENSMUSG00000110586	4930578M07Rik	1	1	1	1	1	1
4930579C12Rik	ENSMUSG00000074146	4930579C12Rik	1	1	1	1	1	1
4930579G18Rik	ENSMUSG00000040840	4930579G18Rik	1	1	1	1	1	1
4930579G24Rik	ENSMUSG00000027811	4930579G24Rik	0.851128	1	1.39168	1.39168	7.94835	5.71131
4930579H20Rik	ENSMUSG00000101636	4930579H20Rik	1	1	1	1	1	1
4930579J19Rik	ENSMUSG00000114895	4930579J19Rik	?	?	?	?	?	?
4930579K19Rik	ENSMUSG00000051074	4930579K19Rik	0.482744	1	2.20717	2.20717	2.20717	1
4930580E04Rik	ENSMUSG00000106269	4930580E04Rik	1	1	1	1	1	1
4930581F22Rik	ENSMUSG00000070315	4930581F22Rik	0.636526	1	0.595363	-1.67965	5.10216	8.56984
4930583K01Rik	ENSMUSG00000055159	4930583K01Rik	1	1	1	1	1	1
4930589L23Rik	ENSMUSG00000068957	4930589L23Rik	1	1	1	1	1	1
4930590J08Rik	ENSMUSG00000034063	4930590J08Rik	0.318393	1	0.225747	-4.42974	1.6099	7.13145
4930590L14Rik	ENSMUSG00000106540	4930590L14Rik	?	?	?	?	?	?
4930592C13Rik	ENSMUSG00000105834	4930592C13Rik	1	1	1	1	1	1
4930593C16Rik	ENSMUSG00000086365	4930593C16Rik	?	?	?	?	?	?
4930594M22Rik	ENSMUSG00000075463,ENSMUSG00000085423	4930594M22Rik	1	1	1	1	1	1
4930595D18Rik	ENSMUSG00000083193	4930595D18Rik	1	1	1	1	1	1
4930596I21Rik	ENSMUSG00000104900	4930596I21Rik	1	1	1	1	1	1
4930597A21Rik	ENSMUSG00000086501	4930597A21Rik	?	?	?	?	?	?
4930597O21Rik	ENSMUSG00000053442	4930597O21Rik	?	?	?	?	?	?
4930599N23Rik	ENSMUSG00000073144	4930599N23Rik	1	1	1	1	1	1
4931406B18Rik	ENSMUSG00000013353	4931406B18Rik	1	1	1	1	1	1
4931406C07Rik	ENSMUSG00000031938	4931406C07Rik	0.616562	1	0.519198	-1.92605	3.23159	6.2242
4931406G06Rik	ENSMUSG00000085398	4931406G06Rik	1	1	1	1	1	1
4931406P16Rik	ENSMUSG00000066571	4931406P16Rik	0.236799	1	0.784134	-1.27529	52.3026	66.7012
4931413K12Rik	ENSMUSG00000085088	4931413K12Rik	?	?	?	?	?	?
4931414P19Rik	ENSMUSG00000022179	4931414P19Rik	0.41572	1	0.388677	-2.57283	1	2.57283
4931415C17Rik	ENSMUSG00000054910	4931415C17Rik	1	1	1	1	1	1
4931422A03Rik	ENSMUSG00000046085	4931422A03Rik	1	1	1	1	1	1
4931423N10Rik	ENSMUSG00000026774	.	1	1	1	1	1	1
4931428F04Rik	ENSMUSG00000014837	4931428F04Rik	0.787373	1	2.08887	2.08887	2.08887	1
4931431B13Rik	ENSMUSG00000108354	4931431B13Rik	1	1	1	1	1	1
4931431C16Rik	ENSMUSG00000055061	4931431C16Rik	1	1	1	1	1	1
4931440F15Rik	ENSMUSG00000078157	.	1	1	1	1	1	1
4932416K20Rik	ENSMUSG00000069925	4932416K20Rik	1	1	1	1	1	1
4932422M17Rik	ENSMUSG00000105881	4932422M17Rik	0.771387	1	0.686691	-1.45626	4.70651	6.85391
4932435O22Rik	ENSMUSG00000062391	4932435O22Rik	1	1	1	1	1	1
4932438A13Rik	ENSMUSG00000037270	4932438A13Rik	0.859715	1	1.07192	1.07192	419.565	391.416
Mars	ENSMUSG00000040354	Mars	0.00673327	0.488508	14.8245	14.8245	14.8245	1
4932441J04Rik	ENSMUSG00000097216	4932441J04Rik	1	1	1	1	1	1
4932443L11Rik	ENSMUSG00000086805	4932443L11Rik	1	1	1	1	1	1
4932702P03Rik	ENSMUSG00000086796	4932702P03Rik	1	1	1	1	1	1
4933400C23Rik	ENSMUSG00000101734	4933400C23Rik	?	?	?	?	?	?
4933401D09Rik	ENSMUSG00000116924	4933401D09Rik	1	1	1	1	1	1
4933404G15Rik	ENSMUSG00000116096	4933404G15Rik	1	1	1	1	1	1
4933404K08Rik	ENSMUSG00000085122	4933404K08Rik	?	?	?	?	?	?
4933404K13Rik	ENSMUSG00000111342	4933404K13Rik	1	1	1	1	1	1
4933404O12Rik	ENSMUSG00000097908	4933404O12Rik	1	1	1	1	1	1
4933405D12Rik	ENSMUSG00000097852	4933405D12Rik	1	1	1	1	1	1
4933405L10Rik	ENSMUSG00000013158	4933405L10Rik	?	?	?	?	?	?
4933406B17Rik	ENSMUSG00000110427	4933406B17Rik	?	?	?	?	?	?
4933406C10Rik	ENSMUSG00000097494	4933406C10Rik	1	1	1	1	1	1
4933406I18Rik	ENSMUSG00000087475	4933406I18Rik	1	1	1	1	1	1
4933406P04Rik	ENSMUSG00000069713	4933406P04Rik	1	1	1	1	1	1
4933407I05Rik	ENSMUSG00000111836	4933407I05Rik	?	?	?	?	?	?
4933407K13Rik	ENSMUSG00000087396	4933407K13Rik	0.822211	1	0.642419	-1.55662	1.7113	2.66384
4933407L21Rik	ENSMUSG00000026224	4933407L21Rik	1	1	1	1	1	1
4933408B17Rik	ENSMUSG00000049357	.	1	1	1	1	1	1
4933408J17Rik	ENSMUSG00000097407	4933408J17Rik	1	1	1	1	1	1
4933408N05Rik	ENSMUSG00000084848	4933408N05Rik	1	1	1	1	1	1
4933411E06Rik	ENSMUSG00000099608	4933411E06Rik	0.872622	1	1.03145	1.03145	3.53678	3.42894
4933412E12Rik	ENSMUSG00000112627	4933412E12Rik	0.14692	1	6.23944	6.23944	6.23944	1
4933412O06Rik	ENSMUSG00000113960	4933412O06Rik	1	1	1	1	1	1
4933413C19Rik	ENSMUSG00000089952	4933413C19Rik	1	1	1	1	1	1
4933415A04Rik	ENSMUSG00000045877	4933415A04Rik	1	1	1	1	1	1
4933416M07Rik	ENSMUSG00000097262	4933416M07Rik	1	1	1	1	1	1
4933417A18Rik	ENSMUSG00000021415	4933417A18Rik	?	?	?	?	?	?
4933417D19Rik	ENSMUSG00000097637	4933417D19Rik	1	1	1	1	1	1
Eri2	ENSMUSG00000030929	Eri2	0.00582025	0.440497	14.5216	14.5216	14.5216	1
4933421A08Rik	ENSMUSG00000086443	4933421A08Rik	1	1	1	1	1	1
4933421O10Rik	ENSMUSG00000085037	4933421O10Rik	0.678756	1	0.654797	-1.52719	7.78649	11.8915
4933423P22Rik	ENSMUSG00000085471	4933423P22Rik	1	1	1	1	1	1
4933424G05Rik	ENSMUSG00000117450	4933424G05Rik	1	1	1	1	1	1
4933424G06Rik	ENSMUSG00000102416	4933424G06Rik	1	1	1	1	1	1
4933424M12Rik	ENSMUSG00000087289	4933424M12Rik	1	1	1	1	1	1
4933425B07Rik	ENSMUSG00000115665	4933425B07Rik	?	?	?	?	?	?
4933425D22Rik	ENSMUSG00000107164	4933425D22Rik	1	1	1	1	1	1
4933426B08Rik	ENSMUSG00000116644	4933426B08Rik	1	1	1	1	1	1
4933426K07Rik	ENSMUSG00000086933	4933426K07Rik	?	?	?	?	?	?
4933427D06Rik	ENSMUSG00000055403	4933427D06Rik	?	?	?	?	?	?
4933427D14Rik	ENSMUSG00000020807	4933427D14Rik	0.0894733	1	0.246419	-4.05813	1	4.05813
4933427E11Rik	ENSMUSG00000044276	4933427E11Rik	?	?	?	?	?	?
Slc26a8	ENSMUSG00000036196	Slc26a8	6.45773e-10	1.28173e-06	14.4102	14.4102	14.4102	1
4933428G20Rik	ENSMUSG00000047988	4933428G20Rik	?	?	?	?	?	?
4933428M09Rik	ENSMUSG00000042525	4933428M09Rik	?	?	?	?	?	?
4933428P19Rik	ENSMUSG00000105203	4933428P19Rik	1	1	1	1	1	1
4933429H19Rik	ENSMUSG00000097786	4933429H19Rik	1	1	1	1	1	1
4933429O19Rik	ENSMUSG00000115008	4933429O19Rik	1	1	1	1	1	1
4933430A20Rik	ENSMUSG00000110116	4933430A20Rik	1	1	1	1	1	1
4933430I17Rik	ENSMUSG00000058046	4933430I17Rik	?	?	?	?	?	?
4933430L12Rik	ENSMUSG00000108523	4933430L12Rik	1	1	1	1	1	1
4933431E20Rik	ENSMUSG00000086968	4933431E20Rik	1	1	1	1	1	1
4933431G14Rik	ENSMUSG00000108709	4933431G14Rik	?	?	?	?	?	?
4933431K23Rik	ENSMUSG00000086451	4933431K23Rik	1	1	1	1	1	1
4933432G23Rik	ENSMUSG00000111843	4933432G23Rik	1	1	1	1	1	1
4933432I03Rik	ENSMUSG00000114980	4933432I03Rik	0.616135	1	1.8995	1.8995	1.8995	1
4933432I09Rik	ENSMUSG00000116557	4933432I09Rik	1	1	1	1	1	1
4933433G08Rik	ENSMUSG00000111807	4933433G08Rik	1	1	1	1	1	1
4933433G15Rik	ENSMUSG00000097021	4933433G15Rik	0.374849	1	0.261489	-3.82425	1	3.82425
4933433G19Rik	ENSMUSG00000114362	4933433G19Rik	1	1	1	1	1	1
4933433H22Rik	ENSMUSG00000117571	4933433H22Rik	1	1	1	1	1	1
4933434E20Rik	ENSMUSG00000027942	4933434E20Rik	0.557804	1	0.921591	-1.08508	65.1417	70.6839
4933435F18Rik	ENSMUSG00000086978	4933435F18Rik	1	1	1	1	1	1
4933438K21Rik	ENSMUSG00000093617	4933438K21Rik	1	1	1	1	1	1
4933439C10Rik	ENSMUSG00000072893	4933439C10Rik	0.690622	1	0.77379	-1.29234	5.45278	7.04685
4933439J24Rik	ENSMUSG00000107322	4933439J24Rik	1	1	1	1	1	1
4933439K11Rik	ENSMUSG00000085184	4933439K11Rik	1	1	1	1	1	1
5031415H12Rik	ENSMUSG00000097282	5031415H12Rik	1	1	1	1	1	1
5031425E22Rik	ENSMUSG00000073147	5031425E22Rik	0.112213	1	1.75572	1.75572	88.5838	50.4544
5031425F14Rik	ENSMUSG00000085129	5031425F14Rik	1	1	1	-1	1	1
5031434O11Rik	ENSMUSG00000097885	5031434O11Rik	1	1	1	1	1	1
5031439G07Rik	ENSMUSG00000036046	5031439G07Rik	0.657442	1	0.832604	-1.20105	28.4867	34.214
5033403F01Rik	ENSMUSG00000096932	5033403F01Rik	0.313264	1	2.96901	2.96901	2.96901	1
5033403H07Rik	ENSMUSG00000106352	5033403H07Rik	?	?	?	?	?	?
5033406O09Rik	ENSMUSG00000113769	5033406O09Rik	0.341365	1	0.419751	-2.38237	1	2.38237
5033417F24Rik	ENSMUSG00000097251	5033417F24Rik	1	1	1	1	1	1
5033421B08Rik	ENSMUSG00000112276	5033421B08Rik	1	1	1	1	1	1
5033426E14Rik	ENSMUSG00000110625	5033426E14Rik	1	1	1	1	1	1
5033426O07Rik	ENSMUSG00000097097	5033426O07Rik	1	1	1	1	1	1
5033428I22Rik	ENSMUSG00000097910	5033428I22Rik	1	1	1	1	1	1
5033430I15Rik	ENSMUSG00000038152	5033430I15Rik	0.862448	1	0.7141	-1.40036	13.0971	18.3408
5330413P13Rik	ENSMUSG00000086822	5330413P13Rik	?	?	?	?	?	?
5330416C01Rik	ENSMUSG00000054944	5330416C01Rik	?	?	?	?	?	?
5330417C22Rik	ENSMUSG00000040412	5330417C22Rik	0.902963	1	1.21715	1.21715	2.69386	2.21326
5330426L24Rik	ENSMUSG00000105501	5330426L24Rik	?	?	?	?	?	?
5330438D12Rik	ENSMUSG00000052291	5330438D12Rik	0.636219	1	2.33165	2.33165	17.4989	7.50494
5330438I03Rik	ENSMUSG00000091393	5330438I03Rik	?	?	?	?	?	?
Uros	ENSMUSG00000030979	Uros	0.0418822	1	14.2084	14.2084	14.2084	1
5330439K02Rik	ENSMUSG00000097827	5330439K02Rik	1	1	1	-1	1	1
5330439M10Rik	ENSMUSG00000112470	5330439M10Rik	?	?	?	?	?	?
5430400D12Rik	ENSMUSG00000097699	5430400D12Rik	1	1	1	1	1	1
5430401F13Rik	ENSMUSG00000094113	5430401F13Rik	?	?	?	?	?	?
5430401H09Rik	ENSMUSG00000112071	5430401H09Rik	1	1	1	1	1	1
5430402O13Rik	ENSMUSG00000085776	5430402O13Rik	1	1	1	1	1	1
5430403G16Rik	ENSMUSG00000072763	5430403G16Rik	1	1	1	1	1	1
5430405H02Rik	ENSMUSG00000085741	5430405H02Rik	0.0730525	1	2.7028	2.7028	29.4063	10.8799
5430414B19Rik	ENSMUSG00000114419	5430414B19Rik	0.290183	1	1.6553	1.6553	8.84001	5.34044
5430416N02Rik	ENSMUSG00000097772	5430416N02Rik	0.60554	1	1.39021	1.39021	39.1614	28.1695
5430421F17Rik	ENSMUSG00000110140	5430421F17Rik	1	1	1	1	1	1
5430425K12Rik	ENSMUSG00000114554	5430425K12Rik	1	1	1	1	1	1
5430427M07Rik	ENSMUSG00000085004	5430427M07Rik	1	1	1	1	1	1
5430427N15Rik	ENSMUSG00000104684	5430427N15Rik	0.212382	1	1.64453	1.64453	1.64453	1
5430427O19Rik	ENSMUSG00000025058	5430427O19Rik	0.85547	1	2.26749	2.26749	2.26749	1
Hist1h4h	ENSMUSG00000060981	.	0.0132622	0.661378	13.9185	13.9185	13.9185	1
5430440P10Rik	ENSMUSG00000115548	5430440P10Rik	1	1	1	1	1	1
5530601H04Rik	ENSMUSG00000087174	5530601H04Rik	0.763339	1	1.59125	1.59125	9.14375	5.74627
Carf	ENSMUSG00000026017	Carf	0.0129123	0.653784	13.8657	13.8657	13.8657	1
5730405O15Rik	ENSMUSG00000087424	5730405O15Rik	1	1	1	1	1	1
5730409E04Rik	ENSMUSG00000073755	5730409E04Rik	1	1	1	-1	1	1
5730414N17Rik	ENSMUSG00000116506	5730414N17Rik	1	1	1	-1	1	1
5730419F03Rik	ENSMUSG00000099364	5730419F03Rik	?	?	?	?	?	?
5730420D15Rik	ENSMUSG00000097766	5730420D15Rik	1	1	1	1	1	1
5730435O14Rik	ENSMUSG00000091370	5730435O14Rik	1	1	1	1	1	1
5730455P16Rik	ENSMUSG00000057181	5730455P16Rik	0.343284	1	0.520743	-1.92033	7.3238	14.0641
5730460C07Rik	ENSMUSG00000062046	5730460C07Rik	?	?	?	?	?	?
5730480H06Rik	ENSMUSG00000029089	5730480H06Rik	0.376724	1	0.549948	-1.81835	5.46543	9.93808
5730507C01Rik	ENSMUSG00000073197	5730507C01Rik	0.191085	1	0.2657	-3.76365	1	3.76365
5730522E02Rik	ENSMUSG00000032985	5730522E02Rik	1	1	1	1	1	1
5830405F06Rik	ENSMUSG00000103586	5830405F06Rik	1	1	1	1	1	1
5830408C22Rik	ENSMUSG00000110148	5830408C22Rik	0.0566578	1	2.26046	2.26046	45.4472	20.1053
5830411N06Rik	ENSMUSG00000054672	5830411N06Rik	1	1	1	1	1	1
5830416I19Rik	ENSMUSG00000106219	5830416I19Rik	0.602918	1	0.48059	-2.08078	4.52268	9.41069
5830418P13Rik	ENSMUSG00000086236	5830418P13Rik	1	1	1	1	1	1
5830428M24Rik	ENSMUSG00000113035	5830428M24Rik	0.103436	1	2.31275	2.31275	14.1789	6.13076
5830432E09Rik	ENSMUSG00000097471	5830432E09Rik	0.619357	1	1.92171	1.92171	8.64315	4.49764
5830444B04Rik	ENSMUSG00000084803	5830444B04Rik	1	1	1	1	1	1
5830448L01Rik	ENSMUSG00000115007	5830448L01Rik	0.571249	1	0.235294	-4.25	1	4.25
5830454E08Rik	ENSMUSG00000052658	5830454E08Rik	0.57848	1	2.01062	2.01062	2.01062	1
5830468F06Rik	ENSMUSG00000098322	5830468F06Rik	0.586133	1	4.05232	4.05232	4.05232	1
5830487J09Rik	ENSMUSG00000104830	5830487J09Rik	0.387654	1	2.73068	2.73068	2.73068	1
5930403N24Rik	ENSMUSG00000046463	5930403N24Rik	1	1	1	1	1	1
5930430L01Rik	ENSMUSG00000106951	5930430L01Rik	1	1	1	1	1	1
6030407O03Rik	ENSMUSG00000100301	6030407O03Rik	1	1	1	1	1	1
6030440G07Rik	ENSMUSG00000113056	6030440G07Rik	1	1	1	1	1	1
6030442K20Rik	ENSMUSG00000097760	6030442K20Rik	0.397275	1	2.4425	2.4425	2.4425	1
6030443J06Rik	ENSMUSG00000097207	6030443J06Rik	0.532559	1	2.37022	2.37022	2.37022	1
6030445D17Rik	ENSMUSG00000066178	6030445D17Rik	?	?	?	?	?	?
6030452D12Rik	ENSMUSG00000054069	6030452D12Rik	1	1	1	1	1	1
6030458C11Rik	ENSMUSG00000022195	6030458C11Rik	0.482316	1	0.675847	-1.47963	6.65729	9.8503
6030468B19Rik	ENSMUSG00000025573	6030468B19Rik	0.107646	1	0.351394	-2.84581	1	2.84581
6030471H07Rik	ENSMUSG00000085217	6030471H07Rik	1	1	1	1	1	1
6230400D17Rik	ENSMUSG00000097577	6230400D17Rik	0.438458	1	3.59977	3.59977	3.59977	1
Zfp54	ENSMUSG00000023882	Zfp54	0.00172351	0.259153	13.7499	13.7499	13.7499	1
6330403L08Rik	ENSMUSG00000075585	6330403L08Rik	1	1	1	1	1	1
6330408M09Rik	ENSMUSG00000116733	6330408M09Rik	1	1	1	1	1	1
6330409D20Rik	ENSMUSG00000009551	6330409D20Rik	1	1	1	1	1	1
6330411D24Rik	ENSMUSG00000110067	6330411D24Rik	1	1	1	1	1	1
6330415G19Rik	ENSMUSG00000117322	6330415G19Rik	0.578386	1	1.84796	1.84796	1.84796	1
6330418K02Rik	ENSMUSG00000085227	6330418K02Rik	0.665746	1	2.34199	2.34199	2.34199	1
6330562C20Rik	ENSMUSG00000093424	6330562C20Rik	1	1	1	-1	1	1
6430503K07Rik	ENSMUSG00000053545	6430503K07Rik	?	?	?	?	?	?
6430531B16Rik	ENSMUSG00000073795	.	0.548121	1	2.88168	2.88168	2.88168	1
6430548M08Rik	ENSMUSG00000031824	6430548M08Rik	0.496069	1	0.151151	-6.61588	1	6.61588
6430550D23Rik	ENSMUSG00000074646	6430550D23Rik	1	1	1	1	1	1
6430562O15Rik	ENSMUSG00000097828	6430562O15Rik	1	1	1	1	1	1
6430571L13Rik	ENSMUSG00000037977	6430571L13Rik	1	1	1	1	1	1
6430573P05Rik	ENSMUSG00000102545	6430573P05Rik	1	1	1	1	1	1
6430584L05Rik	ENSMUSG00000108228	6430584L05Rik	1	1	1	1	1	1
6430590A07Rik	ENSMUSG00000097583	6430590A07Rik	0.530365	1	0.33232	-3.00915	1	3.00915
6430710C18Rik	ENSMUSG00000085427	6430710C18Rik	1	1	1	1	1	1
6530402F18Rik	ENSMUSG00000079499	6530402F18Rik	0.909943	1	0.982868	-1.01743	8.77514	8.92809
6530403H02Rik	ENSMUSG00000098097	6530403H02Rik	?	?	?	?	?	?
Cela1	ENSMUSG00000023031	Cela1	0.0357853	0.981426	13.4631	13.4631	13.4631	1
6530411M01Rik	ENSMUSG00000097049	6530411M01Rik	1	1	1	1	1	1
6530413G14Rik	ENSMUSG00000111856	6530413G14Rik	1	1	1	1	1	1
6530437J22Rik	ENSMUSG00000109111	6530437J22Rik	?	?	?	?	?	?
6720427I07Rik	ENSMUSG00000097375	6720427I07Rik	0.505185	1	0.632782	-1.58032	11.9714	18.9187
6720468P15Rik	ENSMUSG00000117655	6720468P15Rik	?	?	?	?	?	?
6720483E21Rik	ENSMUSG00000097934	6720483E21Rik	1	1	1	1	1	1
6720489N17Rik	ENSMUSG00000072066	6720489N17Rik	0.598873	1	2.11903	2.11903	2.11903	1
6820408C15Rik	ENSMUSG00000032680	6820408C15Rik	1	1	1	1	1	1
7330404K18Rik	ENSMUSG00000084942	7330404K18Rik	?	?	?	?	?	?
7420700N18Rik	ENSMUSG00000109915	7420700N18Rik	?	?	?	?	?	?
7530414M10Rik	ENSMUSG00000116338	7530414M10Rik	1	1	1	1	1	1
8030423F21Rik	ENSMUSG00000052295	8030423F21Rik	?	?	?	?	?	?
8030442B05Rik	ENSMUSG00000102674	8030442B05Rik	?	?	?	?	?	?
8030451A03Rik	ENSMUSG00000073821	8030451A03Rik	1	1	1	1	1	1
8030453O22Rik	ENSMUSG00000085058	8030453O22Rik	1	1	1	1	1	1
8030456M14Rik	ENSMUSG00000117768	8030456M14Rik	0.946428	1	0.681398	-1.46757	3.64499	5.34928
8030462N17Rik	ENSMUSG00000047466	8030462N17Rik	0.0921357	1	0.230595	-4.3366	8.28725	35.9385
8430419K02Rik	ENSMUSG00000085743	8430419K02Rik	1	1	1	1	1	1
8430422H06Rik	ENSMUSG00000117633	8430422H06Rik	1	1	1	1	1	1
8430423G03Rik	ENSMUSG00000079069	8430423G03Rik	1	1	1	1	1	1
8430426J06Rik	ENSMUSG00000115970	8430426J06Rik	?	?	?	?	?	?
8430429K09Rik	ENSMUSG00000034587	8430429K09Rik	0.0943903	1	2.89291	2.89291	12.0038	4.14939
8430430B14Rik	ENSMUSG00000117431	8430430B14Rik	1	1	1	1	1	1
8430432A02Rik	ENSMUSG00000041878	8430432A02Rik	1	1	1	1	1	1
9030025P20Rik	ENSMUSG00000116953	9030025P20Rik	0.871337	1	0.802813	-1.24562	2.69386	3.35552
9030204H09Rik	ENSMUSG00000086449	9030204H09Rik	?	?	?	?	?	?
9030407P20Rik	ENSMUSG00000097343	9030407P20Rik	1	1	1	1	1	1
9030612E09Rik	ENSMUSG00000045008	9030612E09Rik	0.187739	1	0.464264	-2.15395	1	2.15395
9030622O22Rik	ENSMUSG00000086141	9030622O22Rik	?	?	?	?	?	?
9030624G23Rik	ENSMUSG00000073158	9030624G23Rik	1	1	1	1	1	1
9030625G05Rik	ENSMUSG00000118384	9030625G05Rik	?	?	?	?	?	?
9130008F23Rik	ENSMUSG00000054951	9130008F23Rik	0.550337	1	0.354441	-2.82134	1	2.82134
9130015A21Rik	ENSMUSG00000113985	9130015A21Rik	0.477396	1	0.427918	-2.33689	1	2.33689
9130017K11Rik	ENSMUSG00000055134	9130017K11Rik	1	1	1	1	1	1
9130019O22Rik	ENSMUSG00000030823	9130019O22Rik	0.696852	1	3.05916	3.05916	3.05916	1
Ntrk3	ENSMUSG00000059146	Ntrk3	0.0356791	0.981426	13.4152	13.4152	13.4152	1
9130023H24Rik	ENSMUSG00000062944	9130023H24Rik	0.592016	1	2.77687	2.77687	2.77687	1
9130024F11Rik	ENSMUSG00000087022	9130024F11Rik	1	1	1	1	1	1
9130204K15Rik	ENSMUSG00000086474	9130204K15Rik	?	?	?	?	?	?
9130213A22Rik	ENSMUSG00000097386	9130213A22Rik	?	?	?	?	?	?
9130221H12Rik	ENSMUSG00000090330	9130221H12Rik	0.615718	1	0.297099	-3.36588	1	3.36588
9130227L01Rik	ENSMUSG00000099950	9130227L01Rik	?	?	?	?	?	?
9130230L23Rik	ENSMUSG00000054598	9130230L23Rik	1	1	1	-1	1	1
9130230N09Rik	ENSMUSG00000092626	9130230N09Rik	0.895101	1	1.16805	1.16805	3.98965	3.41564
9130401M01Rik	ENSMUSG00000101892	9130401M01Rik	0.462011	1	0.593655	-1.68448	16.6484	28.044
9130409I23Rik	ENSMUSG00000038768	9130409I23Rik	1	1	1	1	1	1
9130604C24Rik	ENSMUSG00000105851	9130604C24Rik	1	1	1	1	1	1
9230102K24Rik	ENSMUSG00000112398	9230102K24Rik	?	?	?	?	?	?
9230102O04Rik	ENSMUSG00000079602	9230102O04Rik	0.808297	1	0.706132	-1.41617	2.42667	3.43657
9230104M06Rik	ENSMUSG00000097100	9230104M06Rik	1	1	1	1	1	1
9230105E05Rik	ENSMUSG00000090191	9230105E05Rik	?	?	?	?	?	?
9230106D20Rik	ENSMUSG00000042940	9230106D20Rik	0.0888557	1	1.8995	1.8995	1.8995	1
9230109A22Rik	ENSMUSG00000051237	9230109A22Rik	?	?	?	?	?	?
9230110F11Rik	ENSMUSG00000110497	9230110F11Rik	?	?	?	?	?	?
9230111E07Rik	ENSMUSG00000087624	9230111E07Rik	1	1	1	-1	1	1
9230112E08Rik	ENSMUSG00000070461	9230112E08Rik	0.570426	1	0.360002	-2.77776	1	2.77776
9230112J17Rik	ENSMUSG00000111761	9230112J17Rik	1	1	1	1	1	1
9230114K14Rik	ENSMUSG00000097145	9230114K14Rik	0.927543	1	1.01757	1.01757	2.37794	2.33689
9230116L04Rik	ENSMUSG00000112489	9230116L04Rik	1	1	1	1	1	1
9230116N13Rik	ENSMUSG00000097403	9230116N13Rik	0.116965	1	3.45506	3.45506	9.00728	2.60699
9330020H09Rik	ENSMUSG00000091050	9330020H09Rik	0.378771	1	0.588748	-1.69852	8.41948	14.3007
9330102E08Rik	ENSMUSG00000107879	9330102E08Rik	?	?	?	?	?	?
9330104G04Rik	ENSMUSG00000097842	9330104G04Rik	1	1	1	1	1	1
9330111N05Rik	ENSMUSG00000097098	9330111N05Rik	1	1	1	1	1	1
9330121J05Rik	ENSMUSG00000103502	9330121J05Rik	?	?	?	?	?	?
9330136K24Rik	ENSMUSG00000097781	9330136K24Rik	0.332658	1	0.331767	-3.01416	1	3.01416
9330151L19Rik	ENSMUSG00000097061	9330151L19Rik	0.314058	1	0.550467	-1.81664	4.11423	7.47406
9330154J02Rik	ENSMUSG00000056031	9330154J02Rik	1	1	1	1	1	1
9330159F19Rik	ENSMUSG00000004360	9330159F19Rik	1	1	1	1	1	1
9330159M07Rik	ENSMUSG00000097177	9330159M07Rik	1	1	1	1	1	1
9330160F10Rik	ENSMUSG00000072809	9330160F10Rik	0.739607	1	2.43438	2.43438	2.43438	1
9330162012Rik	ENSMUSG00000086448	9330162012Rik	0.371931	1	0.36543	-2.7365	1	2.7365
9330175E14Rik	ENSMUSG00000097194	9330175E14Rik	0.555868	1	0.715936	-1.39677	3.61881	5.05466
9330179D12Rik	ENSMUSG00000097166	9330179D12Rik	1	1	1	1	1	1
9330182L06Rik	ENSMUSG00000056004	9330182L06Rik	1	1	1	1	1	1
9330182O14Rik	ENSMUSG00000094112	9330182O14Rik	?	?	?	?	?	?
9330188P03Rik	ENSMUSG00000115149	9330188P03Rik	1	1	1	1	1	1
9330198I05Rik	ENSMUSG00000104904	9330198I05Rik	?	?	?	?	?	?
9330198N18Rik	ENSMUSG00000086405	9330198N18Rik	1	1	1	1	1	1
9430002A10Rik	ENSMUSG00000062704	9430002A10Rik	1	1	1	1	1	1
9430015G10Rik	ENSMUSG00000059939	9430015G10Rik	0.3352	1	0.303733	-3.29236	2.06798	6.80853
9430018G01Rik	ENSMUSG00000107709	9430018G01Rik	?	?	?	?	?	?
9430037G07Rik	ENSMUSG00000097073	9430037G07Rik	1	1	1	1	1	1
9430038I01Rik	ENSMUSG00000040139	9430038I01Rik	0.227702	1	0.424844	-2.3538	6.50226	15.3051
9430041J12Rik	ENSMUSG00000086155	9430041J12Rik	1	1	1	1	1	1
9430060I03Rik	ENSMUSG00000100632	9430060I03Rik	1	1	1	1	1	1
9430065F17Rik	ENSMUSG00000097360	9430065F17Rik	1	1	1	1	1	1
9430069I07Rik	ENSMUSG00000094447	9430069I07Rik	?	?	?	?	?	?
9430078K24Rik	ENSMUSG00000112765	9430078K24Rik	1	1	1	1	1	1
9430085M18Rik	ENSMUSG00000106164	9430085M18Rik	1	1	1	1	1	1
9430091E24Rik	ENSMUSG00000084808	9430091E24Rik	1	1	1	-1	1	1
9530003J23Rik	ENSMUSG00000020177	9530003J23Rik	?	?	?	?	?	?
9530014B07Rik	ENSMUSG00000113599	9530014B07Rik	?	?	?	?	?	?
9530018F02Rik	ENSMUSG00000112150	9530018F02Rik	0.582732	1	2.26749	2.26749	2.26749	1
9530026P05Rik	ENSMUSG00000097462	9530026P05Rik	0.550843	1	2.23392	2.23392	2.23392	1
9530034E10Rik	ENSMUSG00000086554	9530034E10Rik	1	1	1	1	1	1
9530036M11Rik	ENSMUSG00000087670	9530036M11Rik	0.0888693	1	1.811	1.811	1.811	1
9530036O11Rik	ENSMUSG00000097726	9530036O11Rik	?	?	?	?	?	?
9530046B11Rik	ENSMUSG00000086047	9530046B11Rik	1	1	1	1	1	1
9530051G07Rik	ENSMUSG00000085982	9530051G07Rik	?	?	?	?	?	?
9530052C20Rik	ENSMUSG00000097858	9530052C20Rik	1	1	1	1	1	1
9530052E02Rik	ENSMUSG00000096938	9530052E02Rik	1	1	1	1	1	1
Cenpv	ENSMUSG00000018509	Cenpv	0.00789724	0.52027	13.1367	13.1367	13.1367	1
9530059O14Rik	ENSMUSG00000097736	9530059O14Rik	1	1	1	1	1	1
9530062K07Rik	ENSMUSG00000108030	9530062K07Rik	0.218321	1	2.00531	2.00531	2.00531	1
9530068E07Rik	ENSMUSG00000036275	9530068E07Rik	0.386803	1	1.07919	1.07919	104.623	96.9452
9530077C05Rik	ENSMUSG00000036411	9530077C05Rik	1	1	1	-1	1	1
9530080O11Rik	ENSMUSG00000044125	9530080O11Rik	?	?	?	?	?	?
9530082P21Rik	ENSMUSG00000097006	9530082P21Rik	1	1	1	-1	1	1
9530097N15Rik	ENSMUSG00000106371	9530097N15Rik	0.42554	1	0.425236	-2.35164	3.82425	8.99325
9630001P10Rik	ENSMUSG00000097825	9630001P10Rik	1	1	1	1	1	1
9630002D21Rik	ENSMUSG00000114028	9630002D21Rik	1	1	1	1	1	1
9630013D21Rik	ENSMUSG00000059027	9630013D21Rik	0.873653	1	0.922003	-1.0846	2.43363	2.6395
9630028I04Rik	ENSMUSG00000117916	9630028I04Rik	1	1	1	1	1	1
9830107B12Rik	ENSMUSG00000073386	9830107B12Rik	1	1	1	-1	1	1
9830132P13Rik	ENSMUSG00000104763	9830132P13Rik	?	?	?	?	?	?
9830144P21Rik	ENSMUSG00000087528	9830144P21Rik	1	1	1	1	1	1
9830166K06Rik	ENSMUSG00000117763	9830166K06Rik	1	1	1	1	1	1
9930004E17Rik	ENSMUSG00000096052	9930004E17Rik	1	1	1	1	1	1
9930012K11Rik	ENSMUSG00000044551	9930012K11Rik	0.585828	1	0.369706	-2.70485	1	2.70485
9930014A18Rik	ENSMUSG00000097493	9930014A18Rik	0.281093	1	0.36543	-2.7365	1	2.7365
9930021J03Rik	ENSMUSG00000046138	9930021J03Rik	0.591694	1	1.36588	1.36588	65.643	48.0592
9930022D16Rik	ENSMUSG00000045065	9930022D16Rik	0.93422	1	1.10426	1.10426	3.3456	3.02972
9930038B18Rik	ENSMUSG00000042976	9930038B18Rik	?	?	?	?	?	?
9930104L06Rik	ENSMUSG00000044730	9930104L06Rik	0.759185	1	0.83296	-1.20054	8.47789	10.178
9930111J21Rik1	ENSMUSG00000069893	9930111J21Rik1	0.182666	1	6.07492	6.07492	6.07492	1
9930111J21Rik2	ENSMUSG00000069892	9930111J21Rik2	0.823974	1	1.10767	1.10767	34.9001	31.5077
A030001D20Rik	ENSMUSG00000110357	A030001D20Rik	?	?	?	?	?	?
A030005L19Rik	ENSMUSG00000113880	A030005L19Rik	0.343322	1	4.95857	4.95857	4.95857	1
A030014E15Rik	ENSMUSG00000113973	A030014E15Rik	1	1	1	1	1	1
A130010J15Rik	ENSMUSG00000079144	A130010J15Rik	0.10358	1	0.170352	-5.87019	2.26798	13.3135
A130014A01Rik	ENSMUSG00000097944	A130014A01Rik	0.502331	1	3.81563	3.81563	3.81563	1
Jade3	ENSMUSG00000037315	Jade3	0.0396661	1	13.0394	13.0394	13.0394	1
A130051J06Rik	ENSMUSG00000097643	A130051J06Rik	1	1	1	1	1	1
A130077B15Rik	ENSMUSG00000112095	A130077B15Rik	1	1	1	1	1	1
A1cf	ENSMUSG00000052595	A1cf	1	1	1	1	1	1
A230001M10Rik	ENSMUSG00000105891	A230001M10Rik	1	1	1	1	1	1
A230004M16Rik	ENSMUSG00000087306	A230004M16Rik	1	1	1	1	1	1
A230005M16Rik	ENSMUSG00000087612	A230005M16Rik	1	1	1	1	1	1
A230009B12Rik	ENSMUSG00000089633	A230009B12Rik	?	?	?	?	?	?
A230020J21Rik	ENSMUSG00000097845	A230020J21Rik	1	1	1	1	1	1
A230028O05Rik	ENSMUSG00000096960	A230028O05Rik	1	1	1	1	1	1
A230056P14Rik	ENSMUSG00000087178	A230056P14Rik	1	1	1	1	1	1
A230057D06Rik	ENSMUSG00000109394	A230057D06Rik	0.310413	1	3.4459	3.4459	3.4459	1
A230059L01Rik	ENSMUSG00000087627	A230059L01Rik	0.51568	1	2.03053	2.03053	2.03053	1
A230060F14Rik	ENSMUSG00000097692	A230060F14Rik	1	1	1	1	1	1
A230065N10Rik	ENSMUSG00000092071	A230065N10Rik	?	?	?	?	?	?
A230072C01Rik	ENSMUSG00000086877	A230072C01Rik	1	1	1	-1	1	1
A230072E10Rik	ENSMUSG00000084771	A230072E10Rik	0.164407	1	0.313301	-3.19182	1	3.19182
A230077H06Rik	ENSMUSG00000100600	A230077H06Rik	1	1	1	1	1	1
A230083G16Rik	ENSMUSG00000055818	A230083G16Rik	1	1	1	1	1	1
A230083N12Rik	ENSMUSG00000085482	A230083N12Rik	1	1	1	1	1	1
A230087F16Rik	ENSMUSG00000097381	A230087F16Rik	0.790389	1	1.8768	1.8768	1.8768	1
A230098N10Rik	ENSMUSG00000105439	A230098N10Rik	1	1	1	1	1	1
A230103J11Rik	ENSMUSG00000087026	A230103J11Rik	?	?	?	?	?	?
A230107N01Rik	ENSMUSG00000097292	A230107N01Rik	?	?	?	?	?	?
A2m	ENSMUSG00000030111	A2m	0.311328	1	3.26984	3.26984	3.26984	1
A2ml1	ENSMUSG00000047228	A2ml1	1	1	1	1	1	1
A330009N23Rik	ENSMUSG00000097915	A330009N23Rik	0.491485	1	0.365608	-2.73517	1	2.73517
A330015K06Rik	ENSMUSG00000104093	A330015K06Rik	1	1	1	1	1	1
A330023F24Rik	ENSMUSG00000096929	A330023F24Rik	0.863318	1	0.8401	-1.19033	7.23868	8.61645
A330032B11Rik	ENSMUSG00000097591	A330032B11Rik	1	1	1	1	1	1
A330035P11Rik	ENSMUSG00000085615	A330035P11Rik	1	1	1	1	1	1
A330040F15Rik	ENSMUSG00000086213	A330040F15Rik	1	1	1	-1	1	1
A330041J22Rik	ENSMUSG00000087466	A330041J22Rik	?	?	?	?	?	?
A330048O09Rik	ENSMUSG00000097326	A330048O09Rik	?	?	?	?	?	?
A330074K22Rik	ENSMUSG00000097960	A330074K22Rik	1	1	1	1	1	1
A330076C08Rik	ENSMUSG00000113186	A330076C08Rik	1	1	1	1	1	1
A330076H08Rik	ENSMUSG00000109321	A330076H08Rik	1	1	1	1	1	1
A330084C13Rik	ENSMUSG00000114210	A330084C13Rik	1	1	1	1	1	1
A330102I10Rik	ENSMUSG00000086363	A330102I10Rik	1	1	1	1	1	1
A3galt2	ENSMUSG00000028794	A3galt2	0.743433	1	1.8433	1.8433	1.8433	1
A430005L14Rik	ENSMUSG00000047613	A430005L14Rik	0.172521	1	2.34397	2.34397	36.8469	15.7199
A430010J10Rik	ENSMUSG00000097603	A430010J10Rik	1	1	1	1	1	1
A430018G15Rik	ENSMUSG00000085315	A430018G15Rik	1	1	1	-1	1	1
A430027H14Rik	ENSMUSG00000104507	A430027H14Rik	1	1	1	1	1	1
A430033K04Rik	ENSMUSG00000056014	A430033K04Rik	0.138096	1	0.0881676	-11.342	1	11.342
A430035B10Rik	ENSMUSG00000087305	A430035B10Rik	0.739755	1	3.36032	3.36032	3.36032	1
A430048G15Rik	ENSMUSG00000086650	A430048G15Rik	?	?	?	?	?	?
A430057M04Rik	ENSMUSG00000090564	A430057M04Rik	0.441622	1	0.427918	-2.33689	1	2.33689
Gm12166	ENSMUSG00000069899	Gm12166	0.00718894	0.498902	12.5257	12.5257	12.5257	1
A430073D23Rik	ENSMUSG00000105471	A430073D23Rik	1	1	1	1	1	1
A430078I02Rik	ENSMUSG00000085589	A430078I02Rik	0.0503877	1	0.142238	-7.03045	1	7.03045
A430088P11Rik	ENSMUSG00000116220	A430088P11Rik	0.0953145	1	4.40405	4.40405	4.40405	1
A430090L17Rik	ENSMUSG00000114213	A430090L17Rik	1	1	1	1	1	1
A430093F15Rik	ENSMUSG00000067577	A430093F15Rik	0.24442	1	1.94688	1.94688	49.0692	25.204
A430105J06Rik	ENSMUSG00000097784	A430105J06Rik	1	1	1	1	1	1
A430106G13Rik	ENSMUSG00000098206	.	0.371993	1	0.425694	-2.34911	2.79285	6.5607
A430108G06Rik	ENSMUSG00000086851	A430108G06Rik	?	?	?	?	?	?
A430110L20Rik	ENSMUSG00000054135	A430110L20Rik	1	1	1	1	1	1
A4galt	ENSMUSG00000047878	A4galt	1	1	1	1	1	1
A530010L16Rik	ENSMUSG00000110682	A530010L16Rik	1	1	1	1	1	1
A530013C23Rik	ENSMUSG00000006462	A530013C23Rik	1	1	1	1	1	1
A530016L24Rik	ENSMUSG00000043122	A530016L24Rik	1	1	1	1	1	1
A530017D24Rik	ENSMUSG00000072847	A530017D24Rik	0.18369	1	0.387912	-2.57791	6.39179	16.4774
A530020G20Rik	ENSMUSG00000097124	A530020G20Rik	1	1	1	1	1	1
A530021J07Rik	ENSMUSG00000053528	A530021J07Rik	1	1	1	1	1	1
A530032D15Rik	ENSMUSG00000089844	A530032D15Rik	0.868302	1	2.37682	2.37682	2.37682	1
A530040E14Rik	ENSMUSG00000072109	A530040E14Rik	0.711289	1	2.01506	2.01506	2.01506	1
A530041M06Rik	ENSMUSG00000104973	A530041M06Rik	0.390684	1	0.620669	-1.61116	6.03375	9.72137
A530046M15Rik	ENSMUSG00000113338	A530046M15Rik	?	?	?	?	?	?
A530053M12Rik	ENSMUSG00000100247	A530053M12Rik	?	?	?	?	?	?
A530064D06Rik	ENSMUSG00000043939	A530064D06Rik	1	1	1	-1	1	1
A530072M11Rik	ENSMUSG00000085112	A530072M11Rik	1	1	1	1	1	1
A530076I17Rik	ENSMUSG00000086124	A530076I17Rik	1	1	1	1	1	1
A530083I20Rik	ENSMUSG00000097322	A530083I20Rik	1	1	1	1	1	1
A530084C06Rik	ENSMUSG00000090863	A530084C06Rik	?	?	?	?	?	?
A530088E08Rik	ENSMUSG00000117872	A530088E08Rik	0.436519	1	1.2473	1.2473	11.7241	9.39954
A530095I07Rik	ENSMUSG00000051805	A530095I07Rik	1	1	1	1	1	1
A630001G21Rik	ENSMUSG00000052760	A630001G21Rik	0.306629	1	6.67363	6.67363	14.2722	2.1386
A630001O12Rik	ENSMUSG00000110498	A630001O12Rik	1	1	1	-1	1	1
A630009H07Rik	ENSMUSG00000109056	A630009H07Rik	1	1	1	1	1	1
A630010A05Rik	ENSMUSG00000075395	A630010A05Rik	1	1	1	1	1	1
A630012P03Rik	ENSMUSG00000055110	A630012P03Rik	1	1	1	1	1	1
A630014C17Rik	ENSMUSG00000086395	A630014C17Rik	0.127182	1	2.0887	2.0887	4.98438	2.38635
A630019I02Rik	ENSMUSG00000114968	A630019I02Rik	1	1	1	1	1	1
A630023A22Rik	ENSMUSG00000095493	A630023A22Rik	?	?	?	?	?	?
A630023P12Rik	ENSMUSG00000048215	A630023P12Rik	0.976677	1	1.25305	1.25305	9.74328	7.77564
A630035G10Rik	ENSMUSG00000103083	A630035G10Rik	1	1	1	1	1	1
A630052C17Rik	ENSMUSG00000086725	A630052C17Rik	0.703726	1	0.481823	-2.07545	2.01066	4.17302
A630072L19Rik	ENSMUSG00000097160	A630072L19Rik	1	1	1	1	1	1
A630072M18Rik	ENSMUSG00000101013	A630072M18Rik	0.372227	1	0.544085	-1.83795	8.01569	14.7324
A630089N07Rik	ENSMUSG00000116673	A630089N07Rik	0.626955	1	2.55676	2.55676	2.55676	1
A630091E08Rik	ENSMUSG00000055446	A630091E08Rik	1	1	1	1	1	1
A730004F24Rik	ENSMUSG00000103690	A730004F24Rik	?	?	?	?	?	?
A730009L09Rik	ENSMUSG00000110358	A730009L09Rik	?	?	?	?	?	?
Olfr1160	ENSMUSG00000075141	Olfr1160	0.000264871	0.078465	12.5036	12.5036	12.5036	1
A730017L22Rik	ENSMUSG00000085566	A730017L22Rik	0.0846371	1	0.170417	-5.86796	1	5.86796
A730020E08Rik	ENSMUSG00000097924	A730020E08Rik	?	?	?	?	?	?
A730020M07Rik	ENSMUSG00000044522	A730020M07Rik	1	1	1	1	1	1
A730032A03Rik	ENSMUSG00000085649	A730032A03Rik	?	?	?	?	?	?
A730035I17Rik	ENSMUSG00000045238	A730035I17Rik	1	1	1	1	1	1
A730036I17Rik	ENSMUSG00000056738	A730036I17Rik	0.114064	1	0.467596	-2.1386	1	2.1386
A730043L09Rik	ENSMUSG00000111232	A730043L09Rik	?	?	?	?	?	?
A730046J19Rik	ENSMUSG00000085139	A730046J19Rik	1	1	1	1	1	1
A730049H05Rik	ENSMUSG00000048636	A730049H05Rik	1	1	1	1	1	1
A730056A06Rik	ENSMUSG00000097756	A730056A06Rik	1	1	1	1	1	1
A730061H03Rik	ENSMUSG00000053588	A730061H03Rik	1	1	1	1	1	1
A730063M14Rik	ENSMUSG00000112639	A730063M14Rik	0.934204	1	1.52199	1.52199	3.25492	2.1386
A730071L15Rik	ENSMUSG00000096923	A730071L15Rik	1	1	1	-1	1	1
A730081D07Rik	ENSMUSG00000086693	A730081D07Rik	1	1	1	1	1	1
A730085E03Rik	ENSMUSG00000117889	A730085E03Rik	1	1	1	1	1	1
A730085K08Rik	ENSMUSG00000093598	A730085K08Rik	?	?	?	?	?	?
A730090N16Rik	ENSMUSG00000090120	A730090N16Rik	1	1	1	1	1	1
A830005F24Rik	ENSMUSG00000053181	A830005F24Rik	0.170704	1	0.392746	-2.54617	1	2.54617
A830008E24Rik	ENSMUSG00000100627	A830008E24Rik	1	1	1	1	1	1
A830009L08Rik	ENSMUSG00000097182	A830009L08Rik	0.268574	1	4.82812	4.82812	4.82812	1
A830011K09Rik	ENSMUSG00000089957	A830011K09Rik	?	?	?	?	?	?
A830012C17Rik	ENSMUSG00000085996	A830012C17Rik	?	?	?	?	?	?
A830018L16Rik	ENSMUSG00000057715	A830018L16Rik	?	?	?	?	?	?
A830019P07Rik	ENSMUSG00000094707	A830019P07Rik	1	1	1	1	1	1
A830035O19Rik	ENSMUSG00000111329	A830035O19Rik	0.468185	1	2.42667	2.42667	2.42667	1
A830036E02Rik	ENSMUSG00000084890	A830036E02Rik	?	?	?	?	?	?
A830052D11Rik	ENSMUSG00000097413	A830052D11Rik	1	1	1	1	1	1
A830082K12Rik	ENSMUSG00000087143	A830082K12Rik	0.391019	1	0.371951	-2.68853	1	2.68853
Slc25a27	ENSMUSG00000023912	Slc25a27	0.0176388	0.771496	12.0079	12.0079	12.0079	1
A930001A20Rik	ENSMUSG00000098008	A930001A20Rik	?	?	?	?	?	?
A930001C03Rik	ENSMUSG00000087132	A930001C03Rik	1	1	1	1	1	1
A930001M01Rik	ENSMUSG00000115918	A930001M01Rik	0.428527	1	2.08887	2.08887	2.08887	1
A930002H24Rik	ENSMUSG00000045506	A930002H24Rik	?	?	?	?	?	?
A930002I21Rik	ENSMUSG00000050179	A930002I21Rik	1	1	1	1	1	1
A930003A15Rik	ENSMUSG00000075330	A930003A15Rik	1	1	1	1	1	1
A930003O13Rik	ENSMUSG00000105076	A930003O13Rik	?	?	?	?	?	?
A930004D18Rik	ENSMUSG00000054057	A930004D18Rik	1	1	1	1	1	1
A930005H10Rik	ENSMUSG00000054426	A930005H10Rik	0.181435	1	2.24341	2.24341	21.9309	9.7757
A930006I01Rik	ENSMUSG00000087278	A930006I01Rik	1	1	1	1	1	1
A930006K02Rik	ENSMUSG00000084866	A930006K02Rik	0.141288	1	3.55585	3.55585	14.6118	4.10924
A930006L05Rik	ENSMUSG00000102097	A930006L05Rik	1	1	1	1	1	1
A930007I19Rik	ENSMUSG00000097855	A930007I19Rik	0.952573	1	1.14748	1.14748	10.4646	9.11961
A930012L18Rik	ENSMUSG00000097610	A930012L18Rik	1	1	1	1	1	1
A930012O16Rik	ENSMUSG00000054181	A930012O16Rik	1	1	1	1	1	1
A930014D07Rik	ENSMUSG00000114414	A930014D07Rik	1	1	1	1	1	1
A930015D03Rik	ENSMUSG00000092368	A930015D03Rik	0.376787	1	3.94443	3.94443	3.94443	1
A930016O22Rik	ENSMUSG00000040705	A930016O22Rik	0.42635	1	2.4425	2.4425	2.4425	1
A930017K11Rik	ENSMUSG00000025727	A930017K11Rik	?	?	?	?	?	?
A930018P22Rik	ENSMUSG00000032671	A930018P22Rik	1	1	1	1	1	1
A930019D19Rik	ENSMUSG00000085958	A930019D19Rik	?	?	?	?	?	?
Srcin1	ENSMUSG00000038453	Srcin1	0.00153614	0.240073	11.806	11.806	11.806	1
A930028N01Rik	ENSMUSG00000114796	A930028N01Rik	?	?	?	?	?	?
A930029G22Rik	ENSMUSG00000096988	A930029G22Rik	0.787276	1	1.48368	1.48368	3.65583	2.46403
A930033H14Rik	ENSMUSG00000090622	A930033H14Rik	1	1	1	1	1	1
A930033M14Rik	ENSMUSG00000111665	A930033M14Rik	1	1	1	1	1	1
A930037H05Rik	ENSMUSG00000109408	A930037H05Rik	1	1	1	1	1	1
A930038B10Rik	ENSMUSG00000097310	A930038B10Rik	1	1	1	1	1	1
A930041C12Rik	ENSMUSG00000085900	A930041C12Rik	1	1	1	1	1	1
AA386476	ENSMUSG00000074357	AA386476	1	1	1	-1	1	1
AA388235	ENSMUSG00000118084	AA388235	1	1	1	1	1	1
AA465934	ENSMUSG00000093483	AA465934	0.314301	1	6.22032	6.22032	6.22032	1
AA467197	ENSMUSG00000033213	AA467197	0.795521	1	1.04454	1.04454	28.8164	27.5876
AA672651	ENSMUSG00000084895	AA672651	?	?	?	?	?	?
AA986860	ENSMUSG00000042510	AA986860	1	1	1	1	1	1
AB041806	ENSMUSG00000046109	AB041806	1	1	1	1	1	1
AB124611	ENSMUSG00000057191	AB124611	0.936922	1	1.03619	1.03619	27.7686	26.7988
AC103362.1	ENSMUSG00000117608	AC103362.1	?	?	?	?	?	?
AC106834.1	ENSMUSG00000118086	AC106834.1	1	1	1	1	1	1
AC109619.1	ENSMUSG00000117901	AC109619.1	?	?	?	?	?	?
AC113595.1	ENSMUSG00000115902	AC113595.1	1	1	1	1	1	1
AC121792.1	ENSMUSG00000118406	.	1	1	1	1	1	1
AC125149.2	ENSMUSG00000079794	.	?	?	?	?	?	?
AC125149.3	ENSMUSG00000079800	.	?	?	?	?	?	?
AC132307.1	ENSMUSG00000117775	.	1	1	1	1	1	1
AC132444.1	ENSMUSG00000079222	.	1	1	1	1	1	1
AC132444.5	ENSMUSG00000095500	.	1	1	1	1	1	1
AC133103.1	ENSMUSG00000079190	.	1	1	1	1	1	1
AC135859.1	ENSMUSG00000118550	AC135859.1	0.673184	1	1.73234	1.73234	1.73234	1
AC137513.1	ENSMUSG00000118456	.	?	?	?	?	?	?
AC141477.1	ENSMUSG00000117965	AC141477.1	1	1	1	1	1	1
AC142100.1	ENSMUSG00000118094	AC142100.1	1	1	1	1	1	1
AC149090.1	ENSMUSG00000095041	.	0.767717	1	1.09376	1.09376	89.7584	82.0644
AC150683.1	ENSMUSG00000118454	.	?	?	?	?	?	?
AC154200.1	ENSMUSG00000116590	AC154200.1	1	1	1	1	1	1
AC156546.1	ENSMUSG00000118018	AC156546.1	?	?	?	?	?	?
AC159140.1	ENSMUSG00000118444	AC159140.1	1	1	1	1	1	1
AC160336.1	ENSMUSG00000115801	AC160336.1	0.913742	1	1.23123	1.23123	19.0196	15.4476
AC160966.1	ENSMUSG00000111511	AC160966.1	1	1	1	1	1	1
AC166172.1	ENSMUSG00000118071	.	1	1	1	-1	1	1
AC168977.1	ENSMUSG00000079808	.	1	1	1	1	1	1
AC168977.2	ENSMUSG00000094915	.	1	1	1	1	1	1
AC241534.1	ENSMUSG00000118449	AC241534.1	0.211101	1	0.172157	-5.80865	1	5.80865
AF067061	ENSMUSG00000095071	AF067061	1	1	1	1	1	1
AF366264	ENSMUSG00000057116	AF366264	1	1	1	1	1	1
AI115009	ENSMUSG00000097745	AI115009	?	?	?	?	?	?
AI182371	ENSMUSG00000035875	AI182371	1	1	1	1	1	1
AI413582	ENSMUSG00000062753	AI413582	0.530057	1	0.33458	-2.98882	3.37382	10.0837
AI427809	ENSMUSG00000086712	AI427809	1	1	1	1	1	1
AI429214	ENSMUSG00000074384	AI429214	0.436383	1	2.41079	2.41079	2.41079	1
AI463170	ENSMUSG00000112388	AI463170	1	1	1	1	1	1
AI463229	ENSMUSG00000114828	AI463229	1	1	1	-1	1	1
AI467606	ENSMUSG00000045165	AI467606	0.481132	1	0.989584	-1.01053	50.8684	51.4038
Gm43698	ENSMUSG00000107266	Gm43698	4.45565e-11	1.10545e-07	11.7748	11.7748	11.7748	1
AI504432	ENSMUSG00000056145	AI504432	0.493993	1	0.777686	-1.28587	18.3684	23.6193
AI506816	ENSMUSG00000105987	AI506816	0.558174	1	0.881587	-1.13432	84.3216	95.6475
AI593442	ENSMUSG00000078307	AI593442	1	1	1	1	1	1
AI597479	ENSMUSG00000010290	AI597479	0.891502	1	1.20526	1.20526	6.35428	5.27213
AI606473	ENSMUSG00000093738	AI606473	1	1	1	1	1	1
AI661453	ENSMUSG00000034382	AI661453	1	1	1	1	1	1
AI662270	ENSMUSG00000087107	AI662270	0.52931	1	0.939792	-1.06407	162.96	173.4
AI837181	ENSMUSG00000047423	AI837181	0.317509	1	0.754187	-1.32593	40.99	54.35
AI838599	ENSMUSG00000085180	AI838599	1	1	1	1	1	1
AI839979	ENSMUSG00000107355	AI839979	0.766509	1	0.471771	-2.11967	1	2.11967
AI847159	ENSMUSG00000084826	AI847159	0.566787	1	0.365608	-2.73517	1	2.73517
AI849053	ENSMUSG00000097280	AI849053	1	1	1	1	1	1
AI854703	ENSMUSG00000053297	AI854703	0.613053	1	1.75208	1.75208	6.32004	3.60716
Wwox	ENSMUSG00000004637	Wwox	0.038967	1	11.7634	11.7634	11.7634	1
Gm35363	ENSMUSG00000110301	Gm35363	0.000333508	0.0906775	11.7313	11.7313	11.7313	1
AU015336	ENSMUSG00000090203	AU015336	?	?	?	?	?	?
AU015791	ENSMUSG00000113535	AU015791	?	?	?	?	?	?
AU018091	ENSMUSG00000054753	AU018091	?	?	?	?	?	?
AU019990	ENSMUSG00000074783	AU019990	1	1	1	1	1	1
AU020206	ENSMUSG00000097415	AU020206	0.697586	1	0.995789	-1.00423	224.947	225.899
AU021063	ENSMUSG00000115944	AU021063	?	?	?	?	?	?
AU021092	ENSMUSG00000051669	AU021092	1	1	1	1	1	1
AU022252	ENSMUSG00000078584	AU022252	0.869932	1	0.747515	-1.33777	5.41837	7.24851
AU022754	ENSMUSG00000097209	AU022754	?	?	?	?	?	?
AU022793	ENSMUSG00000115230	AU022793	1	1	1	1	1	1
AU023762	ENSMUSG00000109890	AU023762	1	1	1	1	1	1
AU040320	ENSMUSG00000028830	AU040320	0.970248	1	1.4296	1.4296	20.8304	14.5708
AU040972	ENSMUSG00000091523	AU040972	1	1	1	1	1	1
AU041133	ENSMUSG00000078435	AU041133	1	1	1	1	1	1
AV039307	ENSMUSG00000087519	AV039307	1	1	1	1	1	1
AV099323	ENSMUSG00000087377	AV099323	0.32403	1	4.48659	4.48659	4.48659	1
AV356131	ENSMUSG00000108461	AV356131	1	1	1	-1	1	1
AW011738	ENSMUSG00000078349	AW011738	0.446947	1	1.65184	1.65184	29.5814	17.9081
AW046200	ENSMUSG00000110419	AW046200	0.431611	1	3.00547	3.00547	3.00547	1
AW047730	ENSMUSG00000097428	AW047730	0.553812	1	0.351394	-2.84581	1	2.84581
AW112010	ENSMUSG00000075010	AW112010	0.0108276	0.598622	0.746614	-1.33938	647.78	867.624
AW146154	ENSMUSG00000074166	AW146154	0.783077	1	1.75148	1.75148	7.01537	4.00539
AW209491	ENSMUSG00000039182	AW209491	0.570779	1	0.51018	-1.96009	4.56378	8.94544
AW549877	ENSMUSG00000041935	AW549877	0.519928	1	1.27984	1.27984	47.4592	37.0821
AW551984	ENSMUSG00000038112	AW551984	1	1	1	1	1	1
AW554918	ENSMUSG00000033632	AW554918	0.231916	1	2.31902	2.31902	10.375	4.47388
AY036118	ENSMUSG00000105361	AY036118	0.108689	1	0.669479	-1.4937	74.9412	111.94
Zfp882	ENSMUSG00000089857	Zfp882	0.0017969	0.262506	11.6842	11.6842	11.6842	1
Aaas	ENSMUSG00000036678	Aaas	0.263302	1	0.287249	-3.4813	4.15608	14.4686
Aacs	ENSMUSG00000029482	Aacs	0.177864	1	0.614348	-1.62774	19.3111	31.4335
Aadac	ENSMUSG00000027761	Aadac	?	?	?	?	?	?
Aagab	ENSMUSG00000037257	Aagab	0.907061	1	1.05719	1.05719	26.8005	25.3508
Aak1	ENSMUSG00000057230	Aak1	0.615655	1	1.37363	1.37363	105.114	76.5233
Aamdc	ENSMUSG00000035642	Aamdc	0.434557	1	0.562008	-1.77933	6.28976	11.1916
Aamp	ENSMUSG00000006299	Aamp	0.317129	1	0.872474	-1.14617	183.554	210.383
Aar2	ENSMUSG00000027628	Aar2	0.965616	1	0.909729	-1.09923	18.1686	19.9714
Aard	ENSMUSG00000068522	Aard	1	1	1	1	1	1
Aars	ENSMUSG00000031960	Aars	0.392847	1	0.742921	-1.34604	32.4323	43.6552
Aars2	ENSMUSG00000023938	Aars2	0.328828	1	3.15273	3.15273	11.3648	3.60476
Aarsd1	ENSMUSG00000075528	Aarsd1	0.893474	1	1.14665	1.14665	7.95766	6.93991
Aasdh	ENSMUSG00000055923	Aasdh	0.213309	1	7.40904	7.40904	7.40904	1
Aasdhppt	ENSMUSG00000025894	Aasdhppt	0.728032	1	0.926646	-1.07916	35.1183	37.8983
Aass	ENSMUSG00000029695	Aass	1	1	1	1	1	1
Aatf	ENSMUSG00000018697	Aatf	0.866059	1	1.20083	1.20083	36.3711	30.2884
Aatk	ENSMUSG00000025375	Aatk	1	1	1	-1	1	1
Abat	ENSMUSG00000057880	Abat	1	1	1	-1	1	1
Abca1	ENSMUSG00000015243	Abca1	0.597326	1	0.763365	-1.30999	16.5001	21.615
Abca12	ENSMUSG00000050296	Abca12	1	1	1	1	1	1
Abca13	ENSMUSG00000004668	Abca13	1	1	1	1	1	1
Abca17	ENSMUSG00000035435	Abca17	?	?	?	?	?	?
Abca2	ENSMUSG00000026944	Abca2	0.977995	1	0.833747	-1.19941	11.2966	13.5492
Abca3	ENSMUSG00000024130	Abca3	0.82762	1	0.891153	-1.12214	18.8742	21.1796
Abca4	ENSMUSG00000028125	Abca4	0.230275	1	0.323405	-3.0921	1	3.0921
Abca5	ENSMUSG00000018800	Abca5	0.774875	1	1.3586	1.3586	3.61054	2.65754
Abca6	ENSMUSG00000044749	Abca6	0.767467	1	2.58461	2.58461	2.58461	1
Abca7	ENSMUSG00000035722	Abca7	0.318551	1	0.74973	-1.33381	50.2217	66.9864
Abca8a	ENSMUSG00000041828	Abca8a	0.650475	1	1.46588	1.46588	10.3058	7.03045
Abca8b	ENSMUSG00000020620	Abca8b	1	1	1	1	1	1
Abca9	ENSMUSG00000041797	Abca9	1	1	1	1	1	1
Abcb10	ENSMUSG00000031974	Abcb10	0.579557	1	4.96237	4.96237	4.96237	1
Abcb1a	ENSMUSG00000040584	Abcb1a	0.865882	1	1.6004	1.6004	171.317	107.046
Abcb1b	ENSMUSG00000028970	Abcb1b	0.801487	1	0.866676	-1.15383	225.414	260.091
Abcb4	ENSMUSG00000042476	Abcb4	0.588885	1	2.36321	2.36321	12.6697	5.36122
Abcb6	ENSMUSG00000026198	Abcb6	0.883839	1	0.525853	-1.90167	2.23488	4.25
Abcb7	ENSMUSG00000031333	Abcb7	0.863963	1	1.09121	1.09121	20.3489	18.6479
Abcb8	ENSMUSG00000028973	Abcb8	0.96243	1	1.07779	1.07779	3.35031	3.1085
Abcb9	ENSMUSG00000029408	Abcb9	0.10138	1	0.633954	-1.5774	88.1574	139.06
Abcc1	ENSMUSG00000023088	Abcc1	0.979515	1	1.27631	1.27631	42.4109	33.2293
Abcc10	ENSMUSG00000032842	Abcc10	0.112607	1	3.73592	3.73592	8.04697	2.15395
Abcc12	ENSMUSG00000036872	Abcc12	?	?	?	?	?	?
Abcc2	ENSMUSG00000025194	Abcc2	1	1	1	1	1	1
Abcc3	ENSMUSG00000020865	Abcc3	1	1	1	1	1	1
Abcc4	ENSMUSG00000032849	Abcc4	0.0659014	1	4.07047	4.07047	25.3633	6.23104
Abcc5	ENSMUSG00000022822	Abcc5	0.758553	1	0.807619	-1.23821	11.941	14.7854
Abcc9	ENSMUSG00000030249	Abcc9	0.517008	1	4.17969	4.17969	4.17969	1
Abcd1	ENSMUSG00000031378	Abcd1	0.958164	1	1.08868	1.08868	13.9381	12.8028
Abcd2	ENSMUSG00000055782	Abcd2	0.620381	1	0.383585	-2.60699	1	2.60699
Abcd3	ENSMUSG00000028127	Abcd3	0.104716	1	5.24928	5.24928	23.4784	4.47268
Abcd4	ENSMUSG00000021240	Abcd4	0.316582	1	1.74357	1.74357	25.9282	14.8708
Abce1	ENSMUSG00000058355	Abce1	0.402466	1	1.65869	1.65869	81.1888	48.9476
Abcf1	ENSMUSG00000038762	Abcf1	0.431867	1	0.925243	-1.0808	117.562	127.061
Abcf2	ENSMUSG00000028953	Abcf2	0.682905	1	1.38193	1.38193	39.5535	28.6219
Abcf3	ENSMUSG00000003234	Abcf3	0.223207	1	0.750053	-1.33324	26.9269	35.9
Abcg1	ENSMUSG00000024030	Abcg1	0.220915	1	0.65631	-1.52367	81.0149	123.44
Abcg2	ENSMUSG00000029802	Abcg2	0.671848	1	4.11924	4.11924	4.11924	1
Abcg3	ENSMUSG00000029299	Abcg3	1	1	1	1	1	1
Abcg4	ENSMUSG00000032131	Abcg4	1	1	1	1	1	1
Abhd10	ENSMUSG00000033157	Abhd10	0.468546	1	1.68169	1.68169	18.8135	11.1873
Abhd11	ENSMUSG00000040532	Abhd11	0.947519	1	1.04936	1.04936	5.68996	5.42232
Abhd12	ENSMUSG00000032046	Abhd12	0.351634	1	0.575933	-1.73631	10.1053	17.546
Abhd13	ENSMUSG00000040396	Abhd13	0.232485	1	0.649082	-1.54064	43.9151	67.6572
Abhd14a	ENSMUSG00000042210	Abhd14a	0.782602	1	1.09429	1.09429	5.46828	4.99708
Abhd14b	ENSMUSG00000042073	Abhd14b	0.389688	1	5.00824	5.00824	5.00824	1
Abhd15	ENSMUSG00000000686	Abhd15	0.376528	1	0.327871	-3.04998	1	3.04998
Abhd16a	ENSMUSG00000007036	Abhd16a	0.859943	1	1.14507	1.14507	36.3413	31.7372
Zfp763	ENSMUSG00000067430	Zfp763	0.0306016	0.946499	11.457	11.457	11.457	1
Abhd17b	ENSMUSG00000047368	Abhd17b	0.965155	1	1.10835	1.10835	149.208	134.622
Abhd17c	ENSMUSG00000038459	Abhd17c	0.225539	1	0.473763	-2.11076	14.4558	30.5128
Abhd18	ENSMUSG00000037818	Abhd18	0.825422	1	1.97846	1.97846	29.3208	14.82
Abhd2	ENSMUSG00000039202	Abhd2	0.188065	1	1.32044	1.32044	184.293	139.57
Abhd3	ENSMUSG00000002475	Abhd3	0.458293	1	0.292965	-3.41338	1	3.41338
Abhd4	ENSMUSG00000040997	Abhd4	0.547467	1	0.500157	-1.99937	4.14938	8.29614
Abhd5	ENSMUSG00000032540	Abhd5	0.257487	1	0.53922	-1.85453	19.9946	37.0806
Abhd6	ENSMUSG00000025277	Abhd6	0.534864	1	0.233699	-4.279	1	4.279
Pcsk4	ENSMUSG00000020131	Pcsk4	2.43456e-05	0.0130598	11.3648	11.3648	11.3648	1
Abi1	ENSMUSG00000058835	Abi1	0.507084	1	1.13908	1.13908	243.509	213.777
Abi2	ENSMUSG00000026782	Abi2	0.266054	1	0.543621	-1.83952	14.7047	27.0496
Abi3	ENSMUSG00000018381	Abi3	0.389839	1	0.569401	-1.75623	18.0425	31.6868
Abi3bp	ENSMUSG00000035258	Abi3bp	0.352612	1	0.47299	-2.11421	7.30477	15.4438
Abitram	ENSMUSG00000038827	Abitram	0.748648	1	0.708771	-1.41089	4.18754	5.90817
Abl1	ENSMUSG00000026842	Abl1	0.794581	1	1.1066	1.1066	25.1153	22.6958
Abl2	ENSMUSG00000026596	Abl2	0.951162	1	1.00213	1.00213	47.8831	47.7813
Ablim1	ENSMUSG00000025085	Ablim1	0.007704	0.52027	0.887061	-1.12732	525.316	592.198
Ablim2	ENSMUSG00000029095	Ablim2	0.697624	1	2.622	2.622	2.622	1
Ablim3	ENSMUSG00000032735	Ablim3	0.665109	1	2.22295	2.22295	2.22295	1
Abr	ENSMUSG00000017631	Abr	0.0722737	1	0.577241	-1.73238	82.8208	143.477
Abra	ENSMUSG00000042895	Abra	0.149641	1	0.369706	-2.70485	1	2.70485
Abracl	ENSMUSG00000078453	Abracl	0.300212	1	1.12786	1.12786	193.53	171.59
Abraxas1	ENSMUSG00000035234	Abraxas1	0.431872	1	2.62969	2.62969	9.75386	3.70914
Abraxas2	ENSMUSG00000030965	Abraxas2	0.710065	1	0.978505	-1.02197	24.6655	25.2073
Abt1	ENSMUSG00000036376	Abt1	0.0600593	1	0.496045	-2.01595	26.0333	52.4818
Abtb1	ENSMUSG00000030083	Abtb1	0.839551	1	0.835447	-1.19696	21.7076	25.9833
A430072P03Rik	ENSMUSG00000090030	A430072P03Rik	0.00296564	0.330812	11.3648	11.3648	11.3648	1
Acaa1a	ENSMUSG00000036138	Acaa1a	0.442367	1	0.778797	-1.28403	35.4141	45.4729
Acaa1b	ENSMUSG00000010651	Acaa1b	0.106506	1	0.354441	-2.82134	1	2.82134
Acaa2	ENSMUSG00000036880	Acaa2	0.439608	1	0.580278	-1.72331	14.8456	25.5836
Acaca	ENSMUSG00000020532	Acaca	0.976693	1	1.18117	1.18117	9.99916	8.4655
Acacb	ENSMUSG00000042010	Acacb	0.0613853	1	0.160554	-6.22842	1	6.22842
Acad10	ENSMUSG00000029456	Acad10	0.347169	1	0.432689	-2.31113	2.20416	5.0941
Acad11	ENSMUSG00000090150	Acad11	0.695448	1	0.321699	-3.1085	1	3.1085
Acad12	ENSMUSG00000042647	Acad12	0.680965	1	2.08343	2.08343	2.08343	1
Acad8	ENSMUSG00000031969	Acad8	0.621923	1	1.48409	1.48409	9.39186	6.32835
Acad9	ENSMUSG00000027710	Acad9	0.901054	1	0.917472	-1.08995	7.8803	8.58914
Acadl	ENSMUSG00000026003	Acadl	0.12977	1	1.51519	1.51519	65.8025	43.4287
Acadm	ENSMUSG00000062908	Acadm	0.334745	1	0.5968	-1.6756	21.7875	36.5071
Acads	ENSMUSG00000029545	Acads	0.640952	1	1.28441	1.28441	28.3303	22.057
Acadsb	ENSMUSG00000030861	Acadsb	0.209775	1	3.96926	3.96926	19.411	4.89033
Acadvl	ENSMUSG00000018574	Acadvl	0.736762	1	0.73447	-1.36153	11.6483	15.8595
Acan	ENSMUSG00000030607	Acan	1	1	1	1	1	1
Acap1	ENSMUSG00000001588	Acap1	0.211552	1	0.759339	-1.31693	80.0428	105.411
Acap2	ENSMUSG00000049076	Acap2	0.982956	1	1.34897	1.34897	63.5903	47.1399
Acap3	ENSMUSG00000029033	Acap3	0.532633	1	0.764223	-1.30852	31.6078	41.3593
Acat1	ENSMUSG00000032047	Acat1	0.426749	1	0.686886	-1.45585	17.0575	24.833
Acat2	ENSMUSG00000023832	Acat2	0.332728	1	0.462857	-2.16049	5.79346	12.5167
Acat3	ENSMUSG00000062480	Acat3	1	1	1	1	1	1
Acbd3	ENSMUSG00000026499	Acbd3	0.729828	1	1.0668	1.0668	69.8334	65.4608
Acbd4	ENSMUSG00000056938	Acbd4	0.386654	1	0.479349	-2.08616	3.33687	6.96125
Acbd5	ENSMUSG00000026781	Acbd5	0.341086	1	0.918755	-1.08843	82.5906	89.8941
Acbd6	ENSMUSG00000033701	Acbd6	0.333523	1	0.935072	-1.06944	63.0966	67.4778
Acbd7	ENSMUSG00000026644	Acbd7	0.142903	1	0.37886	-2.6395	1	2.6395
Accs	ENSMUSG00000040272	Accs	0.77007	1	1.53858	1.53858	29.4962	19.1711
Acd	ENSMUSG00000038000	Acd	0.585435	1	1.35627	1.35627	25.5375	18.8291
Ace	ENSMUSG00000020681	Ace	0.530155	1	2.83567	2.83567	9.00937	3.17716
Ace2	ENSMUSG00000015405	Ace2	1	1	1	1	1	1
Acer1	ENSMUSG00000045019	Acer1	1	1	1	1	1	1
Acer2	ENSMUSG00000038007	Acer2	0.579435	1	0.673586	-1.48459	4.07849	6.05489
Acer3	ENSMUSG00000030760	Acer3	0.66593	1	1.04806	1.04806	26.5977	25.3781
Ache	ENSMUSG00000023328	Ache	1	1	1	1	1	1
Acin1	ENSMUSG00000022185	Acin1	0.318865	1	0.871037	-1.14806	211.951	243.332
Ackr1	ENSMUSG00000037872	Ackr1	1	1	1	-1	1	1
Ackr2	ENSMUSG00000044534	Ackr2	1	1	1	-1	1	1
Ackr3	ENSMUSG00000044337	Ackr3	0.291795	1	2.64851	2.64851	15.1119	5.70583
Ackr4	ENSMUSG00000079355	Ackr4	1	1	1	-1	1	1
Acly	ENSMUSG00000020917	Acly	0.937821	1	1.13481	1.13481	154.689	136.313
Acmsd	ENSMUSG00000026348	Acmsd	?	?	?	?	?	?
Acnat1	ENSMUSG00000070985	Acnat1	?	?	?	?	?	?
Aco1	ENSMUSG00000028405	Aco1	0.997579	1	1.28792	1.28792	15.0187	11.6612
Aco2	ENSMUSG00000022477	Aco2	0.81052	1	0.967872	-1.03319	62.0044	64.0626
Acod1	ENSMUSG00000022126	Acod1	0.862104	1	0.365473	-2.73618	1	2.73618
Acot1	ENSMUSG00000072949	Acot1	1	1	1	-1	1	1
Acot10	ENSMUSG00000047565	Acot10	1	1	1	1	1	1
Acot11	ENSMUSG00000034853	Acot11	0.790707	1	0.808767	-1.23645	5.427	6.71021
Acot12	ENSMUSG00000021620	Acot12	1	1	1	1	1	1
Acot13	ENSMUSG00000006717	Acot13	0.879218	1	0.520939	-1.91961	1.59762	3.0668
E230001N04Rik	ENSMUSG00000066170	E230001N04Rik	0.0197913	0.820268	11.1586	11.1586	11.1586	1
Acot3	ENSMUSG00000021228	Acot3	?	?	?	?	?	?
Acot4	ENSMUSG00000052392	Acot4	1	1	1	1	1	1
Acot6	ENSMUSG00000043487	Acot6	0.552335	1	2.16135	2.16135	2.16135	1
Acot7	ENSMUSG00000028937	Acot7	0.315372	1	0.896898	-1.11495	46.4971	51.8421
Acot8	ENSMUSG00000017307	Acot8	0.506951	1	0.511525	-1.95494	5.00352	9.78158
Acot9	ENSMUSG00000025287	Acot9	0.692523	1	1.02478	1.02478	24.7502	24.1518
Acox1	ENSMUSG00000020777	Acox1	0.269032	1	1.65236	1.65236	32.4364	19.6304
Acox2	ENSMUSG00000021751	Acox2	?	?	?	?	?	?
Acox3	ENSMUSG00000029098	Acox3	0.497216	1	0.585215	-1.70877	9.6733	16.5295
Acoxl	ENSMUSG00000027380	Acoxl	0.653978	1	0.533467	-1.87453	3.47884	6.52119
Acp1	ENSMUSG00000044573	Acp1	0.741913	1	0.616451	-1.62219	14.2639	23.1387
Acp2	ENSMUSG00000002103	Acp2	0.993222	1	0.725325	-1.37869	7.86267	10.8402
Acp4	ENSMUSG00000012777	Acp4	1	1	1	1	1	1
Gm38394	ENSMUSG00000094410	Gm38394	0.0137765	0.678501	11.1305	11.1305	11.1305	1
Acp6	ENSMUSG00000028093	Acp6	0.978845	1	0.773297	-1.29316	2.38445	3.08348
Acp7	ENSMUSG00000037469	Acp7	?	?	?	?	?	?
Acpp	ENSMUSG00000032561	Acpp	0.424233	1	0.981219	-1.01914	16.8768	17.1998
Acr	ENSMUSG00000022622	Acr	1	1	1	1	1	1
Acrbp	ENSMUSG00000072770	Acrbp	0.23188	1	0.222225	-4.49995	2.23392	10.0526
Acrv1	ENSMUSG00000032110	Acrv1	?	?	?	?	?	?
Acsbg1	ENSMUSG00000032281	Acsbg1	0.107182	1	1.57568	1.57568	53.0233	33.6512
Acsbg2	ENSMUSG00000024207	Acsbg2	?	?	?	?	?	?
Acsf2	ENSMUSG00000076435	Acsf2	0.806133	1	1.77505	1.77505	4.85743	2.7365
Acsf3	ENSMUSG00000015016	Acsf3	0.791754	1	2.06743	2.06743	2.06743	1
Acsl1	ENSMUSG00000018796	Acsl1	0.900476	1	0.981919	-1.01841	11.1761	11.3819
Acsl3	ENSMUSG00000032883	Acsl3	0.155252	1	2.23153	2.23153	41.8925	18.773
Acsl4	ENSMUSG00000031278	Acsl4	0.319069	1	0.833077	-1.20037	114.186	137.065
Acsl5	ENSMUSG00000024981	Acsl5	0.760285	1	1.21978	1.21978	55.4806	45.484
Acsm2	ENSMUSG00000030945	Acsm2	1	1	1	1	1	1
Acsm3	ENSMUSG00000030935	Acsm3	?	?	?	?	?	?
Acsm5	ENSMUSG00000030972	Acsm5	?	?	?	?	?	?
Gm45767	ENSMUSG00000110702	Gm45767	0.0191834	0.804556	11.1007	11.1007	11.1007	1
Acss2	ENSMUSG00000027605	Acss2	0.385044	1	2.23907	2.23907	19.7449	8.81834
Acss2os	ENSMUSG00000086529	Acss2os	1	1	1	1	1	1
Acss3	ENSMUSG00000035948	Acss3	1	1	1	1	1	1
Acta1	ENSMUSG00000031972	Acta1	1	1	1	1	1	1
Acta2	ENSMUSG00000035783	Acta2	0.734153	1	0.795457	-1.25714	14.9721	18.822
Actb	ENSMUSG00000029580	Actb	0.024304	0.876032	1.19387	1.19387	5616.58	4704.54
Actbl2	ENSMUSG00000055194	Actbl2	?	?	?	?	?	?
Actc1	ENSMUSG00000068614	Actc1	1	1	1	1	1	1
Acte1	ENSMUSG00000031085	Acte1	?	?	?	?	?	?
Actg1	ENSMUSG00000062825	Actg1	0.0791731	1	1.20466	1.20466	5601.58	4649.93
Actg2	ENSMUSG00000059430	Actg2	0.107067	1	0.24843	-4.02528	1	4.02528
Actl10	ENSMUSG00000078129	Actl10	1	1	1	1	1	1
Actl6a	ENSMUSG00000027671	Actl6a	0.112608	1	0.701496	-1.42552	44.7622	63.8096
Actl6b	ENSMUSG00000029712	Actl6b	?	?	?	?	?	?
Cldn23	ENSMUSG00000055976	Cldn23	1.76567e-05	0.0103074	10.9265	10.9265	10.9265	1
Actl9	ENSMUSG00000092519	Actl9	?	?	?	?	?	?
Actn1	ENSMUSG00000015143	Actn1	0.264648	1	1.73854	1.73854	46.081	26.5055
4932438H23Rik	ENSMUSG00000039851	4932438H23Rik	0.0248168	0.876032	10.9265	10.9265	10.9265	1
Actn3	ENSMUSG00000006457	Actn3	1	1	1	1	1	1
Actn4	ENSMUSG00000054808	Actn4	0.629965	1	0.958887	-1.04288	228.094	237.874
Actr10	ENSMUSG00000021076	Actr10	0.0603966	1	0.486406	-2.05589	25.3495	52.1159
Actr1a	ENSMUSG00000025228	Actr1a	0.899638	1	1.03262	1.03262	64.4917	62.4543
Actr1b	ENSMUSG00000037351	Actr1b	0.259588	1	0.803723	-1.24421	93.1804	115.936
Actr2	ENSMUSG00000020152	Actr2	0.360473	1	0.866853	-1.1536	410.013	472.99
Actr3	ENSMUSG00000026341	Actr3	0.111283	1	0.998698	-1.0013	413.667	414.207
Actr3b	ENSMUSG00000056367	Actr3b	0.422715	1	0.380256	-2.62981	2.03087	5.34079
Actr5	ENSMUSG00000037761	Actr5	0.598993	1	0.993112	-1.00694	52.5168	52.881
Actr6	ENSMUSG00000019948	Actr6	0.0660378	1	6.1178	6.1178	14.5992	2.38635
Actr8	ENSMUSG00000015971	Actr8	0.35854	1	0.567707	-1.76147	10.9358	19.2631
Actrt3	ENSMUSG00000037737	Actrt3	1	1	1	1	1	1
Acvr1	ENSMUSG00000026836	Acvr1	0.922663	1	1.63525	1.63525	3.71733	2.27325
Acvr1b	ENSMUSG00000000532	Acvr1b	0.799374	1	0.924367	-1.08182	3.91866	4.23929
Acvr1c	ENSMUSG00000026834	Acvr1c	0.193157	1	2.14144	2.14144	2.14144	1
Acvr2a	ENSMUSG00000052155	Acvr2a	0.486225	1	2.41623	2.41623	13.5878	5.62356
Acvr2b	ENSMUSG00000061393	Acvr2b	1	1	1	-1	1	1
Acvrl1	ENSMUSG00000000530	Acvrl1	0.620533	1	6.3084	6.3084	6.3084	1
Acy1	ENSMUSG00000023262	Acy1	0.504379	1	2.24943	2.24943	6.38917	2.84035
Acy3	ENSMUSG00000024866	Acy3	1	1	1	1	1	1
Acyp1	ENSMUSG00000008822	Acyp1	0.207256	1	2.92171	2.92171	16.3001	5.57897
Acyp2	ENSMUSG00000060923	Acyp2	0.77996	1	2.70721	2.70721	2.70721	1
Ada	ENSMUSG00000017697	Ada	0.957986	1	1.31083	1.31083	3.05916	2.33375
Adad2	ENSMUSG00000024266	Adad2	1	1	1	1	1	1
Adal	ENSMUSG00000027259	Adal	0.965771	1	0.699732	-1.42912	3.78765	5.413
Adam10	ENSMUSG00000054693	Adam10	0.912774	1	1.06592	1.06592	74.8177	70.191
Adam11	ENSMUSG00000020926	Adam11	1	1	1	-1	1	1
Adam12	ENSMUSG00000054555	Adam12	0.684682	1	0.402349	-2.4854	1	2.4854
Adam15	ENSMUSG00000028041	Adam15	0.330906	1	0.2813	-3.55492	5.93465	21.0972
Adam17	ENSMUSG00000052593	Adam17	0.567362	1	0.806416	-1.24005	58.1603	72.1219
Adam19	ENSMUSG00000011256	Adam19	0.0212476	0.846831	0.717219	-1.39428	54.4517	75.9207
Adam1a	ENSMUSG00000072647	Adam1a	0.73199	1	2.00531	2.00531	2.00531	1
Adam1b	ENSMUSG00000062438	Adam1b	1	1	1	1	1	1
Adam2	ENSMUSG00000022039	Adam2	1	1	1	1	1	1
Adam21	ENSMUSG00000008438	Adam21	?	?	?	?	?	?
Adam22	ENSMUSG00000040537	Adam22	1	1	1	-1	1	1
Adam23	ENSMUSG00000025964	Adam23	1	1	1	-1	1	1
Adam28	ENSMUSG00000014725	Adam28	1	1	1	1	1	1
Adam3	ENSMUSG00000031553	Adam3	1	1	1	1	1	1
Adam30	ENSMUSG00000043468	Adam30	0.450799	1	2.28774	2.28774	7.99921	3.49656
Adam32	ENSMUSG00000037437	Adam32	1	1	1	1	1	1
Adam33	ENSMUSG00000027318	Adam33	1	1	1	1	1	1
Adam4	ENSMUSG00000072972	Adam4	1	1	1	1	1	1
Adam5	ENSMUSG00000031554	Adam5	1	1	1	1	1	1
Adam6b	ENSMUSG00000051804	Adam6b	1	1	1	1	1	1
Adam8	ENSMUSG00000025473	Adam8	0.37576	1	0.798351	-1.25258	41.794	52.3504
Adam9	ENSMUSG00000031555	Adam9	0.672015	1	0.963002	-1.03842	71.7062	74.4611
Adamdec1	ENSMUSG00000022057	Adamdec1	1	1	1	1	1	1
Adamts1	ENSMUSG00000022893	Adamts1	0.520039	1	1.18039	1.18039	37.4432	31.721
Adamts10	ENSMUSG00000024299	Adamts10	0.690161	1	1.07827	1.07827	37.1005	34.4076
Adamts12	ENSMUSG00000047497	Adamts12	0.599045	1	0.359365	-2.78268	1	2.78268
Adamts13	ENSMUSG00000014852	Adamts13	1	1	1	1	1	1
Adamts14	ENSMUSG00000059901	Adamts14	0.300322	1	1.76121	1.76121	28.2499	16.04
Adamts15	ENSMUSG00000033453	Adamts15	0.611905	1	0.33232	-3.00915	1	3.00915
Adamts16	ENSMUSG00000049538	Adamts16	1	1	1	1	1	1
Adamts17	ENSMUSG00000058145	Adamts17	1	1	1	1	1	1
Adamts18	ENSMUSG00000053399	Adamts18	1	1	1	1	1	1
Adamts19	ENSMUSG00000053441	Adamts19	0.526429	1	0.352069	-2.84035	1	2.84035
Adamts2	ENSMUSG00000036545	Adamts2	0.0690732	1	15.778	15.778	15.778	1
Adamts20	ENSMUSG00000022449	Adamts20	1	1	1	1	1	1
Adamts3	ENSMUSG00000043635	Adamts3	1	1	1	1	1	1
Adamts4	ENSMUSG00000006403	Adamts4	1	1	1	-1	1	1
Adamts5	ENSMUSG00000022894	Adamts5	0.62037	1	0.206165	-4.85049	1	4.85049
Adamts6	ENSMUSG00000046169	Adamts6	0.330575	1	1.7668	1.7668	23.0006	13.0182
Adamts7	ENSMUSG00000032363	Adamts7	1	1	1	-1	1	1
Adamts8	ENSMUSG00000031994	Adamts8	1	1	1	1	1	1
Adamts9	ENSMUSG00000030022	Adamts9	0.925363	1	1.18647	1.18647	4.2805	3.60776
Adamtsl1	ENSMUSG00000066113	Adamtsl1	1	1	1	-1	1	1
Adamtsl2	ENSMUSG00000036040	Adamtsl2	0.885099	1	0.605957	-1.65028	2.06059	3.40056
Adamtsl3	ENSMUSG00000070469	Adamtsl3	0.836779	1	1.90781	1.90781	1.90781	1
Adamtsl4	ENSMUSG00000015850	Adamtsl4	0.119619	1	7.19267	7.19267	7.19267	1
Adamtsl5	ENSMUSG00000043822	Adamtsl5	0.730007	1	3.25492	3.25492	3.25492	1
Adap1	ENSMUSG00000056413	Adap1	0.743131	1	0.965832	-1.03538	19.0365	19.7099
Adap2	ENSMUSG00000020709	Adap2	0.72089	1	2.50673	2.50673	2.50673	1
Adap2os	ENSMUSG00000086507	Adap2os	1	1	1	-1	1	1
Adar	ENSMUSG00000027951	Adar	0.66194	1	0.814438	-1.22784	41.4327	50.8727
Adarb1	ENSMUSG00000020262	Adarb1	0.493156	1	0.358592	-2.78869	2.71325	7.56641
Adarb2	ENSMUSG00000052551	Adarb2	1	1	1	1	1	1
Adat1	ENSMUSG00000031949	Adat1	1	1	1	1	1	1
Adat2	ENSMUSG00000019808	Adat2	0.31147	1	0.447465	-2.23481	3.01764	6.74386
Adck1	ENSMUSG00000021044	Adck1	0.658793	1	0.893847	-1.11876	10.063	11.258
Adck2	ENSMUSG00000046947	Adck2	0.679824	1	1.95751	1.95751	5.15516	2.63353
Dclk2	ENSMUSG00000028078	Dclk2	0.0279707	0.903024	10.4892	10.4892	10.4892	1
Adcy1	ENSMUSG00000020431	Adcy1	?	?	?	?	?	?
Adcy10	ENSMUSG00000026567	Adcy10	1	1	1	1	1	1
Adcy2	ENSMUSG00000021536	Adcy2	1	1	1	1	1	1
Adcy3	ENSMUSG00000020654	Adcy3	0.38134	1	1.51043	1.51043	26.3526	17.4471
Adcy4	ENSMUSG00000022220	Adcy4	1	1	1	-1	1	1
Adcy5	ENSMUSG00000022840	Adcy5	1	1	1	-1	1	1
Adcy6	ENSMUSG00000022994	Adcy6	1	1	1	-1	1	1
Adcy7	ENSMUSG00000031659	Adcy7	0.638512	1	1.38881	1.38881	45.4445	32.7218
Adcy9	ENSMUSG00000005580	Adcy9	1	1	1	-1	1	1
Adcyap1r1	ENSMUSG00000029778	Adcyap1r1	0.434735	1	3.34192	3.34192	3.34192	1
Add1	ENSMUSG00000029106	Add1	0.241364	1	0.703722	-1.42102	42.7027	60.6812
Add2	ENSMUSG00000030000	Add2	1	1	1	1	1	1
Add3	ENSMUSG00000025026	Add3	0.253411	1	1.20847	1.20847	99.9968	82.7469
Adgb	ENSMUSG00000050994	Adgb	1	1	1	1	1	1
Adgra1	ENSMUSG00000025475	Adgra1	1	1	1	1	1	1
Adgra2	ENSMUSG00000031486	Adgra2	0.667781	1	0.667801	-1.49745	2.55676	3.82862
Adgra3	ENSMUSG00000029090	Adgra3	1	1	1	-1	1	1
Adgrb1	ENSMUSG00000034730	Adgrb1	1	1	1	1	1	1
Adgrb2	ENSMUSG00000028782	Adgrb2	0.141711	1	0.271317	-3.68572	1	3.68572
Adgrd1	ENSMUSG00000044017	Adgrd1	0.792358	1	1.43115	1.43115	12.0593	8.42629
Adgre1	ENSMUSG00000004730	Adgre1	0.625355	1	2.01935	2.01935	13.0986	6.48654
Adgre4	ENSMUSG00000032915	Adgre4	0.702189	1	3.89246	3.89246	3.89246	1
Adgre5	ENSMUSG00000002885	Adgre5	0.247438	1	1.41588	1.41588	173.741	122.709
Adgrf1	ENSMUSG00000041293	Adgrf1	?	?	?	?	?	?
Adgrf3	ENSMUSG00000067642	Adgrf3	?	?	?	?	?	?
Adgrf4	ENSMUSG00000023918	Adgrf4	?	?	?	?	?	?
Adgrf5	ENSMUSG00000056492	Adgrf5	0.707033	1	0.465992	-2.14596	2.60375	5.58755
Adgrg1	ENSMUSG00000031785	Adgrg1	0.524663	1	0.918735	-1.08845	15.4089	16.7718
Adgrg2	ENSMUSG00000031298	Adgrg2	0.755112	1	1.7113	1.7113	1.7113	1
Adgrg3	ENSMUSG00000060470	Adgrg3	0.828503	1	1.18869	1.18869	4.9856	4.19422
Adgrg4	ENSMUSG00000053852	Adgrg4	1	1	1	1	1	1
Adgrg5	ENSMUSG00000061577	Adgrg5	0.791654	1	1.06028	1.06028	18.0417	17.016
Adgrg6	ENSMUSG00000039116	Adgrg6	0.668041	1	0.24843	-4.02528	1	4.02528
Adgrg7	ENSMUSG00000022755	Adgrg7	?	?	?	?	?	?
Adgrl1	ENSMUSG00000013033	Adgrl1	0.357082	1	0.770921	-1.29715	34.2908	44.4803
Adgrl2	ENSMUSG00000028184	Adgrl2	1	1	1	1	1	1
Adgrl3	ENSMUSG00000037605	Adgrl3	1	1	1	1	1	1
Adgrl4	ENSMUSG00000039167	Adgrl4	0.613498	1	3.80552	3.80552	3.80552	1
Adgrv1	ENSMUSG00000069170	Adgrv1	1	1	1	1	1	1
Adh1	ENSMUSG00000074207	Adh1	0.32837	1	0.464264	-2.15395	1	2.15395
Adh4	ENSMUSG00000037797	Adh4	0.39627	1	0.38991	-2.56469	1	2.56469
Adh5	ENSMUSG00000028138	Adh5	0.896178	1	1.09338	1.09338	26.4746	24.2134
Adh6a	ENSMUSG00000053054	Adh6a	1	1	1	1	1	1
Adh6b	ENSMUSG00000074206	Adh6b	?	?	?	?	?	?
Adh7	ENSMUSG00000055301	Adh7	1	1	1	1	1	1
Adhfe1	ENSMUSG00000025911	Adhfe1	1	1	1	1	1	1
Adi1	ENSMUSG00000020629	Adi1	0.783681	1	0.927748	-1.07788	16.8248	18.1351
Adig	ENSMUSG00000044405	Adig	1	1	1	1	1	1
Adipoq	ENSMUSG00000022878	Adipoq	?	?	?	?	?	?
Adipor1	ENSMUSG00000026457	Adipor1	0.56246	1	0.871045	-1.14805	181.013	207.811
Adipor2	ENSMUSG00000030168	Adipor2	0.0547641	1	1.55731	1.55731	139.021	89.2701
Adk	ENSMUSG00000039197	Adk	0.780723	1	0.933337	-1.07142	63.0076	67.5079
Adm	ENSMUSG00000030790	Adm	1	1	1	-1	1	1
Adm2	ENSMUSG00000054136	Adm2	?	?	?	?	?	?
Adnp	ENSMUSG00000051149	Adnp	0.693539	1	0.945445	-1.0577	112.332	118.814
Adnp2	ENSMUSG00000053950	Adnp2	0.152066	1	2.38579	2.38579	35.6259	14.9326
Ado	ENSMUSG00000057134	Ado	0.474	1	0.47956	-2.08525	6.13057	12.7837
Lrfn1	ENSMUSG00000030600	Lrfn1	0.0033504	0.359453	10.2157	10.2157	10.2157	1
Adora2a	ENSMUSG00000020178	Adora2a	0.763597	1	0.984782	-1.01545	116.33	118.127
Adora2b	ENSMUSG00000018500	Adora2b	0.674047	1	0.261082	-3.83021	1	3.83021
Adora3	ENSMUSG00000000562	Adora3	0.553612	1	1.76105	1.76105	1.76105	1
Adpgk	ENSMUSG00000025236	Adpgk	0.877105	1	1.16377	1.16377	47.76	41.039
Adprh	ENSMUSG00000002844	Adprh	0.905538	1	1.12223	1.12223	26.4859	23.6012
Adprhl1	ENSMUSG00000031448	Adprhl1	1	1	1	1	1	1
Adprhl2	ENSMUSG00000042558	Adprhl2	0.233993	1	2.61117	2.61117	19.9297	7.63249
Adprm	ENSMUSG00000020910	Adprm	0.279189	1	0.654505	-1.52787	30.483	46.5741
Adra1a	ENSMUSG00000045875	Adra1a	1	1	1	1	1	1
Adra1b	ENSMUSG00000050541	Adra1b	1	1	1	1	1	1
Adra2a	ENSMUSG00000033717	Adra2a	1	1	1	1	1	1
Adra2b	ENSMUSG00000058620	Adra2b	1	1	1	-1	1	1
Adra2c	ENSMUSG00000045318	Adra2c	?	?	?	?	?	?
Adrb1	ENSMUSG00000035283	Adrb1	0.407446	1	1.48919	1.48919	23.623	15.8629
Adrb2	ENSMUSG00000045730	Adrb2	0.842132	1	1.2905	1.2905	39.5145	30.6195
Adrb3	ENSMUSG00000031489	Adrb3	?	?	?	?	?	?
Adrm1	ENSMUSG00000039041	Adrm1	0.720281	1	0.997029	-1.00298	68.7839	68.9889
Adsl	ENSMUSG00000022407	Adsl	0.899056	1	1.09574	1.09574	17.49	15.9619
Adss	ENSMUSG00000015961	Adss	0.569259	1	0.926531	-1.0793	110.219	118.958
Adssl1	ENSMUSG00000011148	Adssl1	0.409358	1	3.22224	3.22224	22.5668	7.00343
Adtrp	ENSMUSG00000058022	Adtrp	1	1	1	1	1	1
Aebp1	ENSMUSG00000020473	Aebp1	0.750057	1	0.338884	-2.95087	2.22331	6.5607
Aebp2	ENSMUSG00000030232	Aebp2	0.517219	1	0.950761	-1.05179	581.599	611.719
Aen	ENSMUSG00000030609	Aen	0.0911515	1	0.405947	-2.46337	11.7352	28.9083
Afap1	ENSMUSG00000029094	Afap1	0.528451	1	6.37234	6.37234	6.37234	1
Afap1l1	ENSMUSG00000033032	Afap1l1	1	1	1	1	1	1
Afap1l2	ENSMUSG00000025083	Afap1l2	1	1	1	1	1	1
Afdn	ENSMUSG00000068036	Afdn	0.90337	1	1.05243	1.05243	8.71505	8.28091
Aff1	ENSMUSG00000029313	Aff1	0.327728	1	0.793539	-1.26018	177.208	223.314
Aff2	ENSMUSG00000031189	Aff2	1	1	1	1	1	1
Aff3	ENSMUSG00000037138	Aff3	0.735897	1	1.83452	1.83452	12.134	6.61428
Aff4	ENSMUSG00000049470	Aff4	0.196116	1	1.35813	1.35813	166.341	122.478
Afg1l	ENSMUSG00000038302	Afg1l	0.749171	1	2.06798	2.06798	2.06798	1
Afg3l1	ENSMUSG00000031967	Afg3l1	0.946502	1	1.06719	1.06719	46.314	43.3979
Afg3l2	ENSMUSG00000024527	Afg3l2	0.726696	1	1.1508	1.1508	52.5491	45.663
Afm	ENSMUSG00000029369	Afm	1	1	1	1	1	1
Afmid	ENSMUSG00000017718	Afmid	0.606969	1	0.949982	-1.05265	9.12557	9.60605
Afp	ENSMUSG00000054932	Afp	0.724264	1	0.763496	-1.30976	1.64453	2.15395
Aftph	ENSMUSG00000049659	Aftph	0.117997	1	0.746909	-1.33885	146.822	196.573
Aga	ENSMUSG00000031521	Aga	0.592172	1	0.615837	-1.62381	6.89824	11.2014
Agap1	ENSMUSG00000055013	Agap1	1	1	1	-1	1	1
Agap2	ENSMUSG00000025422	Agap2	0.206967	1	1.72821	1.72821	33.1797	19.1989
Agap3	ENSMUSG00000023353	Agap3	0.763054	1	1.36126	1.36126	26.565	19.515
Agbl1	ENSMUSG00000025754	Agbl1	1	1	1	1	1	1
Agbl2	ENSMUSG00000040812	Agbl2	0.237316	1	0.36543	-2.7365	1	2.7365
Agbl3	ENSMUSG00000038836	Agbl3	0.753651	1	2.31246	2.31246	2.31246	1
Agbl5	ENSMUSG00000029165	Agbl5	0.862539	1	0.903683	-1.10658	1.9348	2.14101
Gm48610	ENSMUSG00000112505	Gm48610	0.00226625	0.281128	10.2157	10.2157	10.2157	1
Agfg1	ENSMUSG00000026159	Agfg1	0.162472	1	0.91472	-1.09323	145.11	158.639
Agfg2	ENSMUSG00000029722	Agfg2	0.398861	1	1.46227	1.46227	18.0094	12.3161
Aggf1	ENSMUSG00000021681	Aggf1	0.461421	1	0.93847	-1.06556	66.3586	70.7094
Agk	ENSMUSG00000029916	Agk	0.768989	1	0.887692	-1.12652	18.7742	21.1494
Agl	ENSMUSG00000033400	Agl	0.916187	1	0.631361	-1.58388	2.26798	3.59221
Agmat	ENSMUSG00000040706	Agmat	?	?	?	?	?	?
Agmo	ENSMUSG00000050103	Agmo	1	1	1	-1	1	1
Ago1	ENSMUSG00000041530	Ago1	0.109962	1	0.357823	-2.79468	9.48356	26.5035
Ago2	ENSMUSG00000036698	Ago2	0.0255745	0.876032	0.811291	-1.2326	374.543	461.663
Ago3	ENSMUSG00000028842	Ago3	0.983449	1	1.0074	1.0074	75.4438	74.8899
Ago4	ENSMUSG00000042500	Ago4	0.81567	1	2.88168	2.88168	2.88168	1
Agpat1	ENSMUSG00000034254	Agpat1	0.271025	1	0.474943	-2.10551	11.2943	23.7803
Agpat2	ENSMUSG00000026922	Agpat2	0.263709	1	0.640657	-1.5609	9.34996	14.5943
Agpat3	ENSMUSG00000001211	Agpat3	0.143585	1	0.699546	-1.4295	44.7366	63.9509
Agpat4	ENSMUSG00000023827	Agpat4	0.0500149	1	0.217351	-4.60085	9.031	41.5503
Agpat5	ENSMUSG00000031467	Agpat5	0.42518	1	0.781853	-1.27901	31.9682	40.8878
Agps	ENSMUSG00000042410	Agps	0.475889	1	0.826699	-1.20963	56.8171	68.7276
Agr2	ENSMUSG00000020581	Agr2	?	?	?	?	?	?
Agr3	ENSMUSG00000036231	Agr3	1	1	1	1	1	1
Agrn	ENSMUSG00000041936	Agrn	0.586545	1	0.953844	-1.04839	7.32028	7.67451
Agrp	ENSMUSG00000005705	Agrp	1	1	1	1	1	1
Agt	ENSMUSG00000031980	Agt	1	1	1	1	1	1
Agtpbp1	ENSMUSG00000021557	Agtpbp1	0.399679	1	0.614561	-1.62718	37.1763	60.4925
Agtr1a	ENSMUSG00000049115	Agtr1a	1	1	1	1	1	1
Agtr2	ENSMUSG00000068122	Agtr2	?	?	?	?	?	?
Agtrap	ENSMUSG00000029007	Agtrap	0.669165	1	1.17372	1.17372	35.5801	30.3141
Agxt	ENSMUSG00000026272	Agxt	?	?	?	?	?	?
Agxt2	ENSMUSG00000089678	Agxt2	1	1	1	1	1	1
Ahctf1	ENSMUSG00000026491	Ahctf1	0.206306	1	0.810638	-1.2336	69.3045	85.4938
Ahcy	ENSMUSG00000027597	Ahcy	0.465481	1	1.70504	1.70504	6.53066	3.83021
Ahcyl1	ENSMUSG00000027893	Ahcyl1	0.928242	1	1.13931	1.13931	40.3432	35.4101
Ahcyl2	ENSMUSG00000029772	Ahcyl2	0.996107	1	1.08751	1.08751	62.5411	57.5088
Ahdc1	ENSMUSG00000037692	Ahdc1	0.106255	1	2.10513	2.10513	100.891	47.9263
Ahi1	ENSMUSG00000019986	Ahi1	0.424759	1	1.4754	1.4754	13.5914	9.21203
Ahnak	ENSMUSG00000069833	Ahnak	0.134574	1	1.05549	1.05549	1072.17	1015.8
Ahnak2	ENSMUSG00000072812	Ahnak2	1	1	1	-1	1	1
Ahr	ENSMUSG00000019256	Ahr	0.776674	1	2.26631	2.26631	10.9389	4.82674
Ahrr	ENSMUSG00000021575	Ahrr	1	1	1	-1	1	1
Ahsa1	ENSMUSG00000021037	Ahsa1	0.881969	1	1.00879	1.00879	33.5622	33.2699
Ahsa2	ENSMUSG00000020288	Ahsa2	0.144127	1	0.487743	-2.05026	21.0324	43.1219
Ahsg	ENSMUSG00000022868	Ahsg	1	1	1	1	1	1
Aicda	ENSMUSG00000040627	Aicda	?	?	?	?	?	?
Aida	ENSMUSG00000042901	Aida	0.744674	1	1.06816	1.06816	77.8725	72.9034
Aif1	ENSMUSG00000024397	Aif1	0.558112	1	3.28363	3.28363	12.9947	3.95742
Aif1l	ENSMUSG00000001864	Aif1l	1	1	1	1	1	1
Aifm1	ENSMUSG00000036932	Aifm1	0.104947	1	12.5385	12.5385	12.5385	1
Aifm2	ENSMUSG00000020085	Aifm2	0.450209	1	0.189924	-5.26526	1	5.26526
Aifm3	ENSMUSG00000022763	Aifm3	1	1	1	1	1	1
Aig1	ENSMUSG00000019806	Aig1	0.118798	1	2.01712	2.01712	58.6461	29.0743
Aim2	ENSMUSG00000037860	Aim2	0.120867	1	1.76488	1.76488	59.3706	33.64
Aimp1	ENSMUSG00000028029	Aimp1	0.138572	1	1.60905	1.60905	83.2892	51.7631
Aimp2	ENSMUSG00000029610	Aimp2	0.50725	1	0.533232	-1.87536	7.82768	14.6797
Aip	ENSMUSG00000024847	Aip	0.84655	1	1.06178	1.06178	70.8698	66.746
Aipl1	ENSMUSG00000040554	Aipl1	?	?	?	?	?	?
Aire	ENSMUSG00000000731	Aire	1	1	1	1	1	1
Airn	ENSMUSG00000078247	Airn	0.776326	1	0.639895	-1.56276	3.07556	4.80634
Ajap1	ENSMUSG00000039546	Ajap1	1	1	1	1	1	1
Ajm1	ENSMUSG00000029419	Ajm1	1	1	1	1	1	1
Ajuba	ENSMUSG00000022178	Ajuba	0.565059	1	0.342733	-2.91773	1	2.91773
Ak1	ENSMUSG00000026817	Ak1	0.646174	1	3.0172	3.0172	3.0172	1
Ak2	ENSMUSG00000028792	Ak2	0.285466	1	1.8257	1.8257	44.6932	24.48
Ak3	ENSMUSG00000024782	Ak3	0.0871744	1	0.23328	-4.2867	5.39991	23.1478
Ak4	ENSMUSG00000028527	Ak4	1	1	1	-1	1	1
Ak5	ENSMUSG00000039058	Ak5	1	1	1	1	1	1
Ak6	ENSMUSG00000078941	Ak6	0.998367	1	1.03371	1.03371	14.3597	13.8914
Ak7	ENSMUSG00000041323	Ak7	1	1	1	1	1	1
Ak8	ENSMUSG00000026807	Ak8	1	1	1	1	1	1
Ak9	ENSMUSG00000091415	Ak9	?	?	?	?	?	?
Akap1	ENSMUSG00000018428	Akap1	0.844415	1	0.575684	-1.73707	2.06798	3.59221
Akap10	ENSMUSG00000047804	Akap10	0.158334	1	0.531787	-1.88045	27.8912	52.448
Akap11	ENSMUSG00000022016	Akap11	0.549896	1	1.26977	1.26977	48.4181	38.1315
Akap12	ENSMUSG00000038587	Akap12	0.594112	1	0.676441	-1.47833	9.53301	14.0929
Akap13	ENSMUSG00000066406	Akap13	0.155722	1	0.950157	-1.05246	1063.83	1119.64
Akap14	ENSMUSG00000036551	Akap14	?	?	?	?	?	?
Akap17b	ENSMUSG00000059708	Akap17b	0.577869	1	0.57564	-1.7372	2.55676	4.4416
Akap5	ENSMUSG00000021057	Akap5	1	1	1	1	1	1
Akap6	ENSMUSG00000061603	Akap6	1	1	1	1	1	1
Akap7	ENSMUSG00000039166	Akap7	0.522567	1	0.392235	-2.54949	2.30434	5.8749
Akap8	ENSMUSG00000024045	Akap8	0.159009	1	0.804794	-1.24255	95.7033	118.917
Akap8l	ENSMUSG00000002625	Akap8l	0.60109	1	1.19	1.19	41.9636	35.2635
Ercc4	ENSMUSG00000022545	Ercc4	0.0188699	0.800175	10.0463	10.0463	22.8377	2.27325
Akip1	ENSMUSG00000031023	Akip1	0.459648	1	2.345	2.345	8.42373	3.59221
Akirin1	ENSMUSG00000023075	Akirin1	0.73766	1	0.902194	-1.10841	117.725	130.488
Akirin2	ENSMUSG00000028291	Akirin2	0.864895	1	1.18935	1.18935	99.2622	83.4592
Akna	ENSMUSG00000039158	Akna	0.694723	1	1.02229	1.02229	148.206	144.975
Aknad1	ENSMUSG00000049565	Aknad1	?	?	?	?	?	?
Aknaos	ENSMUSG00000086953	Aknaos	1	1	1	1	1	1
Akr1a1	ENSMUSG00000028692	Akr1a1	0.86728	1	1.06423	1.06423	139.898	131.455
Akr1b10	ENSMUSG00000061758	Akr1b10	0.729853	1	0.663207	-1.50783	6.49699	9.79632
Akr1b3	ENSMUSG00000001642	Akr1b3	0.0534264	1	0.638902	-1.56518	93.6969	146.653
Akr1b7	ENSMUSG00000052131	Akr1b7	?	?	?	?	?	?
Akr1b8	ENSMUSG00000029762	Akr1b8	0.684903	1	0.440745	-2.26889	1	2.26889
Akr1c12	ENSMUSG00000021211	Akr1c12	1	1	1	1	1	1
Akr1c13	ENSMUSG00000021213	Akr1c13	0.293874	1	0.490814	-2.03743	8.32274	16.957
Akr1c14	ENSMUSG00000033715	Akr1c14	1	1	1	1	1	1
Akr1c18	ENSMUSG00000021214	Akr1c18	1	1	1	1	1	1
Akr1c19	ENSMUSG00000071551	Akr1c19	1	1	1	1	1	1
Akr1c20	ENSMUSG00000054757	Akr1c20	?	?	?	?	?	?
Akr1cl	ENSMUSG00000025955	Akr1cl	1	1	1	1	1	1
Akr1e1	ENSMUSG00000045410	Akr1e1	0.977861	1	0.932661	-1.0722	3.35031	3.59221
Akr7a5	ENSMUSG00000028743	Akr7a5	0.985283	1	1.07813	1.07813	5.37839	4.98865
Akt1	ENSMUSG00000001729	Akt1	0.776694	1	1.16875	1.16875	72.5246	62.053
Akt1s1	ENSMUSG00000011096	Akt1s1	0.727687	1	1.44902	1.44902	5.36604	3.70321
Akt2	ENSMUSG00000004056	Akt2	0.934704	1	0.856553	-1.16747	63.7029	74.3712
Akt3	ENSMUSG00000019699	Akt3	0.770125	1	0.615093	-1.62577	5.37774	8.74298
Aktip	ENSMUSG00000031667	Aktip	0.853108	1	1.23143	1.23143	15.8837	12.8986
Alad	ENSMUSG00000028393	Alad	0.979742	1	0.837775	-1.19364	7.18356	8.57457
Alas1	ENSMUSG00000032786	Alas1	0.871963	1	0.632744	-1.58042	5.18266	8.19078
Alas2	ENSMUSG00000025270	Alas2	0.999857	1	1.06987	1.06987	7.37578	6.8941
Alb	ENSMUSG00000029368	Alb	1	1	1	1	1	1
Slc9b2	ENSMUSG00000037994	Slc9b2	0.0458976	1	9.94015	9.94015	9.94015	1
Aldh16a1	ENSMUSG00000007833	Aldh16a1	0.0721692	1	0.378804	-2.63989	8.0166	21.1629
Aldh18a1	ENSMUSG00000025007	Aldh18a1	0.807799	1	0.995025	-1.005	18.8496	18.9438
Aldh1a1	ENSMUSG00000053279	Aldh1a1	0.749	1	2.66232	2.66232	2.66232	1
Aldh1a2	ENSMUSG00000013584	Aldh1a2	0.340817	1	0.179632	-5.56693	1	5.56693
Aldh1a3	ENSMUSG00000015134	Aldh1a3	0.912715	1	1.62867	1.62867	3.45225	2.11967
Aldh1a7	ENSMUSG00000024747	Aldh1a7	?	?	?	?	?	?
Aldh1b1	ENSMUSG00000035561	Aldh1b1	0.850318	1	1.03298	1.03298	3.12964	3.02972
Aldh1l1	ENSMUSG00000030088	Aldh1l1	0.372722	1	3.12454	3.12454	3.12454	1
Gm20742	ENSMUSG00000117296	Gm20742	4.86042e-20	1.97083e-16	9.94015	9.94015	9.94015	1
Aldh2	ENSMUSG00000029455	Aldh2	0.847276	1	0.47483	-2.10602	2.11373	4.45155
Aldh3a1	ENSMUSG00000019102	Aldh3a1	1	1	1	-1	1	1
Aldh3a2	ENSMUSG00000010025	Aldh3a2	0.390764	1	0.776391	-1.28801	30.632	39.4543
Aldh3b1	ENSMUSG00000024885	Aldh3b1	1	1	1	-1	1	1
Aldh3b2	ENSMUSG00000075296	Aldh3b2	?	?	?	?	?	?
Aldh3b3	ENSMUSG00000037263	Aldh3b3	?	?	?	?	?	?
Aldh4a1	ENSMUSG00000028737	Aldh4a1	0.76512	1	1.40442	1.40442	7.21905	5.14024
Aldh5a1	ENSMUSG00000035936	Aldh5a1	1	1	1	-1	1	1
Aldh6a1	ENSMUSG00000021238	Aldh6a1	0.568926	1	1.58982	1.58982	6.99623	4.40063
Aldh7a1	ENSMUSG00000053644	Aldh7a1	0.307103	1	0.182869	-5.46841	1	5.46841
Aldh8a1	ENSMUSG00000037542	Aldh8a1	0.367496	1	1.77455	1.77455	1.77455	1
Aldh9a1	ENSMUSG00000026687	Aldh9a1	0.403667	1	1.20858	1.20858	39.4958	32.6796
Aldoa	ENSMUSG00000030695,ENSMUSG00000114515	Aldoa	0.550323	1	0.993045	-1.007	116.279	117.093
Aldoart1	ENSMUSG00000059343	Aldoart1	1	1	1	1	1	1
Aldoart2	ENSMUSG00000063129	Aldoart2	?	?	?	?	?	?
Aldob	ENSMUSG00000028307	Aldob	?	?	?	?	?	?
Aldoc	ENSMUSG00000017390	Aldoc	0.412032	1	2.35005	2.35005	12.9478	5.50957
Alg1	ENSMUSG00000039427	Alg1	0.385513	1	1.6465	1.6465	17.6092	10.695
Alg10b	ENSMUSG00000075470	Alg10b	0.329133	1	0.797582	-1.25379	35.309	44.2701
Alg11	ENSMUSG00000063362	Alg11	0.998539	1	1.05672	1.05672	9.9962	9.45967
Alg12	ENSMUSG00000035845	Alg12	0.143996	1	2.39786	2.39786	11.4296	4.76657
Gm47754	ENSMUSG00000114784	Gm47754	0.010011	0.572616	9.75682	9.75682	9.75682	1
Alg14	ENSMUSG00000039887	Alg14	0.638373	1	2.47405	2.47405	8.45045	3.41564
Alg2	ENSMUSG00000039740	Alg2	0.0630779	1	0.342393	-2.92062	8.29371	24.2228
Alg3	ENSMUSG00000033809	Alg3	0.639608	1	1.18268	1.18268	7.53864	6.37418
Alg5	ENSMUSG00000036632	Alg5	0.10088	1	2.65494	2.65494	36.5419	13.7638
Alg6	ENSMUSG00000073792	Alg6	0.921676	1	0.944844	-1.05838	2.02064	2.1386
Gm48768	ENSMUSG00000112346	Gm48768	0.0365175	0.988813	9.6969	9.6969	9.6969	1
Alg9	ENSMUSG00000032059	Alg9	0.855793	1	1.72693	1.72693	12.2853	7.11393
Alk	ENSMUSG00000055471	Alk	?	?	?	?	?	?
Alkal2	ENSMUSG00000054204	Alkal2	1	1	1	1	1	1
Alkbh1	ENSMUSG00000079036	Alkbh1	0.181554	1	1.4792	1.4792	75.101	50.7713
Alkbh2	ENSMUSG00000044339	Alkbh2	0.958425	1	1.00052	1.00052	2.4867	2.4854
Alkbh3	ENSMUSG00000040174	Alkbh3	0.587522	1	2.01532	2.01532	13.3753	6.63683
Alkbh3os1	ENSMUSG00000027196	Alkbh3os1	?	?	?	?	?	?
Alkbh4	ENSMUSG00000039754	Alkbh4	0.0942321	1	0.679453	-1.47177	21.1275	31.0949
Alkbh5	ENSMUSG00000042650	Alkbh5	0.0468777	1	0.790008	-1.26581	173.636	219.79
Alkbh6	ENSMUSG00000042831	Alkbh6	0.617338	1	1.16235	1.16235	17.8083	15.3209
Alkbh7	ENSMUSG00000002661	Alkbh7	0.601679	1	0.922236	-1.08432	7.28093	7.89487
Alkbh8	ENSMUSG00000025899	Alkbh8	0.417923	1	0.640025	-1.56244	13.1767	20.5877
Alms1	ENSMUSG00000063810	Alms1	0.68618	1	0.769618	-1.29935	7.20813	9.36585
Alox12	ENSMUSG00000000320	Alox12	0.213931	1	0.244359	-4.09235	1	4.09235
Alox12b	ENSMUSG00000032807	Alox12b	1	1	1	1	1	1
Alox12e	ENSMUSG00000018907	Alox12e	1	1	1	1	1	1
Alox15	ENSMUSG00000018924	Alox15	0.623992	1	2.11373	2.11373	2.11373	1
Alox5	ENSMUSG00000025701	Alox5	1	1	1	1	1	1
Alox5ap	ENSMUSG00000060063	Alox5ap	0.554659	1	1.70532	1.70532	19.0824	11.1899
Alox8	ENSMUSG00000020891	Alox8	1	1	1	1	1	1
Aloxe3	ENSMUSG00000020892	Aloxe3	1	1	1	1	1	1
Alpi	ENSMUSG00000079440	Alpi	?	?	?	?	?	?
Alpk1	ENSMUSG00000028028	Alpk1	1	1	1	-1	1	1
Alpk2	ENSMUSG00000032845	Alpk2	0.555868	1	4.18457	4.18457	4.18457	1
Alpk3	ENSMUSG00000038763	Alpk3	0.180909	1	0.24843	-4.02528	1	4.02528
Alpl	ENSMUSG00000028766	Alpl	1	1	1	-1	1	1
Als2	ENSMUSG00000026024	Als2	0.74113	1	0.782174	-1.27849	6.4417	8.23564
Als2cl	ENSMUSG00000044037	Als2cl	0.302236	1	0.384654	-2.59974	3.1052	8.07271
Alx1	ENSMUSG00000036602	Alx1	?	?	?	?	?	?
Alx4	ENSMUSG00000040310	Alx4	?	?	?	?	?	?
Krt19	ENSMUSG00000020911	Krt19	0.0389816	1	9.62768	9.62768	9.62768	1
Alyref2	ENSMUSG00000060244	Alyref2	0.830161	1	0.902695	-1.10779	6.00238	6.6494
Amacr	ENSMUSG00000022244	Amacr	0.145528	1	5.46828	5.46828	5.46828	1
Ambp	ENSMUSG00000028356	Ambp	0.562313	1	2.22122	2.22122	2.22122	1
Ambra1	ENSMUSG00000040506	Ambra1	0.138888	1	0.507168	-1.97173	28.2769	55.7545
Amd1	ENSMUSG00000075232	Amd1	0.861575	1	0.906202	-1.10351	36.1824	39.9275
Amd2	ENSMUSG00000063953	Amd2	0.825834	1	2.02074	2.02074	4.33471	2.14512
Amdhd1	ENSMUSG00000015890	Amdhd1	1	1	1	1	1	1
Amdhd2	ENSMUSG00000036820	Amdhd2	0.993205	1	1.04189	1.04189	10.287	9.87344
Amer1	ENSMUSG00000050332	Amer1	0.915827	1	1.07871	1.07871	2.22122	2.05915
Amer2	ENSMUSG00000021986	Amer2	1	1	1	-1	1	1
Amfr	ENSMUSG00000031751	Amfr	0.550753	1	0.951614	-1.05085	146.505	153.954
Amh	ENSMUSG00000035262	Amh	1	1	1	1	1	1
Amhr2	ENSMUSG00000023047	Amhr2	0.401689	1	0.251838	-3.97081	1	3.97081
Cep76	ENSMUSG00000073542	Cep76	0.0111171	0.607954	9.57183	9.57183	23.0125	2.40419
Amigo2	ENSMUSG00000048218	Amigo2	0.784479	1	2.25711	2.25711	2.25711	1
Amigo3	ENSMUSG00000032593	Amigo3	0.303318	1	0.331295	-3.01846	2.47156	7.4603
Ammecr1	ENSMUSG00000042225	Ammecr1	0.441449	1	0.570878	-1.75169	12.4734	21.8496
Ammecr1l	ENSMUSG00000041915	Ammecr1l	0.822541	1	0.89627	-1.11574	25.8789	28.874
Amn	ENSMUSG00000021278	Amn	0.755032	1	0.681905	-1.46648	5.47007	8.02175
Amn1	ENSMUSG00000068250	Amn1	0.568363	1	0.682018	-1.46624	6.37483	9.34701
Amot	ENSMUSG00000041688	Amot	1	1	1	1	1	1
Amotl1	ENSMUSG00000013076	Amotl1	0.928547	1	1.06508	1.06508	2.74026	2.57283
Amotl2	ENSMUSG00000032531	Amotl2	0.820636	1	0.938759	-1.06524	7.39096	7.87312
Ampd1	ENSMUSG00000070385	Ampd1	0.606208	1	0.41594	-2.40419	1	2.40419
Ampd2	ENSMUSG00000027889	Ampd2	0.940791	1	0.859513	-1.16345	5.01381	5.83331
Ampd3	ENSMUSG00000005686	Ampd3	1	1	1	1	1	1
Amph	ENSMUSG00000021314	Amph	1	1	1	1	1	1
Amt	ENSMUSG00000032607	Amt	1	1	1	1	1	1
Amy1	ENSMUSG00000074264	Amy1	0.565699	1	2.02952	2.02952	2.02952	1
Amz1	ENSMUSG00000050022	Amz1	0.695579	1	2.04748	2.04748	5.97398	2.91773
Amz2	ENSMUSG00000020610	Amz2	0.413819	1	0.703206	-1.42206	27.94	39.7324
Anapc1	ENSMUSG00000014355	Anapc1	0.705878	1	0.946964	-1.05601	53.2307	56.212
Anapc10	ENSMUSG00000036977	Anapc10	0.391778	1	3.76934	3.76934	18.2801	4.84967
Anapc11	ENSMUSG00000025135	Anapc11	0.670032	1	0.896192	-1.11583	41.2003	45.9727
Anapc13	ENSMUSG00000035048	Anapc13	0.502863	1	0.574183	-1.74161	9.57906	16.683
Anapc15	ENSMUSG00000030649	Anapc15	0.280719	1	0.299539	-3.33846	3.6676	12.2441
Anapc15-ps	ENSMUSG00000074780	Anapc15-ps	1	1	1	1	1	1
Anapc16	ENSMUSG00000020107	Anapc16	0.959936	1	0.994614	-1.00541	25.2471	25.3838
Anapc2	ENSMUSG00000026965	Anapc2	0.252215	1	0.75808	-1.31912	48.6126	64.1259
Anapc4	ENSMUSG00000029176	Anapc4	0.570967	1	0.947529	-1.05538	33.7787	35.6492
Anapc5	ENSMUSG00000029472	Anapc5	0.264887	1	1.25251	1.25251	94.8827	75.7542
Anapc7	ENSMUSG00000029466	Anapc7	0.10999	1	2.52915	2.52915	31.3652	12.4015
Ang	ENSMUSG00000072115	Ang	1	1	1	1	1	1
Ang4	ENSMUSG00000060615	Ang4	?	?	?	?	?	?
Angel1	ENSMUSG00000021257	Angel1	0.0572304	1	7.65868	7.65868	7.65868	1
Angel2	ENSMUSG00000026634	Angel2	0.549518	1	0.813555	-1.22917	84.4074	103.751
Angpt1	ENSMUSG00000022309	Angpt1	0.734178	1	0.36217	-2.76113	1	2.76113
Angpt2	ENSMUSG00000031465	Angpt2	1	1	1	-1	1	1
Angpt4	ENSMUSG00000027460	Angpt4	1	1	1	1	1	1
Angptl1	ENSMUSG00000033544	Angptl1	0.678047	1	3.49181	3.49181	3.49181	1
Angptl2	ENSMUSG00000004105	Angptl2	0.684217	1	2.28351	2.28351	6.78336	2.97058
Angptl3	ENSMUSG00000028553	Angptl3	?	?	?	?	?	?
Angptl4	ENSMUSG00000002289	Angptl4	0.544795	1	0.807623	-1.2382	4.06709	5.03588
Angptl6	ENSMUSG00000038742	Angptl6	1	1	1	1	1	1
Angptl7	ENSMUSG00000028989	Angptl7	1	1	1	-1	1	1
Angptl8	ENSMUSG00000047822	Angptl8	1	1	1	1	1	1
Ank	ENSMUSG00000022265	Ank	0.214475	1	0.632272	-1.5816	31.9329	50.505
Ank1	ENSMUSG00000031543	Ank1	1	1	1	1	1	1
Ank2	ENSMUSG00000032826	Ank2	1	1	1	1	1	1
Ank3	ENSMUSG00000069601	Ank3	1	1	1	-1	1	1
Ankdd1a	ENSMUSG00000066510	Ankdd1a	1	1	1	1	1	1
Ankdd1b	ENSMUSG00000047117	Ankdd1b	1	1	1	1	1	1
Ankef1	ENSMUSG00000074771	Ankef1	1	1	1	1	1	1
Ankfn1	ENSMUSG00000047773	Ankfn1	?	?	?	?	?	?
Ankfy1	ENSMUSG00000020790	Ankfy1	0.417821	1	0.793801	-1.25976	51.3789	64.7252
Ankhd1	ENSMUSG00000024483	Ankhd1	0.148744	1	1.69229	1.69229	72.1382	42.6275
Ankib1	ENSMUSG00000040351	Ankib1	0.150466	1	1.44327	1.44327	127.059	88.036
Ankk1	ENSMUSG00000032257	Ankk1	1	1	1	1	1	1
Ankle1	ENSMUSG00000046295	Ankle1	0.189432	1	0.340735	-2.93483	1	2.93483
Col11a1	ENSMUSG00000027966	Col11a1	0.00488957	0.405824	9.54148	9.54148	9.54148	1
Ankmy1	ENSMUSG00000034212	Ankmy1	0.339792	1	2.57702	2.57702	2.57702	1
Ankmy2	ENSMUSG00000036188	Ankmy2	0.384618	1	0.789241	-1.26704	14.5723	18.4637
Ankra2	ENSMUSG00000021661	Ankra2	0.437016	1	0.945903	-1.05719	30.0635	31.7829
Ankrd1	ENSMUSG00000024803	Ankrd1	0.453565	1	0.252524	-3.96002	1	3.96002
Ankrd10	ENSMUSG00000031508	Ankrd10	0.886683	1	0.82655	-1.20985	111.882	135.36
Ankrd11	ENSMUSG00000035569	Ankrd11	0.183328	1	1.16065	1.16065	617.471	532.006
Ankrd12	ENSMUSG00000034647	Ankrd12	0.299219	1	0.912454	-1.09595	308.538	338.141
Ankrd13a	ENSMUSG00000041870	Ankrd13a	0.733567	1	0.983605	-1.01667	130.579	132.755
Ankrd13b	ENSMUSG00000037907	Ankrd13b	0.713637	1	1.69465	1.69465	4.74493	2.79994
Ankrd13c	ENSMUSG00000039988	Ankrd13c	0.877793	1	0.893038	-1.11977	95.1157	106.508
Ankrd13d	ENSMUSG00000005986	Ankrd13d	0.623142	1	0.485636	-2.05915	1	2.05915
Ankrd16	ENSMUSG00000047909	Ankrd16	0.180359	1	2.083	2.083	37.9472	18.2176
Ankrd17	ENSMUSG00000055204	Ankrd17	0.0925157	1	0.795499	-1.25707	239.869	301.533
Ankrd2	ENSMUSG00000025172	Ankrd2	1	1	1	1	1	1
Ankrd22	ENSMUSG00000024774	Ankrd22	1	1	1	1	1	1
Ankrd23	ENSMUSG00000067653	Ankrd23	0.644128	1	0.323405	-3.0921	1	3.0921
Ankrd24	ENSMUSG00000054708	Ankrd24	1	1	1	-1	1	1
Ankrd26	ENSMUSG00000007827	Ankrd26	0.625957	1	0.759295	-1.31701	7.51998	9.9039
Ankrd27	ENSMUSG00000034867	Ankrd27	0.435424	1	0.460917	-2.16959	7.94976	17.2477
Cldn34c1	ENSMUSG00000079450	Cldn34c1	0.0162189	0.743318	9.32917	9.32917	9.32917	1
Ankrd29	ENSMUSG00000057766	Ankrd29	1	1	1	1	1	1
Ankrd33	ENSMUSG00000047034	Ankrd33	?	?	?	?	?	?
Ankrd33b	ENSMUSG00000022237	Ankrd33b	0.934655	1	1.36678	1.36678	3.44454	2.52019
Ankrd34a	ENSMUSG00000049097	Ankrd34a	1	1	1	1	1	1
Ankrd34b	ENSMUSG00000045034	Ankrd34b	1	1	1	1	1	1
Ankrd34c	ENSMUSG00000047606	Ankrd34c	1	1	1	1	1	1
Ankrd35	ENSMUSG00000038354	Ankrd35	1	1	1	1	1	1
Ankrd36	ENSMUSG00000020481	Ankrd36	?	?	?	?	?	?
Ankrd37	ENSMUSG00000050914	Ankrd37	0.819058	1	1.7113	1.7113	1.7113	1
Ankrd39	ENSMUSG00000079610	Ankrd39	0.89273	1	1.23082	1.23082	8.39357	6.81949
Ankrd40	ENSMUSG00000020864	Ankrd40	0.983679	1	1.2143	1.2143	39.0617	32.168
Ankrd42	ENSMUSG00000041343	Ankrd42	1	1	1	1	1	1
Ankrd44	ENSMUSG00000052331	Ankrd44	0.0209554	0.8409	0.805972	-1.24074	424.33	526.482
Ankrd46	ENSMUSG00000048307	Ankrd46	0.642361	1	0.780465	-1.28129	12.9442	16.5852
Ankrd49	ENSMUSG00000031931	Ankrd49	0.963487	1	1.04255	1.04255	31.4158	30.1335
Ankrd50	ENSMUSG00000044864	Ankrd50	0.070582	1	0.467015	-2.14126	21.338	45.6901
Ankrd52	ENSMUSG00000014498	Ankrd52	0.400362	1	1.366	1.366	24.279	17.7738
Ankrd53	ENSMUSG00000014747	Ankrd53	1	1	1	1	1	1
Ankrd54	ENSMUSG00000033055	Ankrd54	0.393969	1	1.51522	1.51522	38.649	25.5071
Ankrd55	ENSMUSG00000049985	Ankrd55	0.839647	1	0.495602	-2.01775	1.75766	3.54651
Ankrd6	ENSMUSG00000040183	Ankrd6	1	1	1	1	1	1
Ankrd60	ENSMUSG00000027517	Ankrd60	1	1	1	1	1	1
Ankrd61	ENSMUSG00000029607	Ankrd61	1	1	1	1	1	1
Ankrd63	ENSMUSG00000078137	Ankrd63	1	1	1	1	1	1
Ankrd66	ENSMUSG00000096140	Ankrd66	1	1	1	-1	1	1
Ankrd7	ENSMUSG00000029517	Ankrd7	0.100976	1	3.90675	3.90675	3.90675	1
Ankrd9	ENSMUSG00000037904	Ankrd9	0.788793	1	0.904582	-1.10548	4.30281	4.75669
Anks1	ENSMUSG00000024219	Anks1	0.757576	1	0.904156	-1.106	17.0401	18.8465
Anks1b	ENSMUSG00000058589	Anks1b	0.284745	1	0.359422	-2.78225	1	2.78225
Anks3	ENSMUSG00000022515	Anks3	0.247131	1	1.37096	1.37096	56.0403	40.8767
Anks4b	ENSMUSG00000030909	Anks4b	?	?	?	?	?	?
Anks6	ENSMUSG00000066191	Anks6	1	1	1	1	1	1
Ankzf1	ENSMUSG00000026199	Ankzf1	0.774843	1	0.923407	-1.08295	5.19215	5.62282
Anln	ENSMUSG00000036777	Anln	1	1	1	1	1	1
[truncated: 20,338 more rows]

## Sheet: Treg
Gene Expression ID	Ensembl ID	Gene name	P-value	FDR step up	Ratio	Fold change	LSMean(HTO1,HTO2,HTO3)	LSMean(HTO4,HTO5,HTO6)
0610005C13Rik	ENSMUSG00000109644	0610005C13Rik	1	1	1	-1	1	1
0610009B22Rik	ENSMUSG00000007777	0610009B22Rik	0.206161	1	0.277184	-3.60772	4.31205	15.5567
0610009E02Rik	ENSMUSG00000086714	0610009E02Rik	0.639334	1	2.85259	2.85259	2.85259	1
0610009L18Rik	ENSMUSG00000043644	0610009L18Rik	1	1	1	1	1	1
0610010F05Rik	ENSMUSG00000042208	0610010F05Rik	0.646435	1	0.435959	-2.29379	2.61566	5.99977
0610010K14Rik	ENSMUSG00000020831	0610010K14Rik	0.698224	1	1.21393	1.21393	14.5443	11.9812
0610012D04Rik	ENSMUSG00000089755	0610012D04Rik	1	1	1	1	1	1
0610012G03Rik	ENSMUSG00000107002	0610012G03Rik	0.798706	1	1.28	1.28	24.9668	19.5052
0610025J13Rik	ENSMUSG00000046683	0610025J13Rik	?	?	?	?	?	?
0610030E20Rik	ENSMUSG00000058706	0610030E20Rik	0.867587	1	0.763596	-1.30959	15.6487	20.4934
0610033M10Rik	ENSMUSG00000108236	0610033M10Rik	1	1	1	1	1	1
0610038B21Rik	ENSMUSG00000097882	0610038B21Rik	0.581043	1	2.75735	2.75735	2.75735	1
0610039K10Rik	ENSMUSG00000058812	0610039K10Rik	1	1	1	1	1	1
0610040B10Rik	ENSMUSG00000089889	0610040B10Rik	0.512342	1	1.00839	1.00839	21.9854	21.8026
0610040F04Rik	ENSMUSG00000087341	0610040F04Rik	0.358804	1	3.01562	3.01562	3.01562	1
0610040J01Rik	ENSMUSG00000060512	0610040J01Rik	1	1	1	1	1	1
0610043K17Rik	ENSMUSG00000087361	0610043K17Rik	1	1	1	1	1	1
0710001A04Rik	ENSMUSG00000114511	0710001A04Rik	?	?	?	?	?	?
1010001B22Rik	ENSMUSG00000097863	1010001B22Rik	1	1	1	1	1	1
1010001N08Rik	ENSMUSG00000097222	1010001N08Rik	1	1	1	1	1	1
1110002E22Rik	ENSMUSG00000090066	1110002E22Rik	1	1	1	1	1	1
1110002J07Rik	ENSMUSG00000097134	1110002J07Rik	1	1	1	1	1	1
1110002L01Rik	ENSMUSG00000071456	1110002L01Rik	0.768349	1	2.2053	2.2053	2.2053	1
1110004F10Rik	ENSMUSG00000030663	1110004F10Rik	0.715684	1	0.83185	-1.20214	56.2065	67.5681
1110006O24Rik	ENSMUSG00000107121	1110006O24Rik	1	1	1	1	1	1
1110008P14Rik	ENSMUSG00000039195	1110008P14Rik	0.172739	1	0.529606	-1.88819	21.011	39.6728
1110012L19Rik	ENSMUSG00000045237	1110012L19Rik	0.367998	1	1.41325	1.41325	15.7861	11.1701
1110013H19Rik	ENSMUSG00000116164	1110013H19Rik	1	1	1	1	1	1
1110017D15Rik	ENSMUSG00000028441	1110017D15Rik	1	1	1	1	1	1
1110018N20Rik	ENSMUSG00000085151	1110018N20Rik	1	1	1	1	1	1
1110019B22Rik	ENSMUSG00000112289	1110019B22Rik	1	1	1	-1	1	1
1110019D14Rik	ENSMUSG00000097616	1110019D14Rik	0.734644	1	2.43125	2.43125	2.43125	1
1110020A21Rik	ENSMUSG00000097047	1110020A21Rik	0.497889	1	1.99674	1.99674	1.99674	1
Il17a	ENSMUSG00000025929	Il17a	1.69386e-08	9.33882e-06	110.956	110.956	110.956	1
1110028F18Rik	ENSMUSG00000099139	1110028F18Rik	1	1	1	1	1	1
1110032A03Rik	ENSMUSG00000037971	1110032A03Rik	0.519806	1	6.55361	6.55361	6.55361	1
1110032F04Rik	ENSMUSG00000046999	1110032F04Rik	0.804425	1	0.993987	-1.00605	23.8048	23.9488
1110035H17Rik	ENSMUSG00000099098	1110035H17Rik	0.176349	1	0.192027	-5.20759	1	5.20759
1110038B12Rik	ENSMUSG00000092203	1110038B12Rik	0.423657	1	2.19065	2.19065	14.228	6.4949
1110038F14Rik	ENSMUSG00000063236	1110038F14Rik	0.629383	1	1.0588	1.0588	37.5508	35.4654
1110046J04Rik	ENSMUSG00000085457	1110046J04Rik	0.763312	1	1.91263	1.91263	1.91263	1
1110051M20Rik	ENSMUSG00000040591	1110051M20Rik	1	1	1	-1	1	1
1110059E24Rik	ENSMUSG00000035171	1110059E24Rik	0.492524	1	2.61285	2.61285	19.3674	7.41234
1110059G10Rik	ENSMUSG00000032551	1110059G10Rik	0.426172	1	0.710322	-1.40781	35.2567	49.6349
1110065P20Rik	ENSMUSG00000078570	1110065P20Rik	0.885195	1	0.802521	-1.24607	3.71583	4.63019
1190001M18Rik	ENSMUSG00000111857	1190001M18Rik	1	1	1	1	1	1
1190005I06Rik	ENSMUSG00000043687	1190005I06Rik	1	1	1	1	1	1
1190007I07Rik	ENSMUSG00000063320	1190007I07Rik	0.601518	1	0.36667	-2.72725	1.88221	5.13326
1200007C13Rik	ENSMUSG00000087684	1200007C13Rik	1	1	1	1	1	1
1300002E11Rik	ENSMUSG00000097290	1300002E11Rik	0.227085	1	0.480749	-2.08009	15.0042	31.2101
1300014J16Rik	ENSMUSG00000112545	1300014J16Rik	1	1	1	1	1	1
1300017J02Rik	ENSMUSG00000033688	1300017J02Rik	0.626516	1	1.66155	1.66155	1.66155	1
Hist1h1d	ENSMUSG00000052565	.	0.0362143	0.905061	38.4134	38.4134	38.4134	1
1500002F19Rik	ENSMUSG00000097595	1500002F19Rik	1	1	1	-1	1	1
1500004A13Rik	ENSMUSG00000098912	1500004A13Rik	0.588008	1	1.31409	1.31409	5.14267	3.91347
1500009C09Rik	ENSMUSG00000068099	1500009C09Rik	?	?	?	?	?	?
1500009L16Rik	ENSMUSG00000087651	1500009L16Rik	0.439882	1	0.215974	-4.63019	1	4.63019
1500011B03Rik	ENSMUSG00000072694	1500011B03Rik	0.493759	1	0.564466	-1.77159	15.3461	27.1869
1500012K07Rik	ENSMUSG00000097247	1500012K07Rik	1	1	1	1	1	1
1500015A07Rik	ENSMUSG00000098702	1500015A07Rik	0.475559	1	0.417911	-2.39286	2.81891	6.74524
1500015L24Rik	ENSMUSG00000094732	1500015L24Rik	?	?	?	?	?	?
1500026H17Rik	ENSMUSG00000097383	1500026H17Rik	1	1	1	1	1	1
1500035N22Rik	ENSMUSG00000059631	1500035N22Rik	1	1	1	-1	1	1
1520401A03Rik	ENSMUSG00000043747	1520401A03Rik	1	1	1	1	1	1
1600002D24Rik	ENSMUSG00000117232	1600002D24Rik	1	1	1	1	1	1
1600002K03Rik	ENSMUSG00000035595	1600002K03Rik	0.347403	1	1.37205	1.37205	27.766	20.2368
1600010M07Rik	ENSMUSG00000101585	1600010M07Rik	1	1	1	1	1	1
1600012H06Rik	ENSMUSG00000050088	1600012H06Rik	0.566485	1	1.30446	1.30446	21.0707	16.1528
1600014C10Rik	ENSMUSG00000054676	1600014C10Rik	0.0961529	1	3.92624	3.92624	24.7589	6.30602
1600014C23Rik	ENSMUSG00000094690	1600014C23Rik	1	1	1	1	1	1
1600020E01Rik	ENSMUSG00000097048	1600020E01Rik	0.118256	1	0.342515	-2.91958	7.34299	21.4385
1600022D10Rik	ENSMUSG00000117315	1600022D10Rik	1	1	1	1	1	1
1700001C19Rik	ENSMUSG00000047150	1700001C19Rik	1	1	1	1	1	1
1700001D01Rik	ENSMUSG00000099419	1700001D01Rik	1	1	1	1	1	1
1700001G11Rik	ENSMUSG00000085984	1700001G11Rik	1	1	1	1	1	1
1700001J03Rik	ENSMUSG00000095040	1700001J03Rik	1	1	1	1	1	1
1700001K19Rik	ENSMUSG00000056508	1700001K19Rik	?	?	?	?	?	?
1700001K23Rik	ENSMUSG00000118314	1700001K23Rik	1	1	1	1	1	1
1700001L05Rik	ENSMUSG00000075511	1700001L05Rik	0.268635	1	5.63768	5.63768	5.63768	1
1700001L19Rik	ENSMUSG00000021534	1700001L19Rik	?	?	?	?	?	?
1700001O22Rik	ENSMUSG00000044320	1700001O22Rik	0.440847	1	2.14505	2.14505	2.14505	1
1700001P01Rik	ENSMUSG00000018543	1700001P01Rik	1	1	1	1	1	1
1700003C15Rik	ENSMUSG00000099391	1700003C15Rik	?	?	?	?	?	?
1700003E16Rik	ENSMUSG00000030030	1700003E16Rik	1	1	1	1	1	1
1700003F12Rik	ENSMUSG00000038523	1700003F12Rik	1	1	1	1	1	1
1700003G18Rik	ENSMUSG00000087621	1700003G18Rik	1	1	1	1	1	1
1700003I16Rik	ENSMUSG00000107526	1700003I16Rik	1	1	1	1	1	1
1700003M07Rik	ENSMUSG00000085389	1700003M07Rik	1	1	1	1	1	1
1700006J14Rik	ENSMUSG00000034764	1700006J14Rik	1	1	1	1	1	1
1700007K13Rik	ENSMUSG00000026831	1700007K13Rik	?	?	?	?	?	?
1700007L15Rik	ENSMUSG00000097318	1700007L15Rik	0.630399	1	1.56822	1.56822	1.56822	1
1700008B11Rik	ENSMUSG00000104872	1700008B11Rik	1	1	1	1	1	1
1700008J07Rik	ENSMUSG00000101225	1700008J07Rik	1	1	1	1	1	1
1700008O03Rik	ENSMUSG00000008028	1700008O03Rik	1	1	1	1	1	1
1700010B13Rik	ENSMUSG00000099958	1700010B13Rik	?	?	?	?	?	?
1700010I02Rik	ENSMUSG00000100010	1700010I02Rik	?	?	?	?	?	?
1700010I14Rik	ENSMUSG00000023873	1700010I14Rik	0.642467	1	1.75343	1.75343	1.75343	1
1700010K24Rik	ENSMUSG00000085102	1700010K24Rik	1	1	1	1	1	1
1700011D18Rik	ENSMUSG00000108791	1700011D18Rik	?	?	?	?	?	?
1700011L03Rik	ENSMUSG00000109759	1700011L03Rik	1	1	1	1	1	1
1700012B07Rik	ENSMUSG00000020617	1700012B07Rik	1	1	1	-1	1	1
1700012B09Rik	ENSMUSG00000031927	1700012B09Rik	1	1	1	1	1	1
1700012D14Rik	ENSMUSG00000110424	1700012D14Rik	0.30898	1	5.11205	5.11205	5.11205	1
1700012D16Rik	ENSMUSG00000105023	1700012D16Rik	?	?	?	?	?	?
1700013D24Rik	ENSMUSG00000079346	1700013D24Rik	1	1	1	1	1	1
1700013F07Rik	ENSMUSG00000027886	1700013F07Rik	?	?	?	?	?	?
1700014D04Rik	ENSMUSG00000051054	1700014D04Rik	1	1	1	1	1	1
1700015F17Rik	ENSMUSG00000079666	1700015F17Rik	?	?	?	?	?	?
1700015I17Rik	ENSMUSG00000110335	1700015I17Rik	1	1	1	1	1	1
1700015O11Rik	ENSMUSG00000097671	1700015O11Rik	1	1	1	1	1	1
1700016F12Rik	ENSMUSG00000104955	1700016F12Rik	1	1	1	1	1	1
1700016G22Rik	ENSMUSG00000100625	1700016G22Rik	1	1	1	1	1	1
1700016J18Rik	ENSMUSG00000111103	1700016J18Rik	?	?	?	?	?	?
1700016K19Rik	ENSMUSG00000053783	1700016K19Rik	?	?	?	?	?	?
1700016P03Rik	ENSMUSG00000085609	1700016P03Rik	0.135594	1	7.50083	7.50083	7.50083	1
1700017B05Rik	ENSMUSG00000032300	1700017B05Rik	0.112209	1	0.761296	-1.31355	157.648	207.078
1700018A04Rik	ENSMUSG00000038408	1700018A04Rik	1	1	1	1	1	1
1700018B08Rik	ENSMUSG00000031809	1700018B08Rik	?	?	?	?	?	?
1700018L02Rik	ENSMUSG00000100075	1700018L02Rik	1	1	1	1	1	1
1700019A02Rik	ENSMUSG00000060715	1700019A02Rik	?	?	?	?	?	?
Aff3	ENSMUSG00000037138	Aff3	0.0295387	0.833376	37.6567	37.6567	37.6567	1
1700019J19Rik	ENSMUSG00000111489	1700019J19Rik	1	1	1	1	1	1
1700019L13Rik	ENSMUSG00000111639	1700019L13Rik	0.797714	1	0.850013	-1.17645	4.21048	4.95343
1700020D05Rik	ENSMUSG00000100937	1700020D05Rik	1	1	1	1	1	1
1700020L24Rik	ENSMUSG00000035085	1700020L24Rik	1	1	1	1	1	1
1700020N01Rik	ENSMUSG00000050844	1700020N01Rik	1	1	1	1	1	1
1700020N18Rik	ENSMUSG00000100253	1700020N18Rik	1	1	1	1	1	1
1700021A07Rik	ENSMUSG00000037535	1700021A07Rik	?	?	?	?	?	?
1700021F05Rik	ENSMUSG00000019797	1700021F05Rik	0.730809	1	0.665993	-1.50152	4.66235	7.0006
1700021F13Rik	ENSMUSG00000107053	1700021F13Rik	1	1	1	1	1	1
1700022H01Rik	ENSMUSG00000112581	1700022H01Rik	?	?	?	?	?	?
1700022I11Rik	ENSMUSG00000028451	1700022I11Rik	1	1	1	1	1	1
1700022N22Rik	ENSMUSG00000097523	1700022N22Rik	1	1	1	1	1	1
1700023F06Rik	ENSMUSG00000020940	.	1	1	1	1	1	1
1700023H06Rik	ENSMUSG00000089827	1700023H06Rik	0.243646	1	13.7009	13.7009	13.7009	1
1700024B18Rik	ENSMUSG00000099994	1700024B18Rik	1	1	1	1	1	1
1700025G04Rik	ENSMUSG00000032666	1700025G04Rik	0.803107	1	1.46008	1.46008	16.3098	11.1705
1700025M24Rik	ENSMUSG00000100175	1700025M24Rik	?	?	?	?	?	?
1700025N23Rik	ENSMUSG00000100121	1700025N23Rik	0.621405	1	1.8559	1.8559	1.8559	1
1700026D11Rik	ENSMUSG00000086379	1700026D11Rik	0.106578	1	4.51471	4.51471	4.51471	1
1700026N04Rik	ENSMUSG00000114681	1700026N04Rik	1	1	1	1	1	1
1700027A07Rik	ENSMUSG00000084864	1700027A07Rik	1	1	1	1	1	1
1700027F06Rik	ENSMUSG00000107737	1700027F06Rik	?	?	?	?	?	?
1700027F09Rik	ENSMUSG00000100911	1700027F09Rik	1	1	1	1	1	1
1700027J07Rik	ENSMUSG00000111422	1700027J07Rik	1	1	1	1	1	1
1700028E10Rik	ENSMUSG00000097321	1700028E10Rik	1	1	1	1	1	1
1700028I16Rik	ENSMUSG00000056821	1700028I16Rik	?	?	?	?	?	?
1700028J19Rik	ENSMUSG00000038782	1700028J19Rik	1	1	1	1	1	1
1700028K03Rik	ENSMUSG00000089798	1700028K03Rik	1	1	1	1	1	1
1700028N14Rik	ENSMUSG00000078635	1700028N14Rik	0.619531	1	0.178235	-5.61058	1	5.61058
1700028P14Rik	ENSMUSG00000033053	1700028P14Rik	?	?	?	?	?	?
1700029H14Rik	ENSMUSG00000031452	1700029H14Rik	1	1	1	1	1	1
1700029I15Rik	ENSMUSG00000044916	1700029I15Rik	0.184635	1	0.202114	-4.94769	1	4.94769
1700029J03Rik	ENSMUSG00000099968	1700029J03Rik	?	?	?	?	?	?
1700029J07Rik	ENSMUSG00000071103	1700029J07Rik	1	1	1	1	1	1
1700029M03Rik	ENSMUSG00000101189	1700029M03Rik	?	?	?	?	?	?
1700019D03Rik	ENSMUSG00000043629	1700019D03Rik	0.000970557	0.116749	36.5967	36.5967	36.5967	1
1700030E10Rik	ENSMUSG00000112619	1700030E10Rik	?	?	?	?	?	?
1700030J22Rik	ENSMUSG00000031847	1700030J22Rik	0.29373	1	0.275316	-3.63219	1	3.63219
1700030K09Rik	ENSMUSG00000052794	1700030K09Rik	0.468846	1	0.344842	-2.89988	1	2.89988
1700030N03Rik	ENSMUSG00000100969	1700030N03Rik	?	?	?	?	?	?
1700031A10Rik	ENSMUSG00000092239	1700031A10Rik	1	1	1	1	1	1
1700031P21Rik	ENSMUSG00000100315	1700031P21Rik	?	?	?	?	?	?
1700034H15Rik	ENSMUSG00000055833	1700034H15Rik	1	1	1	1	1	1
1700034I23Rik	ENSMUSG00000074619	1700034I23Rik	?	?	?	?	?	?
1700034P13Rik	ENSMUSG00000097893	1700034P13Rik	1	1	1	1	1	1
1700036A12Rik	ENSMUSG00000095956	1700036A12Rik	1	1	1	1	1	1
1700037C18Rik	ENSMUSG00000005983	1700037C18Rik	0.823751	1	0.492835	-2.02908	1.56822	3.18204
1700037F03Rik	ENSMUSG00000114125	1700037F03Rik	1	1	1	1	1	1
1700037H04Rik	ENSMUSG00000027327	1700037H04Rik	0.230934	1	3.25291	3.25291	14.2329	4.37544
1700039M10Rik	ENSMUSG00000097933	1700039M10Rik	1	1	1	1	1	1
1700039M15Rik	ENSMUSG00000104086	1700039M15Rik	1	1	1	1	1	1
1700040D17Rik	ENSMUSG00000097515	1700040D17Rik	?	?	?	?	?	?
1700040L08Rik	ENSMUSG00000107406	1700040L08Rik	1	1	1	-1	1	1
1700041G16Rik	ENSMUSG00000054822	1700041G16Rik	1	1	1	-1	1	1
1700041M19Rik	ENSMUSG00000100857	1700041M19Rik	?	?	?	?	?	?
1700042O10Rik	ENSMUSG00000086391	1700042O10Rik	1	1	1	-1	1	1
1700045H11Rik	ENSMUSG00000078492	1700045H11Rik	?	?	?	?	?	?
1700047A11Rik	ENSMUSG00000085437	1700047A11Rik	?	?	?	?	?	?
1700047I17Rik2	ENSMUSG00000094103	.	1	1	1	1	1	1
1700047K16Rik	ENSMUSG00000087347	1700047K16Rik	0.473849	1	0.343067	-2.91488	1	2.91488
1700047L14Rik	ENSMUSG00000101762	1700047L14Rik	1	1	1	1	1	1
1700047M11Rik	ENSMUSG00000100147	1700047M11Rik	1	1	1	1	1	1
1700048O20Rik	ENSMUSG00000043773	1700048O20Rik	1	1	1	1	1	1
1700048P04Rik	ENSMUSG00000112333	1700048P04Rik	?	?	?	?	?	?
1700049E15Rik	ENSMUSG00000085077	1700049E15Rik	?	?	?	?	?	?
1700052H01Rik	ENSMUSG00000105297	1700052H01Rik	1	1	1	1	1	1
5033430I15Rik	ENSMUSG00000038152	5033430I15Rik	1.0098e-07	5.27435e-05	35.2372	35.2372	35.2372	1
1700055D18Rik	ENSMUSG00000070997	1700055D18Rik	1	1	1	1	1	1
Tmem219	ENSMUSG00000060538	Tmem219	0.0167704	0.633459	33.122	33.122	33.122	1
1700056N10Rik	ENSMUSG00000084792	1700056N10Rik	0.946999	1	1.14348	1.14348	7.91551	6.92227
1700057G04Rik	ENSMUSG00000074139	1700057G04Rik	1	1	1	1	1	1
1700058P15Rik	ENSMUSG00000089636	1700058P15Rik	1	1	1	1	1	1
1700061E18Rik	ENSMUSG00000085759	1700061E18Rik	1	1	1	-1	1	1
1700061F12Rik	ENSMUSG00000085580	1700061F12Rik	?	?	?	?	?	?
1700061G19Rik	ENSMUSG00000024209	.	1	1	1	1	1	1
1700061N14Rik	ENSMUSG00000110464	1700061N14Rik	1	1	1	1	1	1
1700062C10Rik	ENSMUSG00000114390	1700062C10Rik	1	1	1	1	1	1
1700063D05Rik	ENSMUSG00000100837	1700063D05Rik	0.178162	1	0.186016	-5.37589	1	5.37589
1700063J08Rik	ENSMUSG00000117080	1700063J08Rik	0.63347	1	2.63566	2.63566	2.63566	1
1700064H15Rik	ENSMUSG00000082766	1700064H15Rik	1	1	1	1	1	1
1700064M15Rik	ENSMUSG00000100211	1700064M15Rik	1	1	1	-1	1	1
1700065D16Rik	ENSMUSG00000096655	1700065D16Rik	1	1	1	1	1	1
1700065J11Rik	ENSMUSG00000107341	1700065J11Rik	?	?	?	?	?	?
1700066B17Rik	ENSMUSG00000101634	1700066B17Rik	1	1	1	1	1	1
Pde10a	ENSMUSG00000023868	Pde10a	0.00171597	0.168138	31.2975	31.2975	31.2975	1
1700066J03Rik	ENSMUSG00000097717	1700066J03Rik	?	?	?	?	?	?
1700066M21Rik	ENSMUSG00000038323	1700066M21Rik	0.0770847	1	0.302529	-3.30547	6.15542	20.3465
1700067K01Rik	ENSMUSG00000046408	1700067K01Rik	1	1	1	1	1	1
1700069B07Rik	ENSMUSG00000053081	1700069B07Rik	1	1	1	1	1	1
1700069L16Rik	ENSMUSG00000042184	1700069L16Rik	?	?	?	?	?	?
1700071M16Rik	ENSMUSG00000090307	1700071M16Rik	1	1	1	1	1	1
1700072G22Rik	ENSMUSG00000101702	1700072G22Rik	0.176948	1	6.14415	6.14415	6.14415	1
1700081N11Rik	ENSMUSG00000113209	1700081N11Rik	1	1	1	1	1	1
1700084C06Rik	ENSMUSG00000086016	1700084C06Rik	1	1	1	1	1	1
1700084D21Rik	ENSMUSG00000114333	1700084D21Rik	1	1	1	1	1	1
1700084E18Rik	ENSMUSG00000100747	1700084E18Rik	0.0962165	1	7.19919	7.19919	7.19919	1
1700086D15Rik	ENSMUSG00000020548	1700086D15Rik	?	?	?	?	?	?
1700086O06Rik	ENSMUSG00000097080	1700086O06Rik	1	1	1	-1	1	1
1700086P04Rik	ENSMUSG00000085085	1700086P04Rik	1	1	1	1	1	1
1700087I21Rik	ENSMUSG00000115099	1700087I21Rik	?	?	?	?	?	?
1700087M22Rik	ENSMUSG00000115723	1700087M22Rik	1	1	1	1	1	1
1700088E04Rik	ENSMUSG00000033029	1700088E04Rik	0.0968594	1	0.271221	-3.68703	1	3.68703
1700092M07Rik	ENSMUSG00000090840	1700092M07Rik	0.459382	1	2.85259	2.85259	2.85259	1
1700093K21Rik	ENSMUSG00000020286	1700093K21Rik	1	1	1	1	1	1
1700094D03Rik	ENSMUSG00000118506	1700094D03Rik	0.509833	1	0.602602	-1.65947	10.2237	16.966
1700095J07Rik	ENSMUSG00000084861	1700095J07Rik	1	1	1	1	1	1
1700095J12Rik	ENSMUSG00000084804	1700095J12Rik	1	1	1	1	1	1
1700096K18Rik	ENSMUSG00000101856	1700096K18Rik	0.862065	1	0.825367	-1.21158	6.27361	7.60099
1700097N02Rik	ENSMUSG00000099474	1700097N02Rik	0.883422	1	0.669001	-1.49477	4.31205	6.44551
1700099I09Rik	ENSMUSG00000091906	1700099I09Rik	1	1	1	1	1	1
1700101I11Rik	ENSMUSG00000097675	1700101I11Rik	1	1	1	1	1	1
1700102H20Rik	ENSMUSG00000116852	1700102H20Rik	1	1	1	1	1	1
1700102P08Rik	ENSMUSG00000032611	1700102P08Rik	0.754508	1	2.03574	2.03574	2.03574	1
1700104B16Rik	ENSMUSG00000049476	1700104B16Rik	1	1	1	1	1	1
1700105P06Rik	ENSMUSG00000099923	1700105P06Rik	1	1	1	1	1	1
1700108F19Rik	ENSMUSG00000101009	1700108F19Rik	1	1	1	1	1	1
1700109G14Rik	ENSMUSG00000101505	1700109G14Rik	?	?	?	?	?	?
1700109H08Rik	ENSMUSG00000008307	1700109H08Rik	0.487346	1	0.655776	-1.52491	8.05	12.2755
1700109K24Rik	ENSMUSG00000097267	1700109K24Rik	?	?	?	?	?	?
1700110I01Rik	ENSMUSG00000079407	1700110I01Rik	1	1	1	1	1	1
1700110K17Rik	ENSMUSG00000087047	1700110K17Rik	1	1	1	1	1	1
1700111N16Rik	ENSMUSG00000100511	1700111N16Rik	?	?	?	?	?	?
1700112D23Rik	ENSMUSG00000091329	1700112D23Rik	?	?	?	?	?	?
1700112J16Rik	ENSMUSG00000097527	1700112J16Rik	1	1	1	1	1	1
1700113A16Rik	ENSMUSG00000096935	1700113A16Rik	1	1	1	1	1	1
1700120B22Rik	ENSMUSG00000045391	1700120B22Rik	1	1	1	1	1	1
1700120C14Rik	ENSMUSG00000100599	1700120C14Rik	0.288112	1	2.76776	2.76776	9.04676	3.26862
1700120K04Rik	ENSMUSG00000099579	1700120K04Rik	?	?	?	?	?	?
1700120O09Rik	ENSMUSG00000093386	1700120O09Rik	?	?	?	?	?	?
1700122C19Rik	ENSMUSG00000117800	1700122C19Rik	1	1	1	1	1	1
1700122E12Rik	ENSMUSG00000087685	1700122E12Rik	1	1	1	1	1	1
1700123L14Rik	ENSMUSG00000072878	1700123L14Rik	?	?	?	?	?	?
1700123M08Rik	ENSMUSG00000085614	1700123M08Rik	1	1	1	1	1	1
1700123O20Rik	ENSMUSG00000040822	1700123O20Rik	0.221922	1	0.564015	-1.773	39.871	70.6913
1700124L16Rik	ENSMUSG00000099354	1700124L16Rik	1	1	1	1	1	1
1700125G22Rik	ENSMUSG00000097584	1700125G22Rik	?	?	?	?	?	?
1700127F24Rik	ENSMUSG00000113830	1700127F24Rik	?	?	?	?	?	?
1810006J02Rik	ENSMUSG00000100182	1810006J02Rik	1	1	1	-1	1	1
1810007D17Rik	ENSMUSG00000100001	1810007D17Rik	?	?	?	?	?	?
1810008B01Rik	ENSMUSG00000089745	1810008B01Rik	1	1	1	1	1	1
1810008I18Rik	ENSMUSG00000100094	1810008I18Rik	1	1	1	1	1	1
1810009A15Rik	ENSMUSG00000071653	1810009A15Rik	1	1	1	1	1	1
1810009J06Rik	ENSMUSG00000094808	1810009J06Rik	1	1	1	1	1	1
1810010H24Rik	ENSMUSG00000078607	1810010H24Rik	1	1	1	1	1	1
1810012K16Rik	ENSMUSG00000099825	1810012K16Rik	?	?	?	?	?	?
1810013D15Rik	ENSMUSG00000028177	1810013D15Rik	?	?	?	?	?	?
1810013L24Rik	ENSMUSG00000022507	1810013L24Rik	0.554216	1	0.986885	-1.01329	75.2329	76.2328
1810014P07Rik	ENSMUSG00000117434	1810014P07Rik	1	1	1	1	1	1
1810019D21Rik	ENSMUSG00000086390	1810019D21Rik	0.554392	1	3.87824	3.87824	3.87824	1
1810019N24Rik	ENSMUSG00000097115	1810019N24Rik	0.221875	1	2.83362	2.83362	2.83362	1
1810020O05Rik	ENSMUSG00000089997	1810020O05Rik	1	1	1	-1	1	1
1810021B22Rik	ENSMUSG00000087331	1810021B22Rik	1	1	1	1	1	1
1810024B03Rik	ENSMUSG00000044145	1810024B03Rik	0.517984	1	3.21446	3.21446	15.9226	4.95343
1810026B05Rik	ENSMUSG00000101970	1810026B05Rik	0.869976	1	1.00094	1.00094	277.932	277.671
1810030O07Rik	ENSMUSG00000044148	1810030O07Rik	0.184791	1	0.772541	-1.29443	74.5049	96.4414
1810034E14Rik	ENSMUSG00000097101	1810034E14Rik	0.539689	1	0.307407	-3.25301	1	3.25301
9230102O04Rik	ENSMUSG00000079602	9230102O04Rik	1.08953e-13	1.08125e-09	28.1315	28.1315	28.1315	1
1810041H14Rik	ENSMUSG00000102112	1810041H14Rik	0.846083	1	3.90404	3.90404	3.90404	1
1810044D09Rik	ENSMUSG00000100680	1810044D09Rik	0.319024	1	0.373252	-2.67916	2.45202	6.56935
1810046K07Rik	ENSMUSG00000036027	1810046K07Rik	1	1	1	1	1	1
1810049J17Rik	ENSMUSG00000097221	1810049J17Rik	1	1	1	1	1	1
1810055G02Rik	ENSMUSG00000035372	1810055G02Rik	0.367112	1	7.16564	7.16564	7.16564	1
Atf5	ENSMUSG00000038539	Atf5	0.0438782	0.979988	26.9707	26.9707	26.9707	1
1810059C17Rik	ENSMUSG00000086340	1810059C17Rik	1	1	1	1	1	1
1810059H22Rik	ENSMUSG00000108207	1810059H22Rik	1	1	1	1	1	1
1810062G17Rik	ENSMUSG00000027713	1810062G17Rik	1	1	1	1	1	1
1810062O18Rik	ENSMUSG00000084925	1810062O18Rik	1	1	1	1	1	1
1810064F22Rik	ENSMUSG00000090925	1810064F22Rik	?	?	?	?	?	?
1810073O08Rik	ENSMUSG00000117442	1810073O08Rik	1	1	1	1	1	1
2010001A14Rik	ENSMUSG00000087165	2010001A14Rik	1	1	1	1	1	1
2010001K21Rik	ENSMUSG00000051606	2010001K21Rik	1	1	1	1	1	1
2010003K11Rik	ENSMUSG00000042041	2010003K11Rik	?	?	?	?	?	?
2010007H06Rik	ENSMUSG00000044694	2010007H06Rik	1	1	1	1	1	1
2010013B24Rik	ENSMUSG00000087277	2010013B24Rik	0.34167	1	0.252755	-3.95639	1	3.95639
2010016I18Rik	ENSMUSG00000091575	2010016I18Rik	0.997955	1	0.775179	-1.29002	10.8902	14.0486
2010103J01Rik	ENSMUSG00000104368	2010103J01Rik	?	?	?	?	?	?
2010106C02Rik	ENSMUSG00000100738	2010106C02Rik	?	?	?	?	?	?
2010106E10Rik	ENSMUSG00000025528	2010106E10Rik	?	?	?	?	?	?
2010106G04Rik	ENSMUSG00000117376	2010106G04Rik	1	1	1	1	1	1
2010109A12Rik	ENSMUSG00000029384	2010109A12Rik	0.466906	1	1.98137	1.98137	8.25531	4.16646
Hist1h2br	ENSMUSG00000069303	Hist1h2br	0.000100536	0.0221716	26.7477	26.7477	26.7477	1
2010110K18Rik	ENSMUSG00000097755	2010110K18Rik	1	1	1	1	1	1
2010204K13Rik	ENSMUSG00000063018	2010204K13Rik	1	1	1	1	1	1
2010300C02Rik	ENSMUSG00000026090	2010300C02Rik	0.683893	1	1.88061	1.88061	1.88061	1
2010308F09Rik	ENSMUSG00000100714	2010308F09Rik	1	1	1	1	1	1
2010309G21Rik	ENSMUSG00000106567	2010309G21Rik	1	1	1	1	1	1
2010310C07Rik	ENSMUSG00000101268	2010310C07Rik	1	1	1	1	1	1
2010315B03Rik	ENSMUSG00000074829	2010315B03Rik	0.794248	1	1.18648	1.18648	10.7713	9.07836
2010320M18Rik	ENSMUSG00000100691	2010320M18Rik	0.647524	1	3.24039	3.24039	3.24039	1
2010320O07Rik	ENSMUSG00000089983	2010320O07Rik	1	1	1	1	1	1
2200002D01Rik	ENSMUSG00000030587	2200002D01Rik	0.302383	1	5.34713	5.34713	5.34713	1
2200002J24Rik	ENSMUSG00000013083	2200002J24Rik	?	?	?	?	?	?
2210010C04Rik	ENSMUSG00000029882	2210010C04Rik	1	1	1	1	1	1
Hist1h4d	ENSMUSG00000061482	.	0.0297279	0.834567	26.5178	26.5178	26.5178	1
2210011K15Rik	ENSMUSG00000101791	2210011K15Rik	?	?	?	?	?	?
2210016F16Rik	ENSMUSG00000021550	2210016F16Rik	0.759529	1	0.89158	-1.1216	29.1242	32.6658
2210016L21Rik	ENSMUSG00000029559	2210016L21Rik	0.638276	1	0.690654	-1.4479	15.1877	21.9903
2210017I01Rik	ENSMUSG00000103523	2210017I01Rik	?	?	?	?	?	?
2210020O09Rik	ENSMUSG00000116714	2210020O09Rik	1	1	1	1	1	1
2210039B01Rik	ENSMUSG00000113800	2210039B01Rik	1	1	1	-1	1	1
2210406O10Rik	ENSMUSG00000039563	2210406O10Rik	1	1	1	1	1	1
2210407C18Rik	ENSMUSG00000037145	2210407C18Rik	1	1	1	1	1	1
2210408F21Rik	ENSMUSG00000087380	2210408F21Rik	0.742906	1	2.75735	2.75735	2.75735	1
2210408I21Rik	ENSMUSG00000071252	2210408I21Rik	1	1	1	1	1	1
2210409D07Rik	ENSMUSG00000118322	2210409D07Rik	?	?	?	?	?	?
2210414B05Rik	ENSMUSG00000085394	2210414B05Rik	?	?	?	?	?	?
2210417A02Rik	ENSMUSG00000086494	2210417A02Rik	1	1	1	1	1	1
2300009A05Rik	ENSMUSG00000032403	2300009A05Rik	0.135279	1	0.414186	-2.41437	13.7808	33.272
2310001H17Rik	ENSMUSG00000097354	2310001H17Rik	0.0853028	1	1.63496	1.63496	89.1209	54.5095
2310001K24Rik	ENSMUSG00000053353	2310001K24Rik	1	1	1	1	1	1
2310002D06Rik	ENSMUSG00000112701	2310002D06Rik	?	?	?	?	?	?
2310002F09Rik	ENSMUSG00000097178	2310002F09Rik	?	?	?	?	?	?
2310002L09Rik	ENSMUSG00000028396	2310002L09Rik	?	?	?	?	?	?
2310008N11Rik	ENSMUSG00000100335	2310008N11Rik	?	?	?	?	?	?
2310009A05Rik	ENSMUSG00000098332	2310009A05Rik	0.86063	1	1.50086	1.50086	12.4575	8.30023
2310009B15Rik	ENSMUSG00000079283	2310009B15Rik	0.139287	1	8.64018	8.64018	8.64018	1
2310010J17Rik	ENSMUSG00000097162	2310010J17Rik	0.23694	1	1.32566	1.32566	26.2943	19.8349
2310011J03Rik	ENSMUSG00000020133	2310011J03Rik	0.340327	1	1.17579	1.17579	69.1408	58.8038
2310014F06Rik	ENSMUSG00000085945	2310014F06Rik	1	1	1	-1	1	1
2310015A10Rik	ENSMUSG00000097729	2310015A10Rik	0.966457	1	1.00802	1.00802	3.20757	3.18204
2310015A16Rik	ENSMUSG00000117879	2310015A16Rik	?	?	?	?	?	?
Mmp25	ENSMUSG00000023903	Mmp25	0.0223611	0.7252	26.004	26.004	26.004	1
2310016G11Rik	ENSMUSG00000070574	2310016G11Rik	?	?	?	?	?	?
2310022A10Rik	ENSMUSG00000049643	2310022A10Rik	0.307654	1	0.65287	-1.5317	18.266	27.978
2310022B05Rik	ENSMUSG00000031983	2310022B05Rik	0.50502	1	1.9174	1.9174	10.3077	5.37589
2310026L22Rik	ENSMUSG00000078519	2310026L22Rik	1	1	1	-1	1	1
2310030A07Rik	ENSMUSG00000099447	2310030A07Rik	?	?	?	?	?	?
2310030G06Rik	ENSMUSG00000032062	2310030G06Rik	1	1	1	1	1	1
2310033P09Rik	ENSMUSG00000020441	2310033P09Rik	0.159471	1	0.53012	-1.88637	24.7393	46.6673
2310034G01Rik	ENSMUSG00000099655	2310034G01Rik	1	1	1	1	1	1
2310034O05Rik	ENSMUSG00000100157	2310034O05Rik	?	?	?	?	?	?
2310039H08Rik	ENSMUSG00000062619	2310039H08Rik	0.773857	1	1.17199	1.17199	8.31139	7.09167
2310039L15Rik	ENSMUSG00000100550	2310039L15Rik	1	1	1	1	1	1
2310040G24Rik	ENSMUSG00000101655	2310040G24Rik	1	1	1	-1	1	1
2310043L19Rik	ENSMUSG00000101746	2310043L19Rik	1	1	1	1	1	1
2310043M15Rik	ENSMUSG00000097768	2310043M15Rik	1	1	1	1	1	1
2310043O21Rik	ENSMUSG00000102106	2310043O21Rik	?	?	?	?	?	?
2310044K18Rik	ENSMUSG00000085080	2310044K18Rik	0.10664	1	2.75735	2.75735	2.75735	1
2310047D07Rik	ENSMUSG00000100783	2310047D07Rik	1	1	1	1	1	1
2310057J18Rik	ENSMUSG00000015519	2310057J18Rik	?	?	?	?	?	?
Fam71f2	ENSMUSG00000079652	Fam71f2	0.0106678	0.513917	25.3623	25.3623	25.3623	1
2310058D17Rik	ENSMUSG00000085379	2310058D17Rik	1	1	1	1	1	1
2310061I04Rik	ENSMUSG00000050705	2310061I04Rik	0.486854	1	1.566	1.566	17.5099	11.1813
2310067P03Rik	ENSMUSG00000114372	2310067P03Rik	1	1	1	1	1	1
2310068J16Rik	ENSMUSG00000100084	2310068J16Rik	0.245985	1	0.131809	-7.58676	1	7.58676
2310069B03Rik	ENSMUSG00000100291	2310069B03Rik	?	?	?	?	?	?
2310074N15Rik	ENSMUSG00000105858	2310074N15Rik	0.332805	1	2.31836	2.31836	2.31836	1
2310081O03Rik	ENSMUSG00000085020	2310081O03Rik	1	1	1	1	1	1
2400006E01Rik	ENSMUSG00000106223	2400006E01Rik	?	?	?	?	?	?
2410002F23Rik	ENSMUSG00000045411	2410002F23Rik	0.410258	1	1.30114	1.30114	42.2568	32.4767
2410003L11Rik	ENSMUSG00000085860	2410003L11Rik	1	1	1	1	1	1
2410004B18Rik	ENSMUSG00000036873	2410004B18Rik	0.0857507	1	3.43404	3.43404	34.1892	9.95595
2410004I01Rik	ENSMUSG00000085338	2410004I01Rik	1	1	1	1	1	1
2410004P03Rik	ENSMUSG00000071398	2410004P03Rik	0.32904	1	0.290876	-3.43789	1	3.43789
2410006H16Rik	ENSMUSG00000086841	2410006H16Rik	0.750883	1	1.05946	1.05946	274.343	258.946
2410012E07Rik	ENSMUSG00000099528	2410012E07Rik	0.10673	1	1.86165	1.86165	1.86165	1
2410017I17Rik	ENSMUSG00000038311	2410017I17Rik	1	1	1	1	1	1
2410018L13Rik	ENSMUSG00000073164	2410018L13Rik	1	1	1	1	1	1
2410022M11Rik	ENSMUSG00000100017	2410022M11Rik	0.497041	1	3.24583	3.24583	3.24583	1
2410080I02Rik	ENSMUSG00000044387	2410080I02Rik	1	1	1	1	1	1
2410131K14Rik	ENSMUSG00000032840	2410131K14Rik	0.97651	1	0.796483	-1.25552	4.48903	5.63607
2500002B13Rik	ENSMUSG00000096917	2500002B13Rik	1	1	1	1	1	1
2500004C02Rik	ENSMUSG00000073236	2500004C02Rik	0.156788	1	0.196319	-5.09375	1	5.09375
2510002D24Rik	ENSMUSG00000071632	2510002D24Rik	0.889945	1	1.23235	1.23235	14.2148	11.5347
2510009E07Rik	ENSMUSG00000043391	2510009E07Rik	0.44775	1	0.294681	-3.39349	2.25488	7.65193
Mmab	ENSMUSG00000029575	Mmab	0.0142865	0.596211	25.049	25.049	25.049	1
2510039O18Rik	ENSMUSG00000044496	2510039O18Rik	0.409121	1	0.804513	-1.24299	106.506	132.386
2510046G10Rik	ENSMUSG00000066175	2510046G10Rik	0.416291	1	0.256979	-3.89137	1	3.89137
2600002D14Rik	ENSMUSG00000116797	2600002D14Rik	1	1	1	-1	1	1
2600006K01Rik	ENSMUSG00000039798	2600006K01Rik	1	1	1	1	1	1
2600014E21Rik	ENSMUSG00000100303	2600014E21Rik	1	1	1	-1	1	1
2610001J05Rik	ENSMUSG00000052419	2610001J05Rik	0.481334	1	1.45077	1.45077	55.647	38.357
2610002M06Rik	ENSMUSG00000031242	2610002M06Rik	0.859068	1	1.66793	1.66793	26.7734	16.0518
2610008E11Rik	ENSMUSG00000060301	2610008E11Rik	0.621074	1	1.31038	1.31038	12.0526	9.19776
Ret	ENSMUSG00000030110	Ret	0.0175192	0.643929	24.9192	24.9192	24.9192	1
2610020C07Rik	ENSMUSG00000097537	2610020C07Rik	0.819631	1	0.514399	-1.94402	1.79157	3.48284
2610021A01Rik	ENSMUSG00000091474	2610021A01Rik	0.104952	1	0.481839	-2.07538	16.7972	34.8607
2610027K06Rik	ENSMUSG00000087013	2610027K06Rik	?	?	?	?	?	?
2610035D17Rik	ENSMUSG00000087259	2610035D17Rik	0.640319	1	0.65985	-1.5155	7.02108	10.6404
2610035F20Rik	ENSMUSG00000085555	2610035F20Rik	?	?	?	?	?	?
2610037D02Rik	ENSMUSG00000097536	2610037D02Rik	0.625392	1	0.593943	-1.68366	12.4921	21.0326
2610042L04Rik	ENSMUSG00000079388	2610042L04Rik	1	1	1	1	1	1
2610044O15Rik8	ENSMUSG00000071302	2610044O15Rik8	0.173375	1	0.184956	-5.40668	1.68638	9.11772
2610203C22Rik	ENSMUSG00000079671	2610203C22Rik	1	1	1	1	1	1
2610204G07Rik	ENSMUSG00000084860	2610204G07Rik	0.594991	1	1.74862	1.74862	1.74862	1
2610206C17Rik	ENSMUSG00000085236	2610206C17Rik	1	1	1	1	1	1
2610300M13Rik	ENSMUSG00000107479	2610300M13Rik	?	?	?	?	?	?
2610301B20Rik	ENSMUSG00000059482	2610301B20Rik	0.206974	1	8.76387	8.76387	8.76387	1
2610306M01Rik	ENSMUSG00000100164	2610306M01Rik	1	1	1	1	1	1
2610307P16Rik	ENSMUSG00000085936	2610307P16Rik	1	1	1	1	1	1
2610318N02Rik	ENSMUSG00000049916	2610318N02Rik	0.771415	1	1.89134	1.89134	1.89134	1
2610507B11Rik	ENSMUSG00000010277	2610507B11Rik	0.857137	1	0.821972	-1.21659	68.5776	83.4306
2610507I01Rik	ENSMUSG00000085882	2610507I01Rik	1	1	1	1	1	1
2610528A11Rik	ENSMUSG00000096001	2610528A11Rik	1	1	1	1	1	1
2610528J11Rik	ENSMUSG00000028536	2610528J11Rik	?	?	?	?	?	?
2700033N17Rik	ENSMUSG00000086328	2700033N17Rik	1	1	1	-1	1	1
2700038G22Rik	ENSMUSG00000097180	2700038G22Rik	0.885865	1	1.13161	1.13161	13.907	12.2896
2700046A07Rik	ENSMUSG00000041789	2700046A07Rik	?	?	?	?	?	?
2700046G09Rik	ENSMUSG00000097787	2700046G09Rik	1	1	1	1	1	1
2700049A03Rik	ENSMUSG00000034601	2700049A03Rik	0.582283	1	2.00161	2.00161	8.43033	4.21177
2700054A10Rik	ENSMUSG00000117042	2700054A10Rik	1	1	1	1	1	1
2700062C07Rik	ENSMUSG00000024273	2700062C07Rik	0.208281	1	0.411567	-2.42974	9.03829	21.9607
2700069I18Rik	ENSMUSG00000086224	2700069I18Rik	?	?	?	?	?	?
2700081O15Rik	ENSMUSG00000053080	2700081O15Rik	0.94754	1	0.905194	-1.10474	3.80233	4.20057
2700097O09Rik	ENSMUSG00000062198	2700097O09Rik	0.895838	1	0.862212	-1.15981	16.0902	18.6615
2810001G20Rik	ENSMUSG00000087497	2810001G20Rik	0.265016	1	2.42196	2.42196	10.4222	4.30323
2810002D19Rik	ENSMUSG00000045464	2810002D19Rik	1	1	1	-1	1	1
2810004N23Rik	ENSMUSG00000031984	2810004N23Rik	0.405692	1	0.523638	-1.90972	8.48954	16.2126
2810006K23Rik	ENSMUSG00000047635	2810006K23Rik	0.556029	1	1.78268	1.78268	5.55969	3.11872
2810013P06Rik	ENSMUSG00000099881	2810013P06Rik	0.711435	1	1.27393	1.27393	30.8591	24.2236
2810021J22Rik	ENSMUSG00000020491	2810021J22Rik	1	1	1	1	1	1
2810029C07Rik	ENSMUSG00000096995	2810029C07Rik	1	1	1	1	1	1
2810030D12Rik	ENSMUSG00000099338	2810030D12Rik	?	?	?	?	?	?
2810032G03Rik	ENSMUSG00000037735	2810032G03Rik	1	1	1	-1	1	1
2810402E24Rik	ENSMUSG00000099966	2810402E24Rik	0.785061	1	0.857498	-1.16618	3.77826	4.40614
2810403D21Rik	ENSMUSG00000086629	2810403D21Rik	0.997239	1	1.0795	1.0795	12.761	11.8212
2810403G07Rik	ENSMUSG00000114656	2810403G07Rik	?	?	?	?	?	?
2810404F17Rik	ENSMUSG00000085329	2810404F17Rik	?	?	?	?	?	?
2810405F17Rik	ENSMUSG00000101493	2810405F17Rik	0.748327	1	2.83362	2.83362	2.83362	1
2810407A14Rik	ENSMUSG00000055972	2810407A14Rik	1	1	1	1	1	1
2810408A11Rik	ENSMUSG00000018570	2810408A11Rik	1	1	1	-1	1	1
2810408I11Rik	ENSMUSG00000087213	2810408I11Rik	0.64212	1	2.27265	2.27265	8.25467	3.63219
2810410L24Rik	ENSMUSG00000075389	2810410L24Rik	1	1	1	-1	1	1
2810414N06Rik	ENSMUSG00000100594	2810414N06Rik	1	1	1	-1	1	1
2810429I04Rik	ENSMUSG00000097709	2810429I04Rik	0.670528	1	2.28986	2.28986	2.28986	1
2810430I11Rik	ENSMUSG00000085766	2810430I11Rik	?	?	?	?	?	?
2810433D01Rik	ENSMUSG00000086283	2810433D01Rik	1	1	1	1	1	1
2810442N19Rik	ENSMUSG00000090260	2810442N19Rik	1	1	1	-1	1	1
2810454H06Rik	ENSMUSG00000100876	2810454H06Rik	0.428655	1	0.473004	-2.11415	5.22791	11.0526
2810455O05Rik	ENSMUSG00000085030	2810455O05Rik	0.467732	1	0.504521	-1.98208	3.12211	6.18826
2810457G06Rik	ENSMUSG00000115410	2810457G06Rik	1	1	1	1	1	1
2810459M11Rik	ENSMUSG00000026227	2810459M11Rik	1	1	1	1	1	1
2810468N07Rik	ENSMUSG00000091475	.	1	1	1	1	1	1
2810471M01Rik	ENSMUSG00000084966	2810471M01Rik	?	?	?	?	?	?
2900005J15Rik	ENSMUSG00000043833	2900005J15Rik	1	1	1	1	1	1
2900009J06Rik	ENSMUSG00000102014	2900009J06Rik	1	1	1	1	1	1
2900026A02Rik	ENSMUSG00000051339	2900026A02Rik	0.732555	1	1.24097	1.24097	51.3213	41.3557
2900041M22Rik	ENSMUSG00000054418	2900041M22Rik	0.303546	1	6.61167	6.61167	6.61167	1
2900042K21Rik	ENSMUSG00000103669	2900042K21Rik	1	1	1	1	1	1
2900045O20Rik	ENSMUSG00000111938	2900045O20Rik	1	1	1	1	1	1
2900052L18Rik	ENSMUSG00000043993	2900052L18Rik	1	1	1	1	1	1
2900052N01Rik	ENSMUSG00000099696	2900052N01Rik	1	1	1	1	1	1
2900057B20Rik	ENSMUSG00000117797	2900057B20Rik	1	1	1	1	1	1
2900060B14Rik	ENSMUSG00000107722	2900060B14Rik	0.330545	1	2.04581	2.04581	30.1864	14.7552
2900060N12Rik	ENSMUSG00000113621	2900060N12Rik	1	1	1	1	1	1
2900076A07Rik	ENSMUSG00000097277	2900076A07Rik	0.357189	1	0.766	-1.30548	14.113	18.4243
2900089D17Rik	ENSMUSG00000087484	2900089D17Rik	0.409822	1	5.43262	5.43262	5.43262	1
2900093K20Rik	ENSMUSG00000099632	2900093K20Rik	0.27055	1	0.356163	-2.8077	7.02912	19.7356
2900097C17Rik	ENSMUSG00000102869	2900097C17Rik	0.861042	1	0.859096	-1.16401	165.24	192.341
3010001F23Rik	ENSMUSG00000084885	3010001F23Rik	1	1	1	1	1	1
3010003L21Rik	ENSMUSG00000085355	3010003L21Rik	1	1	1	-1	1	1
3110001I22Rik	ENSMUSG00000079737	3110001I22Rik	0.736292	1	1.20223	1.20223	15.168	12.6166
3110006O06Rik	ENSMUSG00000114649	3110006O06Rik	1	1	1	1	1	1
3110009E18Rik	ENSMUSG00000026388	3110009E18Rik	1	1	1	1	1	1
3110009F21Rik	ENSMUSG00000113331	3110009F21Rik	1	1	1	1	1	1
3110021N24Rik	ENSMUSG00000094958	3110021N24Rik	1	1	1	1	1	1
3110040N11Rik	ENSMUSG00000025102	3110040N11Rik	0.521505	1	0.745797	-1.34085	15.3306	20.5559
3110045C21Rik	ENSMUSG00000097503	3110045C21Rik	1	1	1	1	1	1
3110056K07Rik	ENSMUSG00000085622	3110056K07Rik	0.707713	1	1.11921	1.11921	32.5444	29.0779
3110070M22Rik	ENSMUSG00000074635	3110070M22Rik	1	1	1	1	1	1
3110082I17Rik	ENSMUSG00000053553	3110082I17Rik	1	1	1	1	1	1
3110082J24Rik	ENSMUSG00000086815	3110082J24Rik	1	1	1	1	1	1
3110083C13Rik	ENSMUSG00000097303	3110083C13Rik	1	1	1	-1	1	1
3222401L13Rik	ENSMUSG00000073590	3222401L13Rik	1	1	1	1	1	1
3300002I08Rik	ENSMUSG00000063364	3300002I08Rik	1	1	1	1	1	1
3300005D01Rik	ENSMUSG00000096965	3300005D01Rik	0.281362	1	4.24653	4.24653	4.24653	1
3425401B19Rik	ENSMUSG00000071540	3425401B19Rik	0.323423	1	1.58842	1.58842	1.58842	1
3830403N18Rik	ENSMUSG00000031125	3830403N18Rik	0.301516	1	3.78338	3.78338	3.78338	1
3830406C13Rik	ENSMUSG00000033111	3830406C13Rik	0.773236	1	0.768719	-1.30087	15.1556	19.7154
3830408C21Rik	ENSMUSG00000071181	3830408C21Rik	1	1	1	1	1	1
3830417A13Rik	ENSMUSG00000031179	3830417A13Rik	?	?	?	?	?	?
3830432H09Rik	ENSMUSG00000101731	3830432H09Rik	?	?	?	?	?	?
3930402G23Rik	ENSMUSG00000038917	3930402G23Rik	1	1	1	1	1	1
4430402I18Rik	ENSMUSG00000064202	4430402I18Rik	1	1	1	1	1	1
4631405J19Rik	ENSMUSG00000075027	4631405J19Rik	?	?	?	?	?	?
4632404H12Rik	ENSMUSG00000042579	4632404H12Rik	0.748747	1	2.18164	2.18164	2.18164	1
4632404M16Rik	ENSMUSG00000106296	4632404M16Rik	?	?	?	?	?	?
4632411P08Rik	ENSMUSG00000097561	4632411P08Rik	1	1	1	-1	1	1
4632427E13Rik	ENSMUSG00000074024	4632427E13Rik	0.228471	1	2.12426	2.12426	42.076	19.8073
4632428C04Rik	ENSMUSG00000097184	4632428C04Rik	1	1	1	1	1	1
4731419I09Rik	ENSMUSG00000097004	4731419I09Rik	1	1	1	1	1	1
4732414G09Rik	ENSMUSG00000086943	4732414G09Rik	1	1	1	-1	1	1
4732419C18Rik	ENSMUSG00000097203	4732419C18Rik	1	1	1	1	1	1
4732440D04Rik	ENSMUSG00000090031	4732440D04Rik	0.383512	1	1.23443	1.23443	16.3787	13.2683
4732463B04Rik	ENSMUSG00000097762	4732463B04Rik	1	1	1	1	1	1
4732465J04Rik	ENSMUSG00000101517	4732465J04Rik	0.104025	1	0.179881	-5.55925	1	5.55925
4732471J01Rik	ENSMUSG00000053714	4732471J01Rik	1	1	1	1	1	1
4732487G21Rik	ENSMUSG00000097488	4732487G21Rik	?	?	?	?	?	?
4732490B19Rik	ENSMUSG00000085421	4732490B19Rik	1	1	1	1	1	1
4732491K20Rik	ENSMUSG00000097350	4732491K20Rik	0.144931	1	0.255528	-3.91347	1	3.91347
4732496C06Rik	ENSMUSG00000108456	4732496C06Rik	1	1	1	-1	1	1
4831440D22Rik	ENSMUSG00000110138	4831440D22Rik	1	1	1	1	1	1
4833403J16Rik	ENSMUSG00000107481	4833403J16Rik	0.722806	1	0.753099	-1.32785	6.08082	8.0744
4833407H14Rik	ENSMUSG00000097779	4833407H14Rik	0.807116	1	1.78875	1.78875	20.8943	11.681
4833408A19Rik	ENSMUSG00000118132	4833408A19Rik	1	1	1	1	1	1
4833411C07Rik	ENSMUSG00000109089	4833411C07Rik	1	1	1	1	1	1
4833412C05Rik	ENSMUSG00000097697	4833412C05Rik	1	1	1	1	1	1
4833413E03Rik	ENSMUSG00000013562	4833413E03Rik	?	?	?	?	?	?
4833413G10Rik	ENSMUSG00000104950	4833413G10Rik	0.0788095	1	0.291381	-3.43193	1	3.43193
4833415N18Rik	ENSMUSG00000115936	4833415N18Rik	1	1	1	1	1	1
4833417C18Rik	ENSMUSG00000086015	4833417C18Rik	0.423834	1	3.47408	3.47408	3.47408	1
4833418N02Rik	ENSMUSG00000085287	4833418N02Rik	0.801705	1	2.75735	2.75735	2.75735	1
4833419F23Rik	ENSMUSG00000117401	4833419F23Rik	1	1	1	1	1	1
Trappc1	ENSMUSG00000049299	Trappc1	0.0301148	0.836085	24.826	24.826	24.826	1
4833422C13Rik	ENSMUSG00000074782	4833422C13Rik	1	1	1	1	1	1
4833422M21Rik	ENSMUSG00000097619	4833422M21Rik	?	?	?	?	?	?
4833427F10Rik	ENSMUSG00000092171	4833427F10Rik	1	1	1	1	1	1
4833438C02Rik	ENSMUSG00000118087	4833438C02Rik	0.758731	1	0.75171	-1.3303	14.613	19.4397
4833439L19Rik	ENSMUSG00000025871	4833439L19Rik	0.832884	1	1.10162	1.10162	81.1974	73.7076
4833445I07Rik	ENSMUSG00000103103	4833445I07Rik	0.536924	1	3.59881	3.59881	3.59881	1
4921504A21Rik	ENSMUSG00000097626	4921504A21Rik	1	1	1	1	1	1
4921504E06Rik	ENSMUSG00000026734	4921504E06Rik	?	?	?	?	?	?
4921507G05Rik	ENSMUSG00000097650	4921507G05Rik	1	1	1	-1	1	1
4921507P07Rik	ENSMUSG00000029828	4921507P07Rik	1	1	1	1	1	1
4921508D12Rik	ENSMUSG00000027345	4921508D12Rik	?	?	?	?	?	?
4921509O07Rik	ENSMUSG00000114790	4921509O07Rik	?	?	?	?	?	?
4921511C10Rik	ENSMUSG00000104585	4921511C10Rik	1	1	1	1	1	1
4921514A10Rik	ENSMUSG00000097620	4921514A10Rik	1	1	1	1	1	1
4921515E04Rik	ENSMUSG00000098150	4921515E04Rik	1	1	1	1	1	1
4921516A02Rik	ENSMUSG00000112652	4921516A02Rik	1	1	1	-1	1	1
4921517D16Rik	ENSMUSG00000116877	4921517D16Rik	?	?	?	?	?	?
4921517D22Rik	ENSMUSG00000049902	4921517D22Rik	1	1	1	1	1	1
4921518K17Rik	ENSMUSG00000085851	4921518K17Rik	?	?	?	?	?	?
4921523L03Rik	ENSMUSG00000093749	4921523L03Rik	?	?	?	?	?	?
4921524J17Rik	ENSMUSG00000036934	4921524J17Rik	0.451064	1	1.465	1.465	39.8455	27.1983
4921525O09Rik	ENSMUSG00000113211	4921525O09Rik	1	1	1	1	1	1
4921529L05Rik	ENSMUSG00000108060	4921529L05Rik	1	1	1	1	1	1
4921531C22Rik	ENSMUSG00000085704	4921531C22Rik	0.836229	1	2.22926	2.22926	2.22926	1
4921536K21Rik	ENSMUSG00000020434	4921536K21Rik	1	1	1	1	1	1
4922502D21Rik	ENSMUSG00000047720	.	1	1	1	1	1	1
4930402F06Rik	ENSMUSG00000079421	4930402F06Rik	1	1	1	-1	1	1
4930402H24Rik	ENSMUSG00000027309	4930402H24Rik	0.457628	1	0.571843	-1.74873	15.9942	27.9695
4930403D09Rik	ENSMUSG00000087122	4930403D09Rik	1	1	1	1	1	1
4930403P22Rik	ENSMUSG00000102762	4930403P22Rik	0.767992	1	3.84701	3.84701	3.84701	1
4930404H11Rik	ENSMUSG00000113630	4930404H11Rik	1	1	1	-1	1	1
4930404I05Rik	ENSMUSG00000087354	4930404I05Rik	1	1	1	-1	1	1
4930404N11Rik	ENSMUSG00000020234	4930404N11Rik	0.23773	1	4.65047	4.65047	4.65047	1
4930405A10Rik	ENSMUSG00000114412	4930405A10Rik	1	1	1	1	1	1
Ggt1	ENSMUSG00000006345	Ggt1	0.00689521	0.402518	23.6219	23.6219	23.6219	1
4930405O22Rik	ENSMUSG00000090565	4930405O22Rik	1	1	1	1	1	1
4930406D18Rik	ENSMUSG00000086923	4930406D18Rik	1	1	1	1	1	1
4930407G08Rik	ENSMUSG00000086713	4930407G08Rik	?	?	?	?	?	?
4930412C18Rik	ENSMUSG00000085558	4930412C18Rik	1	1	1	1	1	1
4930412F09Rik	ENSMUSG00000085321	4930412F09Rik	?	?	?	?	?	?
4930412L05Rik	ENSMUSG00000087192	4930412L05Rik	1	1	1	1	1	1
Apbb3	ENSMUSG00000117679	Apbb3	0.0156079	0.623312	23.5525	23.5525	23.5525	1
4930413F20Rik	ENSMUSG00000115526	4930413F20Rik	?	?	?	?	?	?
4930414N06Rik	ENSMUSG00000118204	4930414N06Rik	?	?	?	?	?	?
4930415O20Rik	ENSMUSG00000022993	4930415O20Rik	1	1	1	1	1	1
4930417H01Rik	ENSMUSG00000087017	4930417H01Rik	1	1	1	1	1	1
4930417O13Rik	ENSMUSG00000108129	4930417O13Rik	0.741592	1	1.09476	1.09476	149.27	136.35
4930420G21Rik	ENSMUSG00000116885	4930420G21Rik	1	1	1	1	1	1
4930422I22Rik	ENSMUSG00000112513	4930422I22Rik	?	?	?	?	?	?
4930423D22Rik	ENSMUSG00000113303	4930423D22Rik	1	1	1	1	1	1
4930425P05Rik	ENSMUSG00000115120	4930425P05Rik	1	1	1	-1	1	1
4930426D05Rik	ENSMUSG00000043168	4930426D05Rik	1	1	1	1	1	1
4930426I24Rik	ENSMUSG00000097323	4930426I24Rik	1	1	1	-1	1	1
4930426L09Rik	ENSMUSG00000026736	4930426L09Rik	0.566861	1	1.91202	1.91202	1.91202	1
4930428O21Rik	ENSMUSG00000106333	4930428O21Rik	1	1	1	1	1	1
4930429F24Rik	ENSMUSG00000086918	4930429F24Rik	1	1	1	1	1	1
4930430E12Rik	ENSMUSG00000085295	4930430E12Rik	0.780264	1	1.75343	1.75343	1.75343	1
4930430F08Rik	ENSMUSG00000046567	4930430F08Rik	0.18631	1	8.21295	8.21295	8.21295	1
Hist1h3d	ENSMUSG00000099583	.	0.0431413	0.971928	23.2272	23.2272	23.2272	1
4930431P22Rik	ENSMUSG00000115709	4930431P22Rik	1	1	1	1	1	1
4930432B10Rik	ENSMUSG00000097007	4930432B10Rik	1	1	1	1	1	1
4930432J09Rik	ENSMUSG00000115727	4930432J09Rik	1	1	1	1	1	1
4930432K21Rik	ENSMUSG00000008129	4930432K21Rik	1	1	1	1	1	1
4930432L08Rik	ENSMUSG00000087037	4930432L08Rik	1	1	1	1	1	1
4930435F18Rik	ENSMUSG00000114290	4930435F18Rik	1	1	1	1	1	1
4930435M08Rik	ENSMUSG00000115689	4930435M08Rik	1	1	1	1	1	1
4930438A08Rik	ENSMUSG00000069873	4930438A08Rik	1	1	1	1	1	1
4930440I19Rik	ENSMUSG00000085431	4930440I19Rik	1	1	1	1	1	1
4930442G15Rik	ENSMUSG00000111629	4930442G15Rik	1	1	1	1	1	1
4930444P10Rik	ENSMUSG00000067795	4930444P10Rik	?	?	?	?	?	?
4930445E18Rik	ENSMUSG00000115355	4930445E18Rik	1	1	1	1	1	1
4930445N18Rik	ENSMUSG00000097738	4930445N18Rik	?	?	?	?	?	?
4930447C04Rik	ENSMUSG00000021098	4930447C04Rik	1	1	1	-1	1	1
4930447F24Rik	ENSMUSG00000102224	4930447F24Rik	0.606208	1	2.45047	2.45047	2.45047	1
4930447K03Rik	ENSMUSG00000113591	4930447K03Rik	1	1	1	1	1	1
4930448A20Rik	ENSMUSG00000108382	4930448A20Rik	1	1	1	1	1	1
4930448E22Rik	ENSMUSG00000097463	4930448E22Rik	1	1	1	1	1	1
4930449C09Rik	ENSMUSG00000115676	4930449C09Rik	?	?	?	?	?	?
4930449I24Rik	ENSMUSG00000079093	4930449I24Rik	?	?	?	?	?	?
4930452B06Rik	ENSMUSG00000021747	4930452B06Rik	1	1	1	1	1	1
4930452G13Rik	ENSMUSG00000115422	4930452G13Rik	1	1	1	1	1	1
4930453C13Rik	ENSMUSG00000113987	4930453C13Rik	0.470405	1	1.79157	1.79157	1.79157	1
4930453N24Rik	ENSMUSG00000059920	4930453N24Rik	0.622843	1	1.26082	1.26082	36.7266	29.1292
4930455G09Rik	ENSMUSG00000085761	4930455G09Rik	1	1	1	-1	1	1
4930458B22Rik	ENSMUSG00000109861	4930458B22Rik	1	1	1	1	1	1
4930458D05Rik	ENSMUSG00000087611	4930458D05Rik	1	1	1	1	1	1
4930459C07Rik	ENSMUSG00000112762	4930459C07Rik	1	1	1	1	1	1
4930461G14Rik	ENSMUSG00000097651	4930461G14Rik	1	1	1	1	1	1
4930463O16Rik	ENSMUSG00000020033	4930463O16Rik	1	1	1	1	1	1
4930467K11Rik	ENSMUSG00000097370	4930467K11Rik	1	1	1	1	1	1
4930469K13Rik	ENSMUSG00000085684	4930469K13Rik	1	1	1	-1	1	1
4930470G03Rik	ENSMUSG00000085788	4930470G03Rik	1	1	1	1	1	1
4930471E15Rik	ENSMUSG00000113228	4930471E15Rik	?	?	?	?	?	?
4930471E19Rik	ENSMUSG00000112716	4930471E19Rik	1	1	1	1	1	1
4930471L23Rik	ENSMUSG00000117137	4930471L23Rik	1	1	1	1	1	1
4930473A02Rik	ENSMUSG00000060029	4930473A02Rik	?	?	?	?	?	?
4930474H06Rik	ENSMUSG00000087109	4930474H06Rik	1	1	1	1	1	1
4930474N09Rik	ENSMUSG00000113210	4930474N09Rik	1	1	1	1	1	1
4930477E14Rik	ENSMUSG00000097539	4930477E14Rik	1	1	1	1	1	1
4930477G07Rik	ENSMUSG00000113268	4930477G07Rik	1	1	1	1	1	1
4930477N07Rik	ENSMUSG00000112155	4930477N07Rik	?	?	?	?	?	?
4930478E11Rik	ENSMUSG00000115245	4930478E11Rik	?	?	?	?	?	?
4930478K11Rik	ENSMUSG00000097847	4930478K11Rik	?	?	?	?	?	?
4930478L05Rik	ENSMUSG00000116628	4930478L05Rik	0.140341	1	6.28925	6.28925	6.28925	1
4930478M13Rik	ENSMUSG00000116311	4930478M13Rik	?	?	?	?	?	?
4930479D17Rik	ENSMUSG00000085238	4930479D17Rik	?	?	?	?	?	?
4930481A15Rik	ENSMUSG00000086938	4930481A15Rik	0.709795	1	0.773951	-1.29207	3.52945	4.5603
4930481B07Rik	ENSMUSG00000085956	4930481B07Rik	0.284744	1	0.340216	-2.93931	1.89134	5.55925
4930483J18Rik	ENSMUSG00000047938	4930483J18Rik	?	?	?	?	?	?
4930484H19Rik	ENSMUSG00000112832	4930484H19Rik	1	1	1	-1	1	1
4930486L24Rik	ENSMUSG00000050345	4930486L24Rik	0.809714	1	0.796274	-1.25585	6.57294	8.25462
4930488L21Rik	ENSMUSG00000097520	4930488L21Rik	?	?	?	?	?	?
4930500F10Rik	ENSMUSG00000097592	4930500F10Rik	?	?	?	?	?	?
4930500H12Rik	ENSMUSG00000116976	4930500H12Rik	?	?	?	?	?	?
4930500M09Rik	ENSMUSG00000044306	4930500M09Rik	1	1	1	1	1	1
4930502E09Rik	ENSMUSG00000086799	4930502E09Rik	1	1	1	1	1	1
4930502E18Rik	ENSMUSG00000055555	4930502E18Rik	?	?	?	?	?	?
4930503B20Rik	ENSMUSG00000090202	4930503B20Rik	?	?	?	?	?	?
Pfkfb4	ENSMUSG00000025648	Pfkfb4	0.0208956	0.706647	22.6563	22.6563	22.6563	1
4930505A04Rik	ENSMUSG00000040919	4930505A04Rik	?	?	?	?	?	?
4930505K13Rik	ENSMUSG00000109414	4930505K13Rik	1	1	1	1	1	1
4930505N22Rik	ENSMUSG00000097690	4930505N22Rik	1	1	1	-1	1	1
4930506C21Rik	ENSMUSG00000087478	4930506C21Rik	1	1	1	1	1	1
4930507D05Rik	ENSMUSG00000097129	4930507D05Rik	1	1	1	-1	1	1
4930509E16Rik	ENSMUSG00000096986	4930509E16Rik	?	?	?	?	?	?
4930509G22Rik	ENSMUSG00000096959	4930509G22Rik	1	1	1	1	1	1
4930509H03Rik	ENSMUSG00000105659	4930509H03Rik	0.206067	1	0.219343	-4.55906	2.448	11.1606
4930511A02Rik	ENSMUSG00000097841	4930511A02Rik	1	1	1	1	1	1
4930511M06Rik	ENSMUSG00000086607	4930511M06Rik	?	?	?	?	?	?
4930512B01Rik	ENSMUSG00000020992	4930512B01Rik	1	1	1	1	1	1
4930512J16Rik	ENSMUSG00000107622	4930512J16Rik	1	1	1	1	1	1
4930512P04Rik	ENSMUSG00000106125	4930512P04Rik	?	?	?	?	?	?
4930513N10Rik	ENSMUSG00000074136	4930513N10Rik	1	1	1	1	1	1
4930515G01Rik	ENSMUSG00000092183	4930515G01Rik	1	1	1	1	1	1
4930517E14Rik	ENSMUSG00000111246	4930517E14Rik	1	1	1	1	1	1
4930517O19Rik	ENSMUSG00000054391	4930517O19Rik	1	1	1	1	1	1
4930518I17Rik	ENSMUSG00000107924	4930518I17Rik	?	?	?	?	?	?
4930519G04Rik	ENSMUSG00000029564	4930519G04Rik	1	1	1	1	1	1
4930519K11Rik	ENSMUSG00000114953	4930519K11Rik	?	?	?	?	?	?
4930519L02Rik	ENSMUSG00000105652	4930519L02Rik	1	1	1	1	1	1
4930519P11Rik	ENSMUSG00000097602	4930519P11Rik	1	1	1	1	1	1
4930520M14Rik	ENSMUSG00000106127	4930520M14Rik	?	?	?	?	?	?
4930520O04Rik	ENSMUSG00000074039	4930520O04Rik	0.435651	1	1.97937	1.97937	1.97937	1
4930522L14Rik	ENSMUSG00000072762	4930522L14Rik	0.725512	1	1.67999	1.67999	6.57461	3.91347
Ciz1	ENSMUSG00000039205	Ciz1	0.0371039	0.911433	22.5663	22.5663	22.5663	1
4930524B15Rik	ENSMUSG00000020299	4930524B15Rik	?	?	?	?	?	?
4930524O07Rik	ENSMUSG00000090207	4930524O07Rik	1	1	1	1	1	1
4930525G20Rik	ENSMUSG00000097276	4930525G20Rik	?	?	?	?	?	?
4930526F13Rik	ENSMUSG00000087335	4930526F13Rik	?	?	?	?	?	?
4930526L06Rik	ENSMUSG00000097091	4930526L06Rik	?	?	?	?	?	?
4930528D03Rik	ENSMUSG00000097502	4930528D03Rik	?	?	?	?	?	?
4930532G15Rik	ENSMUSG00000097261	4930532G15Rik	0.825822	1	0.609821	-1.63982	2.08966	3.42667
4930532M18Rik	ENSMUSG00000100221	4930532M18Rik	1	1	1	1	1	1
4930533K18Rik	ENSMUSG00000047692	4930533K18Rik	1	1	1	1	1	1
4930534D22Rik	ENSMUSG00000097761	4930534D22Rik	1	1	1	1	1	1
4930534H03Rik	ENSMUSG00000111544	4930534H03Rik	1	1	1	1	1	1
4930534H18Rik	ENSMUSG00000116607	4930534H18Rik	1	1	1	1	1	1
4930535E02Rik	ENSMUSG00000102677	4930535E02Rik	1	1	1	1	1	1
4930537H20Rik	ENSMUSG00000105350	4930537H20Rik	1	1	1	1	1	1
4930539E08Rik	ENSMUSG00000048905	4930539E08Rik	0.559302	1	2.34176	2.34176	2.34176	1
4930539J05Rik	ENSMUSG00000097032	4930539J05Rik	0.566861	1	0.314264	-3.18204	1	3.18204
4930540M05Rik	ENSMUSG00000097831	4930540M05Rik	1	1	1	1	1	1
4930542C12Rik	ENSMUSG00000090724	4930542C12Rik	1	1	1	1	1	1
4930542D17Rik	ENSMUSG00000116848	4930542D17Rik	1	1	1	1	1	1
4930544D05Rik	ENSMUSG00000087279	4930544D05Rik	?	?	?	?	?	?
4930544F09Rik	ENSMUSG00000115062	4930544F09Rik	1	1	1	1	1	1
4930545L23Rik	ENSMUSG00000085247	4930545L23Rik	?	?	?	?	?	?
4930546K05Rik	ENSMUSG00000111767	4930546K05Rik	0.106668	1	2.36628	2.36628	2.36628	1
4930547E14Rik	ENSMUSG00000116894	4930547E14Rik	?	?	?	?	?	?
4930547M16Rik	ENSMUSG00000097890	4930547M16Rik	?	?	?	?	?	?
4930548H24Rik	ENSMUSG00000029138	4930548H24Rik	1	1	1	-1	1	1
4930549G23Rik	ENSMUSG00000118134	4930549G23Rik	1	1	1	1	1	1
Gm46378	ENSMUSG00000113427	Gm46378	0.000238798	0.041576	22.2977	22.2977	22.2977	1
4930550C14Rik	ENSMUSG00000005131	4930550C14Rik	1	1	1	1	1	1
4930553M12Rik	ENSMUSG00000054351	4930553M12Rik	?	?	?	?	?	?
4930554I06Rik	ENSMUSG00000118047	4930554I06Rik	1	1	1	1	1	1
4930555A03Rik	ENSMUSG00000106157	4930555A03Rik	1	1	1	1	1	1
4930555B11Rik	ENSMUSG00000086396	4930555B11Rik	1	1	1	1	1	1
4930555F03Rik	ENSMUSG00000031559	4930555F03Rik	?	?	?	?	?	?
4930556C24Rik	ENSMUSG00000116586	4930556C24Rik	1	1	1	1	1	1
4930556J02Rik	ENSMUSG00000115656	4930556J02Rik	1	1	1	-1	1	1
4930556J24Rik	ENSMUSG00000034493	4930556J24Rik	1	1	1	1	1	1
4930556L07Rik	ENSMUSG00000086800	4930556L07Rik	?	?	?	?	?	?
4930556M19Rik	ENSMUSG00000096971	4930556M19Rik	1	1	1	-1	1	1
4930557J02Rik	ENSMUSG00000106902	4930557J02Rik	?	?	?	?	?	?
4930558J18Rik	ENSMUSG00000097519	4930558J18Rik	?	?	?	?	?	?
4930558J22Rik	ENSMUSG00000075029	4930558J22Rik	1	1	1	1	1	1
4930558K02Rik	ENSMUSG00000086277	4930558K02Rik	1	1	1	1	1	1
4930558N11Rik	ENSMUSG00000100431	4930558N11Rik	?	?	?	?	?	?
4930562A09Rik	ENSMUSG00000086945	4930562A09Rik	?	?	?	?	?	?
4930562C15Rik	ENSMUSG00000022518	4930562C15Rik	?	?	?	?	?	?
4930562F07Rik	ENSMUSG00000026729	4930562F07Rik	1	1	1	1	1	1
4930563E18Rik	ENSMUSG00000097387	4930563E18Rik	?	?	?	?	?	?
4930563E22Rik	ENSMUSG00000053574	4930563E22Rik	1	1	1	1	1	1
4930563J15Rik	ENSMUSG00000112141	4930563J15Rik	?	?	?	?	?	?
4930563M21Rik	ENSMUSG00000050702	4930563M21Rik	1	1	1	1	1	1
4930565D16Rik	ENSMUSG00000104004	4930565D16Rik	?	?	?	?	?	?
4930565N06Rik	ENSMUSG00000084834	4930565N06Rik	1	1	1	1	1	1
4930566F21Rik	ENSMUSG00000107142	4930566F21Rik	?	?	?	?	?	?
4930568A12Rik	ENSMUSG00000101223	4930568A12Rik	1	1	1	1	1	1
4930568D16Rik	ENSMUSG00000026882	4930568D16Rik	?	?	?	?	?	?
4930570E03Rik	ENSMUSG00000116786	4930570E03Rik	?	?	?	?	?	?
4930570G19Rik	ENSMUSG00000085084	4930570G19Rik	1	1	1	-1	1	1
4930570N18Rik	ENSMUSG00000089683	4930570N18Rik	0.648974	1	2.60543	2.60543	2.60543	1
4930571N24Rik	ENSMUSG00000086467	4930571N24Rik	1	1	1	1	1	1
4930572G02Rik	ENSMUSG00000115725	4930572G02Rik	1	1	1	1	1	1
4930573C15Rik	ENSMUSG00000106020	4930573C15Rik	?	?	?	?	?	?
4930578G10Rik	ENSMUSG00000054885	4930578G10Rik	?	?	?	?	?	?
4930578M01Rik	ENSMUSG00000097587	4930578M01Rik	1	1	1	-1	1	1
4930578M07Rik	ENSMUSG00000110586	4930578M07Rik	0.119468	1	0.25305	-3.95179	1	3.95179
4930579C12Rik	ENSMUSG00000074146	4930579C12Rik	1	1	1	1	1	1
4930579G18Rik	ENSMUSG00000040840	4930579G18Rik	1	1	1	1	1	1
4930579G24Rik	ENSMUSG00000027811	4930579G24Rik	0.087085	1	0.0827552	-12.0838	1	12.0838
4930579H20Rik	ENSMUSG00000101636	4930579H20Rik	1	1	1	1	1	1
4930579J19Rik	ENSMUSG00000114895	4930579J19Rik	?	?	?	?	?	?
4930579K19Rik	ENSMUSG00000051074	4930579K19Rik	1	1	1	-1	1	1
1700056E22Rik	ENSMUSG00000044854	1700056E22Rik	0.00552642	0.350728	21.8229	21.8229	21.8229	1
4930581F22Rik	ENSMUSG00000070315	4930581F22Rik	0.670467	1	1.82306	1.82306	5.93043	3.25301
4930583K01Rik	ENSMUSG00000055159	4930583K01Rik	1	1	1	1	1	1
4930589L23Rik	ENSMUSG00000068957	4930589L23Rik	1	1	1	1	1	1
4930590J08Rik	ENSMUSG00000034063	4930590J08Rik	0.298886	1	7.51186	7.51186	7.51186	1
4930590L14Rik	ENSMUSG00000106540	4930590L14Rik	?	?	?	?	?	?
4930592C13Rik	ENSMUSG00000105834	4930592C13Rik	1	1	1	1	1	1
4930593C16Rik	ENSMUSG00000086365	4930593C16Rik	?	?	?	?	?	?
Poll	ENSMUSG00000025218	Poll	0.000275191	0.0455165	21.6452	21.6452	21.6452	1
4930595D18Rik	ENSMUSG00000083193	4930595D18Rik	1	1	1	1	1	1
4930596I21Rik	ENSMUSG00000104900	4930596I21Rik	1	1	1	1	1	1
4930597A21Rik	ENSMUSG00000086501	4930597A21Rik	?	?	?	?	?	?
4930597O21Rik	ENSMUSG00000053442	4930597O21Rik	?	?	?	?	?	?
4930599N23Rik	ENSMUSG00000073144	4930599N23Rik	1	1	1	1	1	1
4931406B18Rik	ENSMUSG00000013353	4931406B18Rik	1	1	1	1	1	1
4931406C07Rik	ENSMUSG00000031938	4931406C07Rik	0.932772	1	0.907703	-1.10168	5.85794	6.45359
4931406G06Rik	ENSMUSG00000085398	4931406G06Rik	0.290764	1	2.85411	2.85411	2.85411	1
4931406P16Rik	ENSMUSG00000066571	4931406P16Rik	0.839504	1	1.34551	1.34551	60.5162	44.9765
4931413K12Rik	ENSMUSG00000085088	4931413K12Rik	?	?	?	?	?	?
4931414P19Rik	ENSMUSG00000022179	4931414P19Rik	1	1	1	1	1	1
4931415C17Rik	ENSMUSG00000054910	4931415C17Rik	0.365885	1	1.67803	1.67803	1.67803	1
4931422A03Rik	ENSMUSG00000046085	4931422A03Rik	1	1	1	1	1	1
4931423N10Rik	ENSMUSG00000026774	.	0.292771	1	0.307407	-3.25301	1	3.25301
4931428F04Rik	ENSMUSG00000014837	4931428F04Rik	1	1	1	1	1	1
4931431B13Rik	ENSMUSG00000108354	4931431B13Rik	1	1	1	-1	1	1
4931431C16Rik	ENSMUSG00000055061	4931431C16Rik	1	1	1	1	1	1
4931440F15Rik	ENSMUSG00000078157	.	1	1	1	1	1	1
4932416K20Rik	ENSMUSG00000069925	4932416K20Rik	1	1	1	-1	1	1
Samd1	ENSMUSG00000079003	Samd1	0.0396071	0.938739	21.3474	21.3474	21.3474	1
4932435O22Rik	ENSMUSG00000062391	4932435O22Rik	1	1	1	1	1	1
4932438A13Rik	ENSMUSG00000037270	4932438A13Rik	0.137295	1	1.18147	1.18147	464.901	393.493
4932438H23Rik	ENSMUSG00000039851	4932438H23Rik	0.656915	1	1.61052	1.61052	11.1582	6.92833
4932441J04Rik	ENSMUSG00000097216	4932441J04Rik	1	1	1	1	1	1
Lrrc28	ENSMUSG00000030556	Lrrc28	0.0277653	0.802162	20.2467	20.2467	20.2467	1
4932702P03Rik	ENSMUSG00000086796	4932702P03Rik	1	1	1	1	1	1
4933400C23Rik	ENSMUSG00000101734	4933400C23Rik	?	?	?	?	?	?
4933401D09Rik	ENSMUSG00000116924	4933401D09Rik	1	1	1	1	1	1
4933404G15Rik	ENSMUSG00000116096	4933404G15Rik	1	1	1	1	1	1
4933404K08Rik	ENSMUSG00000085122	4933404K08Rik	?	?	?	?	?	?
4933404K13Rik	ENSMUSG00000111342	4933404K13Rik	1	1	1	1	1	1
4933404O12Rik	ENSMUSG00000097908	4933404O12Rik	1	1	1	1	1	1
4933405D12Rik	ENSMUSG00000097852	4933405D12Rik	1	1	1	1	1	1
4933405L10Rik	ENSMUSG00000013158	4933405L10Rik	?	?	?	?	?	?
4933406B17Rik	ENSMUSG00000110427	4933406B17Rik	?	?	?	?	?	?
4933406C10Rik	ENSMUSG00000097494	4933406C10Rik	0.273995	1	0.306178	-3.26607	1	3.26607
4933406I18Rik	ENSMUSG00000087475	4933406I18Rik	1	1	1	1	1	1
4933406P04Rik	ENSMUSG00000069713	4933406P04Rik	0.666255	1	2.18618	2.18618	2.18618	1
4933407I05Rik	ENSMUSG00000111836	4933407I05Rik	?	?	?	?	?	?
4933407K13Rik	ENSMUSG00000087396	4933407K13Rik	0.483267	1	1.20269	1.20269	4.36977	3.63333
4933407L21Rik	ENSMUSG00000026224	4933407L21Rik	0.256843	1	2.15969	2.15969	2.15969	1
4933408B17Rik	ENSMUSG00000049357	.	0.560463	1	0.321443	-3.11097	1	3.11097
4933408J17Rik	ENSMUSG00000097407	4933408J17Rik	0.519837	1	1.8559	1.8559	1.8559	1
4933408N05Rik	ENSMUSG00000084848	4933408N05Rik	1	1	1	1	1	1
4933411E06Rik	ENSMUSG00000099608	4933411E06Rik	0.0856293	1	9.94167	9.94167	9.94167	1
4933412E12Rik	ENSMUSG00000112627	4933412E12Rik	0.0870563	1	0.137068	-7.29563	1.58639	11.5737
4933412O06Rik	ENSMUSG00000113960	4933412O06Rik	1	1	1	1	1	1
4933413C19Rik	ENSMUSG00000089952	4933413C19Rik	1	1	1	1	1	1
4933415A04Rik	ENSMUSG00000045877	4933415A04Rik	1	1	1	1	1	1
4933416M07Rik	ENSMUSG00000097262	4933416M07Rik	1	1	1	1	1	1
4933417A18Rik	ENSMUSG00000021415	4933417A18Rik	?	?	?	?	?	?
4933417D19Rik	ENSMUSG00000097637	4933417D19Rik	1	1	1	1	1	1
4933417E11Rik	ENSMUSG00000101848	4933417E11Rik	1	1	1	1	1	1
4933421A08Rik	ENSMUSG00000086443	4933421A08Rik	1	1	1	1	1	1
4933421O10Rik	ENSMUSG00000085037	4933421O10Rik	0.654729	1	1.07343	1.07343	13.792	12.8486
4933423P22Rik	ENSMUSG00000085471	4933423P22Rik	1	1	1	1	1	1
4933424G05Rik	ENSMUSG00000117450	4933424G05Rik	1	1	1	1	1	1
4933424G06Rik	ENSMUSG00000102416	4933424G06Rik	1	1	1	1	1	1
4933424M12Rik	ENSMUSG00000087289	4933424M12Rik	1	1	1	1	1	1
4933425B07Rik	ENSMUSG00000115665	4933425B07Rik	?	?	?	?	?	?
4933425D22Rik	ENSMUSG00000107164	4933425D22Rik	1	1	1	1	1	1
4933426B08Rik	ENSMUSG00000116644	4933426B08Rik	1	1	1	1	1	1
4933426K07Rik	ENSMUSG00000086933	4933426K07Rik	?	?	?	?	?	?
4933427D06Rik	ENSMUSG00000055403	4933427D06Rik	?	?	?	?	?	?
4933427D14Rik	ENSMUSG00000020807	4933427D14Rik	1	1	1	1	1	1
4933427E11Rik	ENSMUSG00000044276	4933427E11Rik	?	?	?	?	?	?
4933427J07Rik	ENSMUSG00000087267	4933427J07Rik	1	1	1	1	1	1
4933428G20Rik	ENSMUSG00000047988	4933428G20Rik	?	?	?	?	?	?
4933428M09Rik	ENSMUSG00000042525	4933428M09Rik	?	?	?	?	?	?
4933428P19Rik	ENSMUSG00000105203	4933428P19Rik	1	1	1	-1	1	1
4933429H19Rik	ENSMUSG00000097786	4933429H19Rik	1	1	1	1	1	1
4933429O19Rik	ENSMUSG00000115008	4933429O19Rik	1	1	1	1	1	1
4933430A20Rik	ENSMUSG00000110116	4933430A20Rik	1	1	1	-1	1	1
4933430I17Rik	ENSMUSG00000058046	4933430I17Rik	?	?	?	?	?	?
4933430L12Rik	ENSMUSG00000108523	4933430L12Rik	1	1	1	1	1	1
4933431E20Rik	ENSMUSG00000086968	4933431E20Rik	1	1	1	1	1	1
4933431G14Rik	ENSMUSG00000108709	4933431G14Rik	?	?	?	?	?	?
4933431K23Rik	ENSMUSG00000086451	4933431K23Rik	1	1	1	1	1	1
4933432G23Rik	ENSMUSG00000111843	4933432G23Rik	1	1	1	1	1	1
4933432I03Rik	ENSMUSG00000114980	4933432I03Rik	1	1	1	1	1	1
4933432I09Rik	ENSMUSG00000116557	4933432I09Rik	1	1	1	-1	1	1
4933433G08Rik	ENSMUSG00000111807	4933433G08Rik	1	1	1	1	1	1
4933433G15Rik	ENSMUSG00000097021	4933433G15Rik	0.378314	1	3.80233	3.80233	3.80233	1
4933433G19Rik	ENSMUSG00000114362	4933433G19Rik	1	1	1	-1	1	1
4933433H22Rik	ENSMUSG00000117571	4933433H22Rik	1	1	1	1	1	1
4933434E20Rik	ENSMUSG00000027942	4933434E20Rik	0.195422	1	0.610103	-1.63907	50.0734	82.0737
4933435F18Rik	ENSMUSG00000086978	4933435F18Rik	1	1	1	1	1	1
4933438K21Rik	ENSMUSG00000093617	4933438K21Rik	1	1	1	1	1	1
4933439C10Rik	ENSMUSG00000072893	4933439C10Rik	0.859353	1	1.015	1.015	7.4455	7.33548
4933439J24Rik	ENSMUSG00000107322	4933439J24Rik	1	1	1	1	1	1
4933439K11Rik	ENSMUSG00000085184	4933439K11Rik	1	1	1	1	1	1
5031415H12Rik	ENSMUSG00000097282	5031415H12Rik	1	1	1	1	1	1
Usp20	ENSMUSG00000026854	Usp20	0.0094919	0.481829	19.5909	19.5909	19.5909	1
5031425F14Rik	ENSMUSG00000085129	5031425F14Rik	1	1	1	1	1	1
5031434O11Rik	ENSMUSG00000097885	5031434O11Rik	1	1	1	-1	1	1
5031439G07Rik	ENSMUSG00000036046	5031439G07Rik	0.514813	1	0.252203	-3.96506	2.95392	11.7125
5033403F01Rik	ENSMUSG00000096932	5033403F01Rik	0.20594	1	0.290751	-3.43937	1	3.43937
5033403H07Rik	ENSMUSG00000106352	5033403H07Rik	?	?	?	?	?	?
5033406O09Rik	ENSMUSG00000113769	5033406O09Rik	1	1	1	1	1	1
5033417F24Rik	ENSMUSG00000097251	5033417F24Rik	0.31175	1	2.44095	2.44095	2.44095	1
5033421B08Rik	ENSMUSG00000112276	5033421B08Rik	1	1	1	1	1	1
5033426E14Rik	ENSMUSG00000110625	5033426E14Rik	1	1	1	-1	1	1
5033426O07Rik	ENSMUSG00000097097	5033426O07Rik	1	1	1	1	1	1
5033428I22Rik	ENSMUSG00000097910	5033428I22Rik	1	1	1	1	1	1
Muc3	ENSMUSG00000037390	Muc3	3.93018e-06	0.00127879	19.0571	19.0571	19.0571	1
5330413P13Rik	ENSMUSG00000086822	5330413P13Rik	?	?	?	?	?	?
5330416C01Rik	ENSMUSG00000054944	5330416C01Rik	?	?	?	?	?	?
5330417C22Rik	ENSMUSG00000040412	5330417C22Rik	0.579392	1	2.50686	2.50686	2.50686	1
5330426L24Rik	ENSMUSG00000105501	5330426L24Rik	?	?	?	?	?	?
5330438D12Rik	ENSMUSG00000052291	5330438D12Rik	0.371338	1	5.12861	5.12861	5.12861	1
5330438I03Rik	ENSMUSG00000091393	5330438I03Rik	?	?	?	?	?	?
5330439B14Rik	ENSMUSG00000104234	5330439B14Rik	1	1	1	-1	1	1
5330439K02Rik	ENSMUSG00000097827	5330439K02Rik	1	1	1	1	1	1
5330439M10Rik	ENSMUSG00000112470	5330439M10Rik	?	?	?	?	?	?
5430400D12Rik	ENSMUSG00000097699	5430400D12Rik	1	1	1	1	1	1
5430401F13Rik	ENSMUSG00000094113	5430401F13Rik	?	?	?	?	?	?
5430401H09Rik	ENSMUSG00000112071	5430401H09Rik	1	1	1	1	1	1
5430402O13Rik	ENSMUSG00000085776	5430402O13Rik	0.312232	1	2.9655	2.9655	2.9655	1
Apobec2	ENSMUSG00000040694	Apobec2	2.06076e-05	0.00545359	18.6825	18.6825	18.6825	1
5430405H02Rik	ENSMUSG00000085741	5430405H02Rik	0.0534881	1	0.213167	-4.69115	5.11205	23.9814
5430414B19Rik	ENSMUSG00000114419	5430414B19Rik	0.103635	1	8.99435	8.99435	8.99435	1
5430416N02Rik	ENSMUSG00000097772	5430416N02Rik	0.76111	1	1.3993	1.3993	19.16	13.6926
5430421F17Rik	ENSMUSG00000110140	5430421F17Rik	1	1	1	-1	1	1
5430425K12Rik	ENSMUSG00000114554	5430425K12Rik	1	1	1	1	1	1
5430427M07Rik	ENSMUSG00000085004	5430427M07Rik	1	1	1	1	1	1
5430427N15Rik	ENSMUSG00000104684	5430427N15Rik	1	1	1	1	1	1
5430427O19Rik	ENSMUSG00000025058	5430427O19Rik	0.863399	1	2.34401	2.34401	2.34401	1
5430431A17Rik	ENSMUSG00000108322	5430431A17Rik	1	1	1	1	1	1
5430440P10Rik	ENSMUSG00000115548	5430440P10Rik	1	1	1	1	1	1
5530601H04Rik	ENSMUSG00000087174	5530601H04Rik	0.985037	1	0.673964	-1.48376	6.29427	9.33918
5730403I07Rik	ENSMUSG00000099170	5730403I07Rik	1	1	1	-1	1	1
5730405O15Rik	ENSMUSG00000087424	5730405O15Rik	1	1	1	1	1	1
5730409E04Rik	ENSMUSG00000073755	5730409E04Rik	1	1	1	1	1	1
5730414N17Rik	ENSMUSG00000116506	5730414N17Rik	1	1	1	1	1	1
5730419F03Rik	ENSMUSG00000099364	5730419F03Rik	?	?	?	?	?	?
Asphd2	ENSMUSG00000029348	Asphd2	0.00341742	0.271316	18.673	18.673	18.673	1
5730435O14Rik	ENSMUSG00000091370	5730435O14Rik	1	1	1	1	1	1
5730455P16Rik	ENSMUSG00000057181	5730455P16Rik	0.201495	1	2.38007	2.38007	23.3956	9.82981
5730460C07Rik	ENSMUSG00000062046	5730460C07Rik	?	?	?	?	?	?
5730480H06Rik	ENSMUSG00000029089	5730480H06Rik	0.537735	1	0.347502	-2.87768	6.02623	17.3416
Prox1	ENSMUSG00000010175	Prox1	1.68502e-07	8.57544e-05	18.2458	18.2458	18.2458	1
5730522E02Rik	ENSMUSG00000032985	5730522E02Rik	1	1	1	1	1	1
5830405F06Rik	ENSMUSG00000103586	5830405F06Rik	1	1	1	-1	1	1
5830408C22Rik	ENSMUSG00000110148	5830408C22Rik	0.0691688	1	2.08942	2.08942	34.3608	16.4451
5830411N06Rik	ENSMUSG00000054672	5830411N06Rik	1	1	1	1	1	1
5830416I19Rik	ENSMUSG00000106219	5830416I19Rik	0.953158	1	1.13614	1.13614	3.34807	2.94687
5830418P13Rik	ENSMUSG00000086236	5830418P13Rik	1	1	1	1	1	1
5830428M24Rik	ENSMUSG00000113035	5830428M24Rik	0.849824	1	0.552213	-1.8109	4.2028	7.61083
5830432E09Rik	ENSMUSG00000097471	5830432E09Rik	0.282648	1	9.38376	9.38376	9.38376	1
5830444B04Rik	ENSMUSG00000084803	5830444B04Rik	0.717733	1	1.58842	1.58842	1.58842	1
5830448L01Rik	ENSMUSG00000115007	5830448L01Rik	1	1	1	1	1	1
5830454E08Rik	ENSMUSG00000052658	5830454E08Rik	1	1	1	1	1	1
5830468F06Rik	ENSMUSG00000098322	5830468F06Rik	1	1	1	1	1	1
5830487J09Rik	ENSMUSG00000104830	5830487J09Rik	1	1	1	1	1	1
5930403N24Rik	ENSMUSG00000046463	5930403N24Rik	1	1	1	1	1	1
5930430L01Rik	ENSMUSG00000106951	5930430L01Rik	1	1	1	1	1	1
6030407O03Rik	ENSMUSG00000100301	6030407O03Rik	1	1	1	1	1	1
6030440G07Rik	ENSMUSG00000113056	6030440G07Rik	1	1	1	1	1	1
6030442K20Rik	ENSMUSG00000097760	6030442K20Rik	0.464059	1	1.91202	1.91202	1.91202	1
6030443J06Rik	ENSMUSG00000097207	6030443J06Rik	1	1	1	1	1	1
6030445D17Rik	ENSMUSG00000066178	6030445D17Rik	?	?	?	?	?	?
6030452D12Rik	ENSMUSG00000054069	6030452D12Rik	1	1	1	1	1	1
6030458C11Rik	ENSMUSG00000022195	6030458C11Rik	0.899612	1	0.953872	-1.04836	12.9821	13.6098
6030468B19Rik	ENSMUSG00000025573	6030468B19Rik	1	1	1	1	1	1
6030471H07Rik	ENSMUSG00000085217	6030471H07Rik	1	1	1	1	1	1
6230400D17Rik	ENSMUSG00000097577	6230400D17Rik	0.455975	1	0.244622	-4.08794	1.90019	7.76785
6330403K07Rik	ENSMUSG00000018451	6330403K07Rik	0.551865	1	0.843823	-1.18508	16.0473	19.0174
6330403L08Rik	ENSMUSG00000075585	6330403L08Rik	0.720601	1	2.54783	2.54783	2.54783	1
6330408M09Rik	ENSMUSG00000116733	6330408M09Rik	1	1	1	1	1	1
6330409D20Rik	ENSMUSG00000009551	6330409D20Rik	1	1	1	1	1	1
6330411D24Rik	ENSMUSG00000110067	6330411D24Rik	1	1	1	1	1	1
6330415G19Rik	ENSMUSG00000117322	6330415G19Rik	1	1	1	1	1	1
6330418K02Rik	ENSMUSG00000085227	6330418K02Rik	0.563958	1	0.558527	-1.79042	1.90019	3.40214
6330562C20Rik	ENSMUSG00000093424	6330562C20Rik	1	1	1	1	1	1
6430503K07Rik	ENSMUSG00000053545	6430503K07Rik	?	?	?	?	?	?
6430531B16Rik	ENSMUSG00000073795	.	1	1	1	1	1	1
6430548M08Rik	ENSMUSG00000031824	6430548M08Rik	0.505508	1	0.200775	-4.98069	1	4.98069
6430550D23Rik	ENSMUSG00000074646	6430550D23Rik	1	1	1	-1	1	1
6430562O15Rik	ENSMUSG00000097828	6430562O15Rik	0.634107	1	2.07434	2.07434	2.07434	1
6430571L13Rik	ENSMUSG00000037977	6430571L13Rik	0.198194	1	1.75806	1.75806	6.32783	3.59933
6430573P05Rik	ENSMUSG00000102545	6430573P05Rik	1	1	1	1	1	1
6430584L05Rik	ENSMUSG00000108228	6430584L05Rik	1	1	1	-1	1	1
6430590A07Rik	ENSMUSG00000097583	6430590A07Rik	0.192832	1	5.84848	5.84848	5.84848	1
6430710C18Rik	ENSMUSG00000085427	6430710C18Rik	1	1	1	1	1	1
6530402F18Rik	ENSMUSG00000079499	6530402F18Rik	0.148549	1	2.78659	2.78659	22.261	7.98861
6530403H02Rik	ENSMUSG00000098097	6530403H02Rik	?	?	?	?	?	?
6530409C15Rik	ENSMUSG00000043340	6530409C15Rik	1	1	1	-1	1	1
6530411M01Rik	ENSMUSG00000097049	6530411M01Rik	1	1	1	1	1	1
6530413G14Rik	ENSMUSG00000111856	6530413G14Rik	1	1	1	1	1	1
6530437J22Rik	ENSMUSG00000109111	6530437J22Rik	?	?	?	?	?	?
6720427I07Rik	ENSMUSG00000097375	6720427I07Rik	0.809557	1	0.519735	-1.92406	2.9654	5.70561
6720468P15Rik	ENSMUSG00000117655	6720468P15Rik	?	?	?	?	?	?
6720483E21Rik	ENSMUSG00000097934	6720483E21Rik	1	1	1	1	1	1
6720489N17Rik	ENSMUSG00000072066	6720489N17Rik	1	1	1	1	1	1
6820408C15Rik	ENSMUSG00000032680	6820408C15Rik	1	1	1	1	1	1
7330404K18Rik	ENSMUSG00000084942	7330404K18Rik	?	?	?	?	?	?
7420700N18Rik	ENSMUSG00000109915	7420700N18Rik	?	?	?	?	?	?
7530414M10Rik	ENSMUSG00000116338	7530414M10Rik	1	1	1	1	1	1
8030423F21Rik	ENSMUSG00000052295	8030423F21Rik	?	?	?	?	?	?
8030442B05Rik	ENSMUSG00000102674	8030442B05Rik	?	?	?	?	?	?
8030451A03Rik	ENSMUSG00000073821	8030451A03Rik	1	1	1	1	1	1
8030453O22Rik	ENSMUSG00000085058	8030453O22Rik	1	1	1	-1	1	1
8030456M14Rik	ENSMUSG00000117768	8030456M14Rik	0.514968	1	4.10793	4.10793	4.10793	1
8030462N17Rik	ENSMUSG00000047466	8030462N17Rik	0.960403	1	0.913445	-1.09476	39.5655	43.3145
8430419K02Rik	ENSMUSG00000085743	8430419K02Rik	1	1	1	-1	1	1
8430422H06Rik	ENSMUSG00000117633	8430422H06Rik	1	1	1	1	1	1
8430423G03Rik	ENSMUSG00000079069	8430423G03Rik	1	1	1	1	1	1
8430426J06Rik	ENSMUSG00000115970	8430426J06Rik	?	?	?	?	?	?
8430429K09Rik	ENSMUSG00000034587	8430429K09Rik	0.870676	1	1.42795	1.42795	6.61167	4.63019
8430430B14Rik	ENSMUSG00000117431	8430430B14Rik	1	1	1	1	1	1
8430432A02Rik	ENSMUSG00000041878	8430432A02Rik	1	1	1	-1	1	1
Coq3	ENSMUSG00000028247	Coq3	0.0060753	0.37448	17.2752	17.2752	17.2752	1
9030204H09Rik	ENSMUSG00000086449	9030204H09Rik	?	?	?	?	?	?
9030407P20Rik	ENSMUSG00000097343	9030407P20Rik	1	1	1	1	1	1
9030612E09Rik	ENSMUSG00000045008	9030612E09Rik	1	1	1	-1	1	1
9030622O22Rik	ENSMUSG00000086141	9030622O22Rik	?	?	?	?	?	?
9030624G23Rik	ENSMUSG00000073158	9030624G23Rik	1	1	1	1	1	1
9030625G05Rik	ENSMUSG00000118384	9030625G05Rik	?	?	?	?	?	?
9130008F23Rik	ENSMUSG00000054951	9130008F23Rik	0.508588	1	0.20793	-4.80931	1	4.80931
9130015A21Rik	ENSMUSG00000113985	9130015A21Rik	1	1	1	1	1	1
9130017K11Rik	ENSMUSG00000055134	9130017K11Rik	1	1	1	1	1	1
9130019O22Rik	ENSMUSG00000030823	9130019O22Rik	0.616468	1	2.80268	2.80268	2.80268	1
9130019P16Rik	ENSMUSG00000073067	9130019P16Rik	1	1	1	1	1	1
9130023H24Rik	ENSMUSG00000062944	9130023H24Rik	0.112222	1	8.5287	8.5287	8.5287	1
9130024F11Rik	ENSMUSG00000087022	9130024F11Rik	1	1	1	1	1	1
9130204K15Rik	ENSMUSG00000086474	9130204K15Rik	?	?	?	?	?	?
9130213A22Rik	ENSMUSG00000097386	9130213A22Rik	?	?	?	?	?	?
9130221H12Rik	ENSMUSG00000090330	9130221H12Rik	0.346613	1	0.641849	-1.558	5.90492	9.19985
9130227L01Rik	ENSMUSG00000099950	9130227L01Rik	?	?	?	?	?	?
9130230L23Rik	ENSMUSG00000054598	9130230L23Rik	0.73004	1	0.358385	-2.7903	2.75735	7.69384
9130230N09Rik	ENSMUSG00000092626	9130230N09Rik	0.230678	1	6.49429	6.49429	6.49429	1
9130401M01Rik	ENSMUSG00000101892	9130401M01Rik	0.880537	1	1.70923	1.70923	20.5467	12.021
9130409I23Rik	ENSMUSG00000038768	9130409I23Rik	1	1	1	1	1	1
9130604C24Rik	ENSMUSG00000105851	9130604C24Rik	1	1	1	1	1	1
9230102K24Rik	ENSMUSG00000112398	9230102K24Rik	?	?	?	?	?	?
Ch25h	ENSMUSG00000050370	Ch25h	0.0274908	0.797725	16.9408	16.9408	16.9408	1
9230104M06Rik	ENSMUSG00000097100	9230104M06Rik	1	1	1	-1	1	1
9230105E05Rik	ENSMUSG00000090191	9230105E05Rik	?	?	?	?	?	?
9230106D20Rik	ENSMUSG00000042940	9230106D20Rik	1	1	1	1	1	1
9230109A22Rik	ENSMUSG00000051237	9230109A22Rik	?	?	?	?	?	?
9230110F11Rik	ENSMUSG00000110497	9230110F11Rik	?	?	?	?	?	?
9230111E07Rik	ENSMUSG00000087624	9230111E07Rik	0.242879	1	5.61146	5.61146	5.61146	1
9230112E08Rik	ENSMUSG00000070461	9230112E08Rik	0.747966	1	2.63566	2.63566	2.63566	1
9230112J17Rik	ENSMUSG00000111761	9230112J17Rik	1	1	1	1	1	1
9230114K14Rik	ENSMUSG00000097145	9230114K14Rik	0.511927	1	0.25305	-3.95179	1	3.95179
9230116L04Rik	ENSMUSG00000112489	9230116L04Rik	0.398398	1	2.08479	2.08479	2.08479	1
9230116N13Rik	ENSMUSG00000097403	9230116N13Rik	0.740403	1	2.81891	2.81891	2.81891	1
9330020H09Rik	ENSMUSG00000091050	9330020H09Rik	0.567506	1	0.574826	-1.73966	6.89856	12.0011
9330102E08Rik	ENSMUSG00000107879	9330102E08Rik	?	?	?	?	?	?
9330104G04Rik	ENSMUSG00000097842	9330104G04Rik	1	1	1	1	1	1
9330111N05Rik	ENSMUSG00000097098	9330111N05Rik	1	1	1	1	1	1
9330121J05Rik	ENSMUSG00000103502	9330121J05Rik	?	?	?	?	?	?
9330136K24Rik	ENSMUSG00000097781	9330136K24Rik	0.630308	1	1.86012	1.86012	1.86012	1
9330151L19Rik	ENSMUSG00000097061	9330151L19Rik	0.842124	1	1.09773	1.09773	7.77218	7.08026
9330154J02Rik	ENSMUSG00000056031	9330154J02Rik	1	1	1	1	1	1
9330159F19Rik	ENSMUSG00000004360	9330159F19Rik	1	1	1	1	1	1
9330159M07Rik	ENSMUSG00000097177	9330159M07Rik	0.0704015	1	5.11205	5.11205	5.11205	1
9330160F10Rik	ENSMUSG00000072809	9330160F10Rik	0.622409	1	0.480914	-2.07937	4.62952	9.62649
9330162012Rik	ENSMUSG00000086448	9330162012Rik	0.623905	1	2.32349	2.32349	2.32349	1
9330175E14Rik	ENSMUSG00000097194	9330175E14Rik	0.664746	1	2.81565	2.81565	2.81565	1
9330179D12Rik	ENSMUSG00000097166	9330179D12Rik	1	1	1	1	1	1
9330182L06Rik	ENSMUSG00000056004	9330182L06Rik	1	1	1	1	1	1
9330182O14Rik	ENSMUSG00000094112	9330182O14Rik	?	?	?	?	?	?
9330188P03Rik	ENSMUSG00000115149	9330188P03Rik	1	1	1	1	1	1
9330198I05Rik	ENSMUSG00000104904	9330198I05Rik	?	?	?	?	?	?
9330198N18Rik	ENSMUSG00000086405	9330198N18Rik	1	1	1	1	1	1
9430002A10Rik	ENSMUSG00000062704	9430002A10Rik	0.245396	1	0.274796	-3.63906	1	3.63906
9430015G10Rik	ENSMUSG00000059939	9430015G10Rik	0.972863	1	1.12259	1.12259	6.55361	5.83793
9430018G01Rik	ENSMUSG00000107709	9430018G01Rik	?	?	?	?	?	?
9430037G07Rik	ENSMUSG00000097073	9430037G07Rik	1	1	1	1	1	1
9430038I01Rik	ENSMUSG00000040139	9430038I01Rik	0.873849	1	1.05243	1.05243	4.77594	4.53801
9430041J12Rik	ENSMUSG00000086155	9430041J12Rik	1	1	1	1	1	1
9430060I03Rik	ENSMUSG00000100632	9430060I03Rik	0.609474	1	1.28616	1.28616	3.89839	3.03103
9430065F17Rik	ENSMUSG00000097360	9430065F17Rik	1	1	1	1	1	1
9430069I07Rik	ENSMUSG00000094447	9430069I07Rik	?	?	?	?	?	?
9430078K24Rik	ENSMUSG00000112765	9430078K24Rik	1	1	1	1	1	1
9430085M18Rik	ENSMUSG00000106164	9430085M18Rik	1	1	1	1	1	1
9430091E24Rik	ENSMUSG00000084808	9430091E24Rik	0.64585	1	1.91202	1.91202	1.91202	1
9530003J23Rik	ENSMUSG00000020177	9530003J23Rik	?	?	?	?	?	?
9530014B07Rik	ENSMUSG00000113599	9530014B07Rik	?	?	?	?	?	?
9530018F02Rik	ENSMUSG00000112150	9530018F02Rik	0.0526988	1	6.79609	6.79609	6.79609	1
9530026P05Rik	ENSMUSG00000097462	9530026P05Rik	1	1	1	1	1	1
9530034E10Rik	ENSMUSG00000086554	9530034E10Rik	1	1	1	1	1	1
9530036M11Rik	ENSMUSG00000087670	9530036M11Rik	1	1	1	1	1	1
9530036O11Rik	ENSMUSG00000097726	9530036O11Rik	?	?	?	?	?	?
9530046B11Rik	ENSMUSG00000086047	9530046B11Rik	1	1	1	1	1	1
9530051G07Rik	ENSMUSG00000085982	9530051G07Rik	?	?	?	?	?	?
Slc25a42	ENSMUSG00000002346	Slc25a42	0.00119825	0.137473	16.5844	16.5844	16.5844	1
9530052E02Rik	ENSMUSG00000096938	9530052E02Rik	1	1	1	1	1	1
9530053A07Rik	ENSMUSG00000078776	9530053A07Rik	1	1	1	-1	1	1
9530059O14Rik	ENSMUSG00000097736	9530059O14Rik	1	1	1	1	1	1
9530062K07Rik	ENSMUSG00000108030	9530062K07Rik	1	1	1	1	1	1
9530068E07Rik	ENSMUSG00000036275	9530068E07Rik	0.612892	1	1.01229	1.01229	88.3294	87.2571
9530077C05Rik	ENSMUSG00000036411	9530077C05Rik	0.150871	1	6.89856	6.89856	6.89856	1
9530080O11Rik	ENSMUSG00000044125	9530080O11Rik	?	?	?	?	?	?
9530082P21Rik	ENSMUSG00000097006	9530082P21Rik	1	1	1	-1	1	1
9530097N15Rik	ENSMUSG00000106371	9530097N15Rik	0.164085	1	8.37517	8.37517	8.37517	1
Il12rb1	ENSMUSG00000000791	Il12rb1	0.0438467	0.979988	15.9943	15.9943	15.9943	1
9630002D21Rik	ENSMUSG00000114028	9630002D21Rik	1	1	1	1	1	1
9630013D21Rik	ENSMUSG00000059027	9630013D21Rik	0.318732	1	0.474141	-2.10908	3.66456	7.72884
9630028I04Rik	ENSMUSG00000117916	9630028I04Rik	1	1	1	1	1	1
9830107B12Rik	ENSMUSG00000073386	9830107B12Rik	1	1	1	-1	1	1
9830132P13Rik	ENSMUSG00000104763	9830132P13Rik	?	?	?	?	?	?
9830144P21Rik	ENSMUSG00000087528	9830144P21Rik	1	1	1	1	1	1
9830166K06Rik	ENSMUSG00000117763	9830166K06Rik	1	1	1	1	1	1
9930004E17Rik	ENSMUSG00000096052	9930004E17Rik	1	1	1	1	1	1
9930012K11Rik	ENSMUSG00000044551	9930012K11Rik	0.210481	1	0.155147	-6.44551	1	6.44551
Fbxo44	ENSMUSG00000029001	Fbxo44	0.0246767	0.755837	15.9564	15.9564	15.9564	1
9930021J03Rik	ENSMUSG00000046138	9930021J03Rik	0.932262	1	1.01336	1.01336	43.4626	42.8895
Dolk	ENSMUSG00000075419	Dolk	0.0115899	0.5438	15.7456	15.7456	15.7456	1
9930038B18Rik	ENSMUSG00000042976	9930038B18Rik	?	?	?	?	?	?
9930104L06Rik	ENSMUSG00000044730	9930104L06Rik	0.821829	1	1.35291	1.35291	4.91555	3.63333
9930111J21Rik1	ENSMUSG00000069893	9930111J21Rik1	0.30336	1	3.84701	3.84701	3.84701	1
9930111J21Rik2	ENSMUSG00000069892	9930111J21Rik2	0.125135	1	2.07247	2.07247	63.122	30.4574
A030001D20Rik	ENSMUSG00000110357	A030001D20Rik	?	?	?	?	?	?
A030005L19Rik	ENSMUSG00000113880	A030005L19Rik	0.638016	1	0.25012	-3.99807	1	3.99807
A030014E15Rik	ENSMUSG00000113973	A030014E15Rik	0.331451	1	2.55242	2.55242	2.55242	1
A130010J15Rik	ENSMUSG00000079144	A130010J15Rik	0.970875	1	1.09637	1.09637	6.40056	5.83793
Yipf2	ENSMUSG00000032182	Yipf2	0.00997864	0.497223	15.4124	15.4124	15.4124	1
A130023I24Rik	ENSMUSG00000050066	A130023I24Rik	0.487381	1	1.88061	1.88061	1.88061	1
A130051J06Rik	ENSMUSG00000097643	A130051J06Rik	1	1	1	1	1	1
A130077B15Rik	ENSMUSG00000112095	A130077B15Rik	1	1	1	1	1	1
A1cf	ENSMUSG00000052595	A1cf	1	1	1	1	1	1
A230001M10Rik	ENSMUSG00000105891	A230001M10Rik	1	1	1	1	1	1
A230004M16Rik	ENSMUSG00000087306	A230004M16Rik	1	1	1	1	1	1
Pigg	ENSMUSG00000029263	Pigg	0.002353	0.212283	15.2222	15.2222	15.2222	1
A230009B12Rik	ENSMUSG00000089633	A230009B12Rik	?	?	?	?	?	?
A230020J21Rik	ENSMUSG00000097845	A230020J21Rik	1	1	1	1	1	1
A230028O05Rik	ENSMUSG00000096960	A230028O05Rik	1	1	1	1	1	1
A230056P14Rik	ENSMUSG00000087178	A230056P14Rik	1	1	1	1	1	1
A230057D06Rik	ENSMUSG00000109394	A230057D06Rik	0.524373	1	1.86012	1.86012	1.86012	1
A230059L01Rik	ENSMUSG00000087627	A230059L01Rik	1	1	1	1	1	1
A230060F14Rik	ENSMUSG00000097692	A230060F14Rik	1	1	1	1	1	1
A230065N10Rik	ENSMUSG00000092071	A230065N10Rik	?	?	?	?	?	?
A230072C01Rik	ENSMUSG00000086877	A230072C01Rik	0.923976	1	0.27563	-3.62805	4.26377	15.4692
A230072E10Rik	ENSMUSG00000084771	A230072E10Rik	0.0567334	1	0.11292	-8.85585	1	8.85585
A230077H06Rik	ENSMUSG00000100600	A230077H06Rik	1	1	1	1	1	1
A230083G16Rik	ENSMUSG00000055818	A230083G16Rik	1	1	1	1	1	1
A230083N12Rik	ENSMUSG00000085482	A230083N12Rik	1	1	1	-1	1	1
A230087F16Rik	ENSMUSG00000097381	A230087F16Rik	0.147305	1	7.1322	7.1322	7.1322	1
A230098N10Rik	ENSMUSG00000105439	A230098N10Rik	1	1	1	-1	1	1
A230103J11Rik	ENSMUSG00000087026	A230103J11Rik	?	?	?	?	?	?
A230107N01Rik	ENSMUSG00000097292	A230107N01Rik	?	?	?	?	?	?
A2m	ENSMUSG00000030111	A2m	1	1	1	1	1	1
A2ml1	ENSMUSG00000047228	A2ml1	1	1	1	1	1	1
A330009N23Rik	ENSMUSG00000097915	A330009N23Rik	1	1	1	1	1	1
A330015K06Rik	ENSMUSG00000104093	A330015K06Rik	1	1	1	1	1	1
A330023F24Rik	ENSMUSG00000096929	A330023F24Rik	0.104575	1	13.5504	13.5504	13.5504	1
A330032B11Rik	ENSMUSG00000097591	A330032B11Rik	1	1	1	1	1	1
A330035P11Rik	ENSMUSG00000085615	A330035P11Rik	1	1	1	1	1	1
A330040F15Rik	ENSMUSG00000086213	A330040F15Rik	1	1	1	1	1	1
A330041J22Rik	ENSMUSG00000087466	A330041J22Rik	?	?	?	?	?	?
A330048O09Rik	ENSMUSG00000097326	A330048O09Rik	?	?	?	?	?	?
A330074K22Rik	ENSMUSG00000097960	A330074K22Rik	1	1	1	1	1	1
Mapk1ip1	ENSMUSG00000041775	Mapk1ip1	0.00343201	0.271389	14.8485	14.8485	14.8485	1
A330076H08Rik	ENSMUSG00000109321	A330076H08Rik	1	1	1	1	1	1
A330084C13Rik	ENSMUSG00000114210	A330084C13Rik	1	1	1	1	1	1
A330102I10Rik	ENSMUSG00000086363	A330102I10Rik	1	1	1	1	1	1
A3galt2	ENSMUSG00000028794	A3galt2	1	1	1	-1	1	1
A430005L14Rik	ENSMUSG00000047613	A430005L14Rik	0.389389	1	2.04943	2.04943	17.6283	8.60158
A430010J10Rik	ENSMUSG00000097603	A430010J10Rik	1	1	1	1	1	1
Nradd	ENSMUSG00000032491	Nradd	0.0226275	0.728162	14.4803	14.4803	14.4803	1
A430027H14Rik	ENSMUSG00000104507	A430027H14Rik	1	1	1	1	1	1
A430033K04Rik	ENSMUSG00000056014	A430033K04Rik	0.606574	1	1.57932	1.57932	5.63768	3.56969
A430035B10Rik	ENSMUSG00000087305	A430035B10Rik	0.833898	1	1.86165	1.86165	1.86165	1
A430048G15Rik	ENSMUSG00000086650	A430048G15Rik	?	?	?	?	?	?
A430057M04Rik	ENSMUSG00000090564	A430057M04Rik	1	1	1	1	1	1
A430072P03Rik	ENSMUSG00000090030	A430072P03Rik	0.653213	1	1.77932	1.77932	1.77932	1
A430073D23Rik	ENSMUSG00000105471	A430073D23Rik	1	1	1	1	1	1
A430078I02Rik	ENSMUSG00000085589	A430078I02Rik	1	1	1	1	1	1
A430088P11Rik	ENSMUSG00000116220	A430088P11Rik	1	1	1	1	1	1
A430090L17Rik	ENSMUSG00000114213	A430090L17Rik	1	1	1	1	1	1
9030025P20Rik	ENSMUSG00000116953	9030025P20Rik	0.00554315	0.350728	14.3466	14.3466	14.3466	1
A430105J06Rik	ENSMUSG00000097784	A430105J06Rik	1	1	1	-1	1	1
A430106G13Rik	ENSMUSG00000098206	.	1	1	1	1	1	1
A430108G06Rik	ENSMUSG00000086851	A430108G06Rik	?	?	?	?	?	?
A430110L20Rik	ENSMUSG00000054135	A430110L20Rik	1	1	1	1	1	1
A4galt	ENSMUSG00000047878	A4galt	0.710628	1	0.307407	-3.25301	1	3.25301
Vps25	ENSMUSG00000078656	Vps25	0.00340083	0.271083	14.1605	14.1605	14.1605	1
A530013C23Rik	ENSMUSG00000006462	A530013C23Rik	1	1	1	1	1	1
A530016L24Rik	ENSMUSG00000043122	A530016L24Rik	1	1	1	1	1	1
Sfmbt2	ENSMUSG00000061186	Sfmbt2	0.00594881	0.371241	13.6908	13.6908	13.6908	1
A530020G20Rik	ENSMUSG00000097124	A530020G20Rik	1	1	1	1	1	1
A530021J07Rik	ENSMUSG00000053528	A530021J07Rik	1	1	1	1	1	1
A530032D15Rik	ENSMUSG00000089844	A530032D15Rik	0.804477	1	0.433276	-2.308	1	2.308
A530040E14Rik	ENSMUSG00000072109	A530040E14Rik	1	1	1	1	1	1
A530041M06Rik	ENSMUSG00000104973	A530041M06Rik	0.15782	1	0.23934	-4.17815	2.89345	12.0893
A530046M15Rik	ENSMUSG00000113338	A530046M15Rik	?	?	?	?	?	?
A530053M12Rik	ENSMUSG00000100247	A530053M12Rik	?	?	?	?	?	?
A530064D06Rik	ENSMUSG00000043939	A530064D06Rik	0.527923	1	0.228548	-4.37544	1	4.37544
A530072M11Rik	ENSMUSG00000085112	A530072M11Rik	1	1	1	1	1	1
A530076I17Rik	ENSMUSG00000086124	A530076I17Rik	1	1	1	1	1	1
A530083I20Rik	ENSMUSG00000097322	A530083I20Rik	1	1	1	1	1	1
A530084C06Rik	ENSMUSG00000090863	A530084C06Rik	?	?	?	?	?	?
A530088E08Rik	ENSMUSG00000117872	A530088E08Rik	0.649967	1	3.85763	3.85763	3.85763	1
A530095I07Rik	ENSMUSG00000051805	A530095I07Rik	1	1	1	1	1	1
A630001G21Rik	ENSMUSG00000052760	A630001G21Rik	0.321969	1	0.642183	-1.55719	14.6148	22.758
A630001O12Rik	ENSMUSG00000110498	A630001O12Rik	0.581284	1	2.36774	2.36774	2.36774	1
A630009H07Rik	ENSMUSG00000109056	A630009H07Rik	1	1	1	1	1	1
A630010A05Rik	ENSMUSG00000075395	A630010A05Rik	1	1	1	1	1	1
A630012P03Rik	ENSMUSG00000055110	A630012P03Rik	1	1	1	1	1	1
A630014C17Rik	ENSMUSG00000086395	A630014C17Rik	0.11804	1	0.174342	-5.73585	1	5.73585
A630019I02Rik	ENSMUSG00000114968	A630019I02Rik	0.246331	1	1.58842	1.58842	1.58842	1
A630023A22Rik	ENSMUSG00000095493	A630023A22Rik	?	?	?	?	?	?
A630023P12Rik	ENSMUSG00000048215	A630023P12Rik	0.475367	1	0.842819	-1.18649	19.5617	23.2098
A630035G10Rik	ENSMUSG00000103083	A630035G10Rik	1	1	1	1	1	1
A630052C17Rik	ENSMUSG00000086725	A630052C17Rik	1	1	1	-1	1	1
A630072L19Rik	ENSMUSG00000097160	A630072L19Rik	1	1	1	1	1	1
A630072M18Rik	ENSMUSG00000101013	A630072M18Rik	0.621991	1	1.99667	1.99667	16.9539	8.4911
A630089N07Rik	ENSMUSG00000116673	A630089N07Rik	1	1	1	1	1	1
A630091E08Rik	ENSMUSG00000055446	A630091E08Rik	1	1	1	1	1	1
A730004F24Rik	ENSMUSG00000103690	A730004F24Rik	?	?	?	?	?	?
A730009L09Rik	ENSMUSG00000110358	A730009L09Rik	?	?	?	?	?	?
A730011C13Rik	ENSMUSG00000084846	A730011C13Rik	0.49818	1	0.321443	-3.11097	1	3.11097
A730017L22Rik	ENSMUSG00000085566	A730017L22Rik	1	1	1	1	1	1
A730020E08Rik	ENSMUSG00000097924	A730020E08Rik	?	?	?	?	?	?
A730020M07Rik	ENSMUSG00000044522	A730020M07Rik	1	1	1	1	1	1
A730032A03Rik	ENSMUSG00000085649	A730032A03Rik	?	?	?	?	?	?
A730035I17Rik	ENSMUSG00000045238	A730035I17Rik	0.349493	1	2.72025	2.72025	2.72025	1
A730036I17Rik	ENSMUSG00000056738	A730036I17Rik	1	1	1	1	1	1
A730043L09Rik	ENSMUSG00000111232	A730043L09Rik	?	?	?	?	?	?
A730046J19Rik	ENSMUSG00000085139	A730046J19Rik	1	1	1	1	1	1
A730049H05Rik	ENSMUSG00000048636	A730049H05Rik	1	1	1	1	1	1
A730056A06Rik	ENSMUSG00000097756	A730056A06Rik	1	1	1	1	1	1
A730061H03Rik	ENSMUSG00000053588	A730061H03Rik	1	1	1	-1	1	1
A730063M14Rik	ENSMUSG00000112639	A730063M14Rik	0.087536	1	7.80692	7.80692	7.80692	1
A730071L15Rik	ENSMUSG00000096923	A730071L15Rik	1	1	1	-1	1	1
A730081D07Rik	ENSMUSG00000086693	A730081D07Rik	1	1	1	1	1	1
A730085E03Rik	ENSMUSG00000117889	A730085E03Rik	1	1	1	1	1	1
A730085K08Rik	ENSMUSG00000093598	A730085K08Rik	?	?	?	?	?	?
A730090N16Rik	ENSMUSG00000090120	A730090N16Rik	1	1	1	1	1	1
A830005F24Rik	ENSMUSG00000053181	A830005F24Rik	1	1	1	-1	1	1
A830008E24Rik	ENSMUSG00000100627	A830008E24Rik	1	1	1	-1	1	1
A830009L08Rik	ENSMUSG00000097182	A830009L08Rik	1	1	1	-1	1	1
A830011K09Rik	ENSMUSG00000089957	A830011K09Rik	?	?	?	?	?	?
A830012C17Rik	ENSMUSG00000085996	A830012C17Rik	?	?	?	?	?	?
A830018L16Rik	ENSMUSG00000057715	A830018L16Rik	?	?	?	?	?	?
A830019P07Rik	ENSMUSG00000094707	A830019P07Rik	1	1	1	1	1	1
A830035O19Rik	ENSMUSG00000111329	A830035O19Rik	1	1	1	1	1	1
A830036E02Rik	ENSMUSG00000084890	A830036E02Rik	?	?	?	?	?	?
A830052D11Rik	ENSMUSG00000097413	A830052D11Rik	1	1	1	1	1	1
A830082K12Rik	ENSMUSG00000087143	A830082K12Rik	1	1	1	1	1	1
A830082N09Rik	ENSMUSG00000112280	A830082N09Rik	1	1	1	1	1	1
A930001A20Rik	ENSMUSG00000098008	A930001A20Rik	?	?	?	?	?	?
A930001C03Rik	ENSMUSG00000087132	A930001C03Rik	1	1	1	1	1	1
A930001M01Rik	ENSMUSG00000115918	A930001M01Rik	1	1	1	1	1	1
A930002H24Rik	ENSMUSG00000045506	A930002H24Rik	?	?	?	?	?	?
A930002I21Rik	ENSMUSG00000050179	A930002I21Rik	1	1	1	1	1	1
A930003A15Rik	ENSMUSG00000075330	A930003A15Rik	1	1	1	1	1	1
A930003O13Rik	ENSMUSG00000105076	A930003O13Rik	?	?	?	?	?	?
A930004D18Rik	ENSMUSG00000054057	A930004D18Rik	1	1	1	1	1	1
A930005H10Rik	ENSMUSG00000054426	A930005H10Rik	0.854333	1	1.60436	1.60436	4.51729	2.81564
A930006I01Rik	ENSMUSG00000087278	A930006I01Rik	1	1	1	1	1	1
A930006K02Rik	ENSMUSG00000084866	A930006K02Rik	0.358153	1	3.23771	3.23771	9.38897	2.89988
A930006L05Rik	ENSMUSG00000102097	A930006L05Rik	0.106743	1	1.79157	1.79157	1.79157	1
A930007I19Rik	ENSMUSG00000097855	A930007I19Rik	0.583108	1	9.37405	9.37405	9.37405	1
Gm16133	ENSMUSG00000089854	Gm16133	0.00768438	0.427226	13.5366	13.5366	13.5366	1
A930012O16Rik	ENSMUSG00000054181	A930012O16Rik	1	1	1	1	1	1
A930014D07Rik	ENSMUSG00000114414	A930014D07Rik	1	1	1	1	1	1
A930015D03Rik	ENSMUSG00000092368	A930015D03Rik	1	1	1	1	1	1
A930016O22Rik	ENSMUSG00000040705	A930016O22Rik	1	1	1	1	1	1
A930017K11Rik	ENSMUSG00000025727	A930017K11Rik	?	?	?	?	?	?
A930018P22Rik	ENSMUSG00000032671	A930018P22Rik	1	1	1	1	1	1
A930019D19Rik	ENSMUSG00000085958	A930019D19Rik	?	?	?	?	?	?
Gba2	ENSMUSG00000028467	Gba2	0.0402742	0.939321	13.52	13.52	13.52	1
A930028N01Rik	ENSMUSG00000114796	A930028N01Rik	?	?	?	?	?	?
A930029G22Rik	ENSMUSG00000096988	A930029G22Rik	0.217571	1	4.03968	4.03968	4.03968	1
A930033H14Rik	ENSMUSG00000090622	A930033H14Rik	1	1	1	-1	1	1
Spa17	ENSMUSG00000001948	Spa17	0.000522258	0.0751144	13.3926	13.3926	13.3926	1
A930037H05Rik	ENSMUSG00000109408	A930037H05Rik	0.114451	1	0.360362	-2.77498	2.03103	5.63607
A930038B10Rik	ENSMUSG00000097310	A930038B10Rik	1	1	1	1	1	1
A930041C12Rik	ENSMUSG00000085900	A930041C12Rik	1	1	1	1	1	1
AA386476	ENSMUSG00000074357	AA386476	0.758194	1	2.28986	2.28986	2.28986	1
AA388235	ENSMUSG00000118084	AA388235	0.0960402	1	4.67512	4.67512	4.67512	1
AA465934	ENSMUSG00000093483	AA465934	0.625726	1	2.33454	2.33454	7.78369	3.33414
AA467197	ENSMUSG00000033213	AA467197	0.26841	1	1.26196	1.26196	80.7493	63.9874
AA672651	ENSMUSG00000084895	AA672651	?	?	?	?	?	?
AA986860	ENSMUSG00000042510	AA986860	1	1	1	1	1	1
AB041806	ENSMUSG00000046109	AB041806	1	1	1	1	1	1
AB124611	ENSMUSG00000057191	AB124611	0.866417	1	1.13329	1.13329	16.31	14.3918
AC103362.1	ENSMUSG00000117608	AC103362.1	?	?	?	?	?	?
AC106834.1	ENSMUSG00000118086	AC106834.1	1	1	1	1	1	1
AC109619.1	ENSMUSG00000117901	AC109619.1	?	?	?	?	?	?
AC113595.1	ENSMUSG00000115902	AC113595.1	1	1	1	1	1	1
AC121792.1	ENSMUSG00000118406	.	1	1	1	-1	1	1
AC125149.2	ENSMUSG00000079794	.	?	?	?	?	?	?
AC125149.3	ENSMUSG00000079800	.	?	?	?	?	?	?
AC132307.1	ENSMUSG00000117775	.	1	1	1	1	1	1
AC132444.1	ENSMUSG00000079222	.	1	1	1	1	1	1
AC132444.5	ENSMUSG00000095500	.	1	1	1	1	1	1
Dkkl1	ENSMUSG00000030792	Dkkl1	0.00600661	0.37256	12.7829	12.7829	12.7829	1
AC135859.1	ENSMUSG00000118550	AC135859.1	0.368624	1	4.17759	4.17759	4.17759	1
AC137513.1	ENSMUSG00000118456	.	?	?	?	?	?	?
AC141477.1	ENSMUSG00000117965	AC141477.1	1	1	1	1	1	1
AC142100.1	ENSMUSG00000118094	AC142100.1	1	1	1	1	1	1
AC149090.1	ENSMUSG00000095041	.	0.24785	1	0.698728	-1.43117	64.062	91.6838
AC150683.1	ENSMUSG00000118454	.	?	?	?	?	?	?
AC154200.1	ENSMUSG00000116590	AC154200.1	1	1	1	1	1	1
AC156546.1	ENSMUSG00000118018	AC156546.1	?	?	?	?	?	?
AC159140.1	ENSMUSG00000118444	AC159140.1	1	1	1	1	1	1
4930431P03Rik	ENSMUSG00000075042	4930431P03Rik	0.000662715	0.0871097	12.7566	12.7566	12.7566	1
AC160966.1	ENSMUSG00000111511	AC160966.1	1	1	1	1	1	1
Hist1h2bg	ENSMUSG00000058385	.	0.0233314	0.738566	12.6735	12.6735	12.6735	1
AC168977.1	ENSMUSG00000079808	.	1	1	1	1	1	1
AC168977.2	ENSMUSG00000094915	.	1	1	1	1	1	1
AC241534.1	ENSMUSG00000118449	AC241534.1	1	1	1	1	1	1
AF067061	ENSMUSG00000095071	AF067061	1	1	1	1	1	1
AF366264	ENSMUSG00000057116	AF366264	1	1	1	1	1	1
AI115009	ENSMUSG00000097745	AI115009	?	?	?	?	?	?
Mrm1	ENSMUSG00000018405	Mrm1	0.0234066	0.739331	12.3647	12.3647	12.3647	1
AI413582	ENSMUSG00000062753	AI413582	0.640419	1	0.534903	-1.8695	7.79359	14.5701
AI427809	ENSMUSG00000086712	AI427809	1	1	1	1	1	1
AI429214	ENSMUSG00000074384	AI429214	1	1	1	1	1	1
AI463170	ENSMUSG00000112388	AI463170	1	1	1	1	1	1
AI463229	ENSMUSG00000114828	AI463229	1	1	1	-1	1	1
AI467606	ENSMUSG00000045165	AI467606	0.236357	1	1.6413	1.6413	63.8362	38.8937
AI480526	ENSMUSG00000090086	AI480526	0.812305	1	1.62513	1.62513	22.6771	13.954
Ren1	ENSMUSG00000070645	Ren1	0.000830725	0.103051	11.9008	11.9008	11.9008	1
AI506816	ENSMUSG00000105987	AI506816	0.604171	1	1.11194	1.11194	76.9766	69.2274
AI593442	ENSMUSG00000078307	AI593442	1	1	1	1	1	1
AI597479	ENSMUSG00000010290	AI597479	0.512769	1	1.58992	1.58992	13.3633	8.40503
AI606473	ENSMUSG00000093738	AI606473	1	1	1	1	1	1
AI661453	ENSMUSG00000034382	AI661453	1	1	1	1	1	1
Slc22a13	ENSMUSG00000074028	Slc22a13	0.00142176	0.151715	11.8011	11.8011	11.8011	1
AI837181	ENSMUSG00000047423	AI837181	0.575567	1	0.841274	-1.18867	27.4658	32.6479
Catip	ENSMUSG00000073650	Catip	0.00154428	0.157995	11.8011	11.8011	11.8011	1
AI839979	ENSMUSG00000107355	AI839979	0.855381	1	2.16605	2.16605	2.16605	1
AI847159	ENSMUSG00000084826	AI847159	0.59807	1	0.377128	-2.65162	1	2.65162
AI849053	ENSMUSG00000097280	AI849053	1	1	1	1	1	1
AI854703	ENSMUSG00000053297	AI854703	0.0711524	1	0.126688	-7.89339	1	7.89339
AI987944	ENSMUSG00000056383	AI987944	0.815593	1	1.21222	1.21222	13.8154	11.3967
AK157302	ENSMUSG00000078139	AK157302	1	1	1	1	1	1
AU015336	ENSMUSG00000090203	AU015336	?	?	?	?	?	?
AU015791	ENSMUSG00000113535	AU015791	?	?	?	?	?	?
AU018091	ENSMUSG00000054753	AU018091	?	?	?	?	?	?
AU019990	ENSMUSG00000074783	AU019990	0.401207	1	2.18618	2.18618	2.18618	1
AU020206	ENSMUSG00000097415	AU020206	0.139752	1	1.20286	1.20286	377.929	314.192
AU021063	ENSMUSG00000115944	AU021063	?	?	?	?	?	?
AU021092	ENSMUSG00000051669	AU021092	1	1	1	1	1	1
Gm15903	ENSMUSG00000086916	Gm15903	0.00913011	0.470119	11.7578	11.7578	11.7578	1
AU022754	ENSMUSG00000097209	AU022754	?	?	?	?	?	?
AU022793	ENSMUSG00000115230	AU022793	1	1	1	1	1	1
AU023762	ENSMUSG00000109890	AU023762	1	1	1	1	1	1
AU040320	ENSMUSG00000028830	AU040320	0.558197	1	1.08371	1.08371	20.5607	18.9724
AU040972	ENSMUSG00000091523	AU040972	1	1	1	1	1	1
AU041133	ENSMUSG00000078435	AU041133	0.768977	1	1.66155	1.66155	1.66155	1
AV039307	ENSMUSG00000087519	AV039307	1	1	1	1	1	1
AV099323	ENSMUSG00000087377	AV099323	0.373277	1	0.375545	-2.66279	1.85066	4.92792
AV356131	ENSMUSG00000108461	AV356131	1	1	1	1	1	1
AW011738	ENSMUSG00000078349	AW011738	0.266598	1	1.30943	1.30943	48.7914	37.2616
Pde6d	ENSMUSG00000026239	Pde6d	0.0342625	0.873843	11.6618	11.6618	11.6618	1
AW047730	ENSMUSG00000097428	AW047730	1	1	1	1	1	1
AW112010	ENSMUSG00000075010	AW112010	0.897787	1	1.13819	1.13819	879.367	772.599
AW146154	ENSMUSG00000074166	AW146154	0.62707	1	0.507454	-1.97062	2.2053	4.34581
AW209491	ENSMUSG00000039182	AW209491	0.117548	1	0.108739	-9.19637	1	9.19637
AW549877	ENSMUSG00000041935	AW549877	0.373251	1	0.697572	-1.43354	34.8066	49.8967
AW551984	ENSMUSG00000038112	AW551984	1	1	1	1	1	1
AW554918	ENSMUSG00000033632	AW554918	0.4628	1	1.51374	1.51374	8.29317	5.47859
AY036118	ENSMUSG00000105361	AY036118	0.154947	1	1.3586	1.3586	115.543	85.0456
AY074887	ENSMUSG00000044820	AY074887	0.136719	1	0.21509	-4.64921	1	4.64921
Aaas	ENSMUSG00000036678	Aaas	0.124733	1	0.29778	-3.35818	4.81545	16.1711
Aacs	ENSMUSG00000029482	Aacs	0.547454	1	0.476201	-2.09995	6.43877	13.5211
Aadac	ENSMUSG00000027761	Aadac	?	?	?	?	?	?
Aagab	ENSMUSG00000037257	Aagab	0.992135	1	0.866541	-1.15401	7.15955	8.26222
Aak1	ENSMUSG00000057230	Aak1	0.331773	1	1.39554	1.39554	85.6539	61.3767
Aamdc	ENSMUSG00000035642	Aamdc	0.133297	1	9.15755	9.15755	9.15755	1
Aamp	ENSMUSG00000006299	Aamp	0.30609	1	0.988418	-1.01172	174.382	176.425
Aar2	ENSMUSG00000027628	Aar2	0.448796	1	1.78868	1.78868	17.3696	9.71089
Aard	ENSMUSG00000068522	Aard	1	1	1	1	1	1
Aars	ENSMUSG00000031960	Aars	0.87996	1	1.07025	1.07025	39.651	37.0484
Aars2	ENSMUSG00000023938	Aars2	0.237449	1	0.105158	-9.50948	1	9.50948
Aarsd1	ENSMUSG00000075528	Aarsd1	0.172163	1	0.317015	-3.15443	5.77261	18.2093
Aasdh	ENSMUSG00000055923	Aasdh	0.690934	1	0.541742	-1.8459	2.2111	4.08146
Aasdhppt	ENSMUSG00000025894	Aasdhppt	0.063057	1	3.2588	3.2588	49.7759	15.2743
Aass	ENSMUSG00000029695	Aass	1	1	1	1	1	1
Aatf	ENSMUSG00000018697	Aatf	0.789972	1	1.08319	1.08319	22.5386	20.8076
Aatk	ENSMUSG00000025375	Aatk	1	1	1	1	1	1
Abat	ENSMUSG00000057880	Abat	1	1	1	1	1	1
Abca1	ENSMUSG00000015243	Abca1	0.992469	1	1.51937	1.51937	22.1009	14.5462
Abca12	ENSMUSG00000050296	Abca12	1	1	1	1	1	1
Abca13	ENSMUSG00000004668	Abca13	1	1	1	1	1	1
Abca17	ENSMUSG00000035435	Abca17	?	?	?	?	?	?
Abca2	ENSMUSG00000026944	Abca2	0.869376	1	0.967963	-1.0331	15.5952	16.1114
Abca3	ENSMUSG00000024130	Abca3	0.697861	1	1.26162	1.26162	15.3725	12.1847
Abca4	ENSMUSG00000028125	Abca4	1	1	1	1	1	1
Abca5	ENSMUSG00000018800	Abca5	0.270753	1	0.320792	-3.11729	2.89156	9.01384
Abca6	ENSMUSG00000044749	Abca6	1	1	1	1	1	1
Abca7	ENSMUSG00000035722	Abca7	0.963542	1	1.08799	1.08799	82.7286	76.038
Abca8a	ENSMUSG00000041828	Abca8a	0.492715	1	0.126615	-7.89795	1	7.89795
Abca8b	ENSMUSG00000020620	Abca8b	1	1	1	1	1	1
Abca9	ENSMUSG00000041797	Abca9	0.742508	1	0.20793	-4.80931	1	4.80931
Abcb10	ENSMUSG00000031974	Abcb10	1	1	1	1	1	1
Abcb1a	ENSMUSG00000040584	Abcb1a	0.244403	1	0.66476	-1.5043	51.9374	78.1295
Abcb1b	ENSMUSG00000028970	Abcb1b	0.811535	1	1.35379	1.35379	129.623	95.7479
Abcb4	ENSMUSG00000042476	Abcb4	0.433565	1	8.12819	8.12819	8.12819	1
Abcb6	ENSMUSG00000026198	Abcb6	0.463103	1	5.19025	5.19025	5.19025	1
Abcb7	ENSMUSG00000031333	Abcb7	0.391111	1	0.694425	-1.44004	15.037	21.6539
Abcb8	ENSMUSG00000028973	Abcb8	0.114435	1	0.0937604	-10.6655	1	10.6655
Abcb9	ENSMUSG00000029408	Abcb9	0.128636	1	0.720907	-1.38714	46.053	63.8821
Abcc1	ENSMUSG00000023088	Abcc1	0.666996	1	0.988047	-1.0121	53.3484	53.9938
Abcc10	ENSMUSG00000032842	Abcc10	0.198384	1	0.227741	-4.39096	1.56822	6.88598
Abcc12	ENSMUSG00000036872	Abcc12	?	?	?	?	?	?
Abcc2	ENSMUSG00000025194	Abcc2	1	1	1	1	1	1
Abcc3	ENSMUSG00000020865	Abcc3	0.769379	1	2.06293	2.06293	2.06293	1
Abcc4	ENSMUSG00000032849	Abcc4	0.991375	1	0.868902	-1.15088	2.44651	2.81564
Abcc5	ENSMUSG00000022822	Abcc5	0.373463	1	1.48007	1.48007	20.6258	13.9357
Abcc9	ENSMUSG00000030249	Abcc9	0.334138	1	4.65047	4.65047	4.65047	1
Abcd1	ENSMUSG00000031378	Abcd1	0.887521	1	0.809132	-1.23589	8.21544	10.1534
Abcd2	ENSMUSG00000055782	Abcd2	1	1	1	1	1	1
Abcd3	ENSMUSG00000028127	Abcd3	0.605092	1	1.28343	1.28343	24.4118	19.0208
Abcd4	ENSMUSG00000021240	Abcd4	0.596425	1	0.771396	-1.29635	20.7757	26.9326
Abce1	ENSMUSG00000058355	Abce1	0.601707	1	0.917362	-1.09008	60.3637	65.8014
Abcf1	ENSMUSG00000038762	Abcf1	0.448252	1	0.801302	-1.24797	107.88	134.631
Abcf2	ENSMUSG00000028953	Abcf2	0.165623	1	0.474475	-2.10759	25.8652	54.5134
Abcf3	ENSMUSG00000003234	Abcf3	0.470803	1	0.597182	-1.67453	24.3439	40.7646
Abcg1	ENSMUSG00000024030	Abcg1	0.965591	1	0.818502	-1.22174	76.7814	93.8073
Abcg2	ENSMUSG00000029802	Abcg2	0.752249	1	0.259599	-3.8521	1.99674	7.69163
Abcg3	ENSMUSG00000029299	Abcg3	0.119286	1	2.55984	2.55984	10.1277	3.95639
Pigb	ENSMUSG00000079469	Pigb	0.0470796	1	11.4585	11.4585	11.4585	1
Abhd10	ENSMUSG00000033157	Abhd10	0.63694	1	1.45738	1.45738	15.565	10.6801
Abhd11	ENSMUSG00000040532	Abhd11	0.591369	1	0.480051	-2.08311	4.50594	9.38639
Abhd12	ENSMUSG00000032046	Abhd12	0.688496	1	1.14955	1.14955	41.1251	35.7749
Abhd13	ENSMUSG00000040396	Abhd13	0.928183	1	0.970397	-1.03051	47.3045	48.7475
Abhd14a	ENSMUSG00000042210	Abhd14a	0.585221	1	2.82233	2.82233	7.02505	2.48909
Abhd14b	ENSMUSG00000042073	Abhd14b	0.43023	1	0.205443	-4.86753	1	4.86753
Abhd15	ENSMUSG00000000686	Abhd15	1	1	1	1	1	1
Abhd16a	ENSMUSG00000007036	Abhd16a	0.434613	1	0.586284	-1.70566	28.5946	48.7727
Abhd17a	ENSMUSG00000003346	Abhd17a	0.677484	1	0.905926	-1.10384	40.832	45.0721
Abhd17b	ENSMUSG00000047368	Abhd17b	0.0991292	1	0.873357	-1.14501	150.69	172.541
Abhd17c	ENSMUSG00000038459	Abhd17c	0.355758	1	0.748251	-1.33645	41.8222	55.8933
Abhd18	ENSMUSG00000037818	Abhd18	0.970425	1	1.33775	1.33775	6.66291	4.98069
Abhd2	ENSMUSG00000039202	Abhd2	0.766738	1	1.02184	1.02184	134.711	131.832
Abhd3	ENSMUSG00000002475	Abhd3	0.46726	1	2.90759	2.90759	2.90759	1
Abhd4	ENSMUSG00000040997	Abhd4	0.0768519	1	0.227667	-4.39237	4.66006	20.4687
Abhd5	ENSMUSG00000032540	Abhd5	0.62704	1	0.481505	-2.07682	4.78707	9.94189
Abhd6	ENSMUSG00000025277	Abhd6	0.797386	1	0.922788	-1.08367	3.81081	4.12967
Abhd8	ENSMUSG00000007950	Abhd8	0.561291	1	5.06041	5.06041	5.06041	1
Abi1	ENSMUSG00000058835	Abi1	0.204232	1	0.752096	-1.32962	192.401	255.819
Abi2	ENSMUSG00000026782	Abi2	0.345572	1	0.628994	-1.58984	17.0629	27.1274
Abi3	ENSMUSG00000018381	Abi3	0.814199	1	0.400826	-2.49485	1.8559	4.63019
Abi3bp	ENSMUSG00000035258	Abi3bp	0.659198	1	0.483684	-2.06747	5.61968	11.6185
Abitram	ENSMUSG00000038827	Abitram	0.494436	1	2.5297	2.5297	10.1195	4.0003
Abl1	ENSMUSG00000026842	Abl1	0.215825	1	0.452151	-2.21165	22.3866	49.5112
Abl2	ENSMUSG00000026596	Abl2	0.286475	1	1.49189	1.49189	63.5012	42.5644
Ablim1	ENSMUSG00000025085	Ablim1	0.313392	1	1.25779	1.25779	279.547	222.252
Ablim2	ENSMUSG00000029095	Ablim2	0.495484	1	1.70082	1.70082	6.1777	3.63219
Ablim3	ENSMUSG00000032735	Ablim3	0.750972	1	2.08479	2.08479	2.08479	1
Abr	ENSMUSG00000017631	Abr	0.926521	1	1.28336	1.28336	87.2599	67.9933
Abra	ENSMUSG00000042895	Abra	1	1	1	1	1	1
Abracl	ENSMUSG00000078453	Abracl	0.673034	1	1.21427	1.21427	131.3	108.131
Abraxas1	ENSMUSG00000035234	Abraxas1	0.616958	1	0.249312	-4.01103	1.93099	7.74525
Abraxas2	ENSMUSG00000030965	Abraxas2	0.153081	1	0.434724	-2.30031	16.0341	36.8834
Abt1	ENSMUSG00000036376	Abt1	0.931434	1	0.925758	-1.0802	49.347	53.3044
Abtb1	ENSMUSG00000030083	Abtb1	0.134587	1	0.649356	-1.53999	22.2217	34.2211
Abtb2	ENSMUSG00000032724	Abtb2	0.723075	1	1.15404	1.15404	82.0697	71.115
Acaa1a	ENSMUSG00000036138	Acaa1a	0.290525	1	0.538215	-1.85799	20.6432	38.355
Acaa1b	ENSMUSG00000010651	Acaa1b	0.0740313	1	0.20793	-4.80931	1	4.80931
Acaa2	ENSMUSG00000036880	Acaa2	0.933108	1	0.998861	-1.00114	18.06	18.0806
Acaca	ENSMUSG00000020532	Acaca	0.840312	1	0.912712	-1.09564	11.1258	12.1899
Acacb	ENSMUSG00000042010	Acacb	1	1	1	1	1	1
Acad10	ENSMUSG00000029456	Acad10	1	1	1	1	1	1
Acad11	ENSMUSG00000090150	Acad11	0.846926	1	1.86165	1.86165	1.86165	1
Acad12	ENSMUSG00000042647	Acad12	1	1	1	1	1	1
Acad8	ENSMUSG00000031969	Acad8	0.3125	1	9.39668	9.39668	9.39668	1
Acad9	ENSMUSG00000027710	Acad9	0.44768	1	2.3278	2.3278	11.3785	4.88808
Acadl	ENSMUSG00000026003	Acadl	0.369846	1	1.51214	1.51214	45.5046	30.0929
Acadm	ENSMUSG00000062908	Acadm	0.484353	1	0.534459	-1.87105	14.6457	27.4028
Acads	ENSMUSG00000029545	Acads	0.704513	1	1.07813	1.07813	41.9212	38.883
Acadsb	ENSMUSG00000030861	Acadsb	0.116319	1	3.45373	3.45373	23.648	6.8471
Acadvl	ENSMUSG00000018574	Acadvl	0.49054	1	0.526278	-1.90014	11.499	21.8496
Acan	ENSMUSG00000030607	Acan	1	1	1	1	1	1
Acap1	ENSMUSG00000001588	Acap1	0.054134	1	1.47926	1.47926	108.968	73.6642
Acap2	ENSMUSG00000049076	Acap2	0.366721	1	1.62081	1.62081	36.5163	22.5297
Acap3	ENSMUSG00000029033	Acap3	0.0897614	1	3.39721	3.39721	24.3339	7.16291
Acat1	ENSMUSG00000032047	Acat1	0.388656	1	0.572453	-1.74687	15.7798	27.5652
Acat2	ENSMUSG00000023832	Acat2	0.741049	1	2.12031	2.12031	7.38468	3.48284
Acat3	ENSMUSG00000062480	Acat3	1	1	1	1	1	1
Acbd3	ENSMUSG00000026499	Acbd3	0.232387	1	0.607099	-1.64718	62.1647	102.396
Acbd4	ENSMUSG00000056938	Acbd4	0.0603301	1	0.27697	-3.6105	3.9534	14.2737
Acbd5	ENSMUSG00000026781	Acbd5	0.400193	1	0.758152	-1.319	108.785	143.488
Acbd6	ENSMUSG00000033701	Acbd6	0.489383	1	0.630151	-1.58692	29.4445	46.7262
Acbd7	ENSMUSG00000026644	Acbd7	1	1	1	-1	1	1
Accs	ENSMUSG00000040272	Accs	0.759117	1	1.46695	1.46695	31.8254	21.6949
Acd	ENSMUSG00000038000	Acd	0.610007	1	0.622962	-1.60523	7.93134	12.7317
Ace	ENSMUSG00000020681	Ace	0.701006	1	0.546081	-1.83123	2.94308	5.38945
Ace2	ENSMUSG00000015405	Ace2	1	1	1	1	1	1
Acer1	ENSMUSG00000045019	Acer1	1	1	1	1	1	1
Acer2	ENSMUSG00000038007	Acer2	0.378966	1	1.46919	1.46919	11.6998	7.96341
Acer3	ENSMUSG00000030760	Acer3	0.642012	1	1.54334	1.54334	21.3454	13.8307
Ache	ENSMUSG00000023328	Ache	1	1	1	1	1	1
Acin1	ENSMUSG00000022185	Acin1	0.645447	1	0.883497	-1.13187	245.002	277.309
Ackr1	ENSMUSG00000037872	Ackr1	0.551526	1	0.433276	-2.308	1	2.308
Ackr2	ENSMUSG00000044534	Ackr2	1	1	1	1	1	1
Ackr3	ENSMUSG00000044337	Ackr3	0.651674	1	1.36326	1.36326	8.9681	6.57841
Ackr4	ENSMUSG00000079355	Ackr4	1	1	1	1	1	1
Acly	ENSMUSG00000020917	Acly	0.437188	1	0.714122	-1.40032	93.5155	130.952
Acmsd	ENSMUSG00000026348	Acmsd	?	?	?	?	?	?
Acnat1	ENSMUSG00000070985	Acnat1	?	?	?	?	?	?
Aco1	ENSMUSG00000028405	Aco1	0.846062	1	0.905998	-1.10376	15.5559	17.17
Aco2	ENSMUSG00000022477	Aco2	0.132005	1	0.54485	-1.83537	62.3927	114.513
Acod1	ENSMUSG00000022126	Acod1	0.766448	1	4.28917	4.28917	93.1396	21.715
Acot1	ENSMUSG00000072949	Acot1	0.157861	1	0.238063	-4.20057	1	4.20057
Acot10	ENSMUSG00000047565	Acot10	1	1	1	1	1	1
Acot11	ENSMUSG00000034853	Acot11	0.506957	1	0.679296	-1.47211	10.1509	14.9432
Acot12	ENSMUSG00000021620	Acot12	0.220604	1	2.31836	2.31836	2.31836	1
Acot13	ENSMUSG00000006717	Acot13	0.609358	1	1.74984	1.74984	7.65633	4.37544
Acp5	ENSMUSG00000001348	Acp5	0.00900558	0.466691	11.4047	11.4047	35.568	3.11872
Acot3	ENSMUSG00000021228	Acot3	?	?	?	?	?	?
Dmrta2	ENSMUSG00000047143	Dmrta2	0.0300205	0.836085	11.2191	11.2191	11.2191	1
Acot6	ENSMUSG00000043487	Acot6	0.0840351	1	0.188048	-5.31779	1	5.31779
Acot7	ENSMUSG00000028937	Acot7	0.159369	1	0.70453	-1.41939	49.0491	69.6196
Acot8	ENSMUSG00000017307	Acot8	0.899438	1	1.11657	1.11657	20.6912	18.531
Acot9	ENSMUSG00000025287	Acot9	0.279748	1	0.391025	-2.55738	22.2964	57.0204
Acox1	ENSMUSG00000020777	Acox1	0.121071	1	0.475329	-2.10381	16.6593	35.048
Acox2	ENSMUSG00000021751	Acox2	?	?	?	?	?	?
Acox3	ENSMUSG00000029098	Acox3	0.722271	1	0.493031	-2.02827	9.70592	19.6862
Acoxl	ENSMUSG00000027380	Acoxl	0.790659	1	0.521123	-1.91893	1.79157	3.43789
Acp1	ENSMUSG00000044573	Acp1	0.737995	1	0.548713	-1.82245	14.3573	26.1655
Acp2	ENSMUSG00000002103	Acp2	0.782801	1	1.20845	1.20845	9.96726	8.24795
Acp4	ENSMUSG00000012777	Acp4	1	1	1	-1	1	1
Gm28707	ENSMUSG00000100071	Gm28707	0.0137194	0.585595	10.9643	10.9643	10.9643	1
Acp6	ENSMUSG00000028093	Acp6	0.851441	1	1.74953	1.74953	1.74953	1
Acp7	ENSMUSG00000037469	Acp7	?	?	?	?	?	?
Acpp	ENSMUSG00000032561	Acpp	0.836966	1	1.51379	1.51379	18.436	12.1787
Acr	ENSMUSG00000022622	Acr	1	1	1	1	1	1
Acrbp	ENSMUSG00000072770	Acrbp	1	1	1	-1	1	1
Acrv1	ENSMUSG00000032110	Acrv1	?	?	?	?	?	?
Acsbg1	ENSMUSG00000032281	Acsbg1	0.807439	1	1.19158	1.19158	39.1676	32.8703
Acsbg2	ENSMUSG00000024207	Acsbg2	?	?	?	?	?	?
Acsf2	ENSMUSG00000076435	Acsf2	0.915417	1	1.25085	1.25085	5.48363	4.38392
Acsf3	ENSMUSG00000015016	Acsf3	0.240137	1	7.07257	7.07257	7.07257	1
Acsl1	ENSMUSG00000018796	Acsl1	0.420449	1	0.660467	-1.51408	14.1468	21.4195
Acsl3	ENSMUSG00000032883	Acsl3	0.292532	1	0.597156	-1.67461	18.3076	30.6581
Bmyc	ENSMUSG00000049086	Bmyc	0.0259709	0.773981	10.8402	10.8402	10.8402	1
Acsl5	ENSMUSG00000024981	Acsl5	0.425807	1	0.661146	-1.51253	26.1354	39.5305
Acsm2	ENSMUSG00000030945	Acsm2	1	1	1	1	1	1
Acsm3	ENSMUSG00000030935	Acsm3	?	?	?	?	?	?
Acsm5	ENSMUSG00000030972	Acsm5	?	?	?	?	?	?
Acss1	ENSMUSG00000027452	Acss1	0.523343	1	0.31746	-3.15001	2.21477	6.97654
Acss2	ENSMUSG00000027605	Acss2	0.570778	1	0.464002	-2.15516	8.54915	18.4248
Acss2os	ENSMUSG00000086529	Acss2os	1	1	1	1	1	1
Acss3	ENSMUSG00000035948	Acss3	1	1	1	1	1	1
Acta1	ENSMUSG00000031972	Acta1	1	1	1	1	1	1
Cetn4	ENSMUSG00000045031	Cetn4	0.0100883	0.499332	10.8073	10.8073	10.8073	1
Actb	ENSMUSG00000029580	Actb	0.00881306	0.462756	1.22183	1.22183	4770.78	3904.62
Actbl2	ENSMUSG00000055194	Actbl2	?	?	?	?	?	?
Actc1	ENSMUSG00000068614	Actc1	0.109477	1	0.216694	-4.6148	1.58842	7.33024
Acte1	ENSMUSG00000031085	Acte1	?	?	?	?	?	?
Actg1	ENSMUSG00000062825	Actg1	0.0366505	0.907032	1.05525	1.05525	4709.08	4462.55
Actg2	ENSMUSG00000059430	Actg2	1	1	1	-1	1	1
Actl10	ENSMUSG00000078129	Actl10	1	1	1	1	1	1
Actl6a	ENSMUSG00000027671	Actl6a	0.130477	1	0.55219	-1.81097	35.6632	64.5851
Actl6b	ENSMUSG00000029712	Actl6b	?	?	?	?	?	?
Actl7b	ENSMUSG00000070980	Actl7b	1	1	1	-1	1	1
Actl9	ENSMUSG00000092519	Actl9	?	?	?	?	?	?
Actn1	ENSMUSG00000015143	Actn1	0.815132	1	1.71697	1.71697	23.2099	13.5179
Gm13448	ENSMUSG00000086001	Gm13448	1.45444e-09	1.25512e-06	10.7532	10.7532	10.7532	1
Actn3	ENSMUSG00000006457	Actn3	1	1	1	-1	1	1
Actn4	ENSMUSG00000054808	Actn4	0.122237	1	0.770825	-1.29731	198.743	257.832
Actr10	ENSMUSG00000021076	Actr10	0.40445	1	0.934358	-1.07025	66.5334	71.2076
Actr1a	ENSMUSG00000025228	Actr1a	0.143748	1	0.516153	-1.93741	42.8284	82.9762
Actr1b	ENSMUSG00000037351	Actr1b	0.828301	1	0.823018	-1.21504	78.373	95.2263
Actr2	ENSMUSG00000020152	Actr2	0.791323	1	0.94263	-1.06086	442.524	469.457
Actr3	ENSMUSG00000026341	Actr3	0.658314	1	1.04989	1.04989	500.637	476.848
Actr3b	ENSMUSG00000056367	Actr3b	0.412865	1	0.449599	-2.22421	2.28986	5.09312
Actr5	ENSMUSG00000037761	Actr5	0.259305	1	1.38765	1.38765	55.1721	39.7594
Actr6	ENSMUSG00000019948	Actr6	0.729536	1	1.56968	1.56968	14.1012	8.98347
Actr8	ENSMUSG00000015971	Actr8	0.951798	1	1.29371	1.29371	14.4666	11.1822
Actrt3	ENSMUSG00000037737	Actrt3	1	1	1	1	1	1
Acvr1	ENSMUSG00000026836	Acvr1	0.798953	1	1.75382	1.75382	4.65047	2.65162
Acvr1b	ENSMUSG00000000532	Acvr1b	0.622437	1	0.510564	-1.95862	2.74473	5.37589
Acvr1c	ENSMUSG00000026834	Acvr1c	1	1	1	-1	1	1
Lamc3	ENSMUSG00000026840	Lamc3	0.0096392	0.487142	10.697	10.697	10.697	1
Acvr2b	ENSMUSG00000061393	Acvr2b	1	1	1	1	1	1
Acvrl1	ENSMUSG00000000530	Acvrl1	0.90247	1	0.820732	-1.21842	8.27235	10.0792
Acy1	ENSMUSG00000023262	Acy1	0.570756	1	1.30441	1.30441	6.418	4.92023
Acy3	ENSMUSG00000024866	Acy3	1	1	1	1	1	1
Acyp1	ENSMUSG00000008822	Acyp1	0.52687	1	0.560331	-1.78466	5.84848	10.4376
Acyp2	ENSMUSG00000060923	Acyp2	1	1	1	1	1	1
Ada	ENSMUSG00000017697	Ada	1	1	1	1	1	1
Adad2	ENSMUSG00000024266	Adad2	1	1	1	-1	1	1
Adal	ENSMUSG00000027259	Adal	0.364189	1	0.240432	-4.15918	1	4.15918
Adam10	ENSMUSG00000054693	Adam10	0.443988	1	1.19088	1.19088	112.796	94.7161
Adam11	ENSMUSG00000020926	Adam11	0.766622	1	2.22926	2.22926	2.22926	1
Adam12	ENSMUSG00000054555	Adam12	0.676349	1	0.871622	-1.14729	7.98396	9.15988
Adam15	ENSMUSG00000028041	Adam15	0.917336	1	1.03582	1.03582	20.8314	20.1111
Adam17	ENSMUSG00000052593	Adam17	0.7642	1	0.805956	-1.24076	60.3584	74.8905
Adam19	ENSMUSG00000011256	Adam19	0.21848	1	1.62696	1.62696	66.2213	40.7025
Adam1a	ENSMUSG00000072647	Adam1a	0.791388	1	0.400511	-2.49681	1.86012	4.64438
Adam1b	ENSMUSG00000062438	Adam1b	1	1	1	1	1	1
Adam2	ENSMUSG00000022039	Adam2	1	1	1	1	1	1
Adam21	ENSMUSG00000008438	Adam21	?	?	?	?	?	?
Adam22	ENSMUSG00000040537	Adam22	1	1	1	1	1	1
Adam23	ENSMUSG00000025964	Adam23	1	1	1	-1	1	1
Adam28	ENSMUSG00000014725	Adam28	1	1	1	1	1	1
Adam3	ENSMUSG00000031553	Adam3	1	1	1	1	1	1
Adam30	ENSMUSG00000043468	Adam30	0.383209	1	0.787627	-1.26964	8.00596	10.1647
Adam32	ENSMUSG00000037437	Adam32	1	1	1	1	1	1
Gm10369	ENSMUSG00000072573	Gm10369	0.0360766	0.905061	10.697	10.697	10.697	1
Adam4	ENSMUSG00000072972	Adam4	1	1	1	1	1	1
Adam5	ENSMUSG00000031554	Adam5	1	1	1	1	1	1
Adam6b	ENSMUSG00000051804	Adam6b	1	1	1	1	1	1
Adam8	ENSMUSG00000025473	Adam8	0.389814	1	1.15491	1.15491	97.2639	84.2174
Adam9	ENSMUSG00000031555	Adam9	0.0848721	1	0.453608	-2.20455	36.4405	80.3348
Adamdec1	ENSMUSG00000022057	Adamdec1	1	1	1	1	1	1
Adamts1	ENSMUSG00000022893	Adamts1	0.612574	1	0.592655	-1.68732	18.7224	31.5908
Adamts10	ENSMUSG00000024299	Adamts10	0.764327	1	1.17251	1.17251	60.9373	51.9715
Adamts12	ENSMUSG00000047497	Adamts12	1	1	1	-1	1	1
Bcl6b	ENSMUSG00000000317	Bcl6b	0.00784538	0.433747	10.575	10.575	10.575	1
Adamts14	ENSMUSG00000059901	Adamts14	0.996139	1	1.0691	1.0691	24.089	22.532
Adamts15	ENSMUSG00000033453	Adamts15	1	1	1	1	1	1
Adamts16	ENSMUSG00000049538	Adamts16	0.471579	1	2.03574	2.03574	2.03574	1
Adamts17	ENSMUSG00000058145	Adamts17	1	1	1	1	1	1
Adamts18	ENSMUSG00000053399	Adamts18	1	1	1	1	1	1
Adamts19	ENSMUSG00000053441	Adamts19	1	1	1	1	1	1
Adamts2	ENSMUSG00000036545	Adamts2	0.413264	1	1.9181	1.9181	11.5525	6.02288
Adamts20	ENSMUSG00000022449	Adamts20	1	1	1	1	1	1
Adamts3	ENSMUSG00000043635	Adamts3	1	1	1	-1	1	1
Adamts4	ENSMUSG00000006403	Adamts4	0.675793	1	2.48198	2.48198	9.14082	3.68287
Adamts5	ENSMUSG00000022894	Adamts5	0.925416	1	0.868176	-1.15184	2.3052	2.65522
Adamts6	ENSMUSG00000046169	Adamts6	0.481957	1	1.28522	1.28522	39.0559	30.3884
Adamts7	ENSMUSG00000032363	Adamts7	1	1	1	1	1	1
Adamts8	ENSMUSG00000031994	Adamts8	1	1	1	1	1	1
Adamts9	ENSMUSG00000030022	Adamts9	1	1	1	1	1	1
Adamtsl1	ENSMUSG00000066113	Adamtsl1	1	1	1	-1	1	1
Adamtsl2	ENSMUSG00000036040	Adamtsl2	0.764929	1	0.252755	-3.95639	1	3.95639
Adamtsl3	ENSMUSG00000070469	Adamtsl3	0.56978	1	0.277261	-3.60671	1	3.60671
Adamtsl4	ENSMUSG00000015850	Adamtsl4	0.187608	1	0.117457	-8.51373	1	8.51373
Adamtsl5	ENSMUSG00000043822	Adamtsl5	1	1	1	1	1	1
Adap1	ENSMUSG00000056413	Adap1	0.336886	1	0.533048	-1.87601	25.7876	48.3777
Adap2	ENSMUSG00000020709	Adap2	1	1	1	1	1	1
Adap2os	ENSMUSG00000086507	Adap2os	1	1	1	1	1	1
Adar	ENSMUSG00000027951	Adar	0.131907	1	1.87684	1.87684	63.4197	33.7907
Adarb1	ENSMUSG00000020262	Adarb1	0.0294088	0.832677	1.41114	1.41114	45.9478	32.5607
Nxpe3	ENSMUSG00000075033	Nxpe3	1.76511e-05	0.00486582	10.4498	10.4498	37.9677	3.63333
Adat1	ENSMUSG00000031949	Adat1	0.824895	1	1.08791	1.08791	3.95148	3.63219
Adat2	ENSMUSG00000019808	Adat2	0.821667	1	0.892191	-1.12084	6.05153	6.78277
Adck1	ENSMUSG00000021044	Adck1	0.895822	1	0.702008	-1.42448	2.03574	2.89988
Prdm9	ENSMUSG00000051977	Prdm9	0.0144169	0.598634	10.2687	10.2687	10.2687	1
Gm3667	ENSMUSG00000090691	Gm3667	7.18345e-06	0.00212802	10.1954	10.1954	10.1954	1
Adcy1	ENSMUSG00000020431	Adcy1	?	?	?	?	?	?
Adcy10	ENSMUSG00000026567	Adcy10	1	1	1	1	1	1
Adcy2	ENSMUSG00000021536	Adcy2	1	1	1	-1	1	1
Adcy3	ENSMUSG00000020654	Adcy3	0.81535	1	0.909346	-1.09969	10.3346	11.3649
Adcy4	ENSMUSG00000022220	Adcy4	0.855727	1	0.935687	-1.06873	4.30298	4.59874
Adcy5	ENSMUSG00000022840	Adcy5	1	1	1	1	1	1
Adcy6	ENSMUSG00000022994	Adcy6	0.341022	1	0.388399	-2.57467	2.74473	7.06679
Adcy7	ENSMUSG00000031659	Adcy7	0.913758	1	1.02249	1.02249	58.5526	57.2645
Adcy9	ENSMUSG00000005580	Adcy9	1	1	1	1	1	1
Adcyap1r1	ENSMUSG00000029778	Adcyap1r1	1	1	1	1	1	1
Cass4	ENSMUSG00000074570	Cass4	0.00336822	0.270658	10.1771	10.1771	29.5124	2.89988
Add2	ENSMUSG00000030000	Add2	1	1	1	-1	1	1
Add3	ENSMUSG00000025026	Add3	0.565695	1	0.945634	-1.05749	67.5491	71.4326
Adgb	ENSMUSG00000050994	Adgb	1	1	1	1	1	1
Adgra1	ENSMUSG00000025475	Adgra1	1	1	1	1	1	1
Adgra2	ENSMUSG00000031486	Adgra2	0.85153	1	1.81072	1.81072	1.81072	1
Adgra3	ENSMUSG00000029090	Adgra3	0.883677	1	0.775835	-1.28893	2.3047	2.97061
Adgrb1	ENSMUSG00000034730	Adgrb1	1	1	1	1	1	1
Adgrb2	ENSMUSG00000028782	Adgrb2	1	1	1	-1	1	1
Adgrd1	ENSMUSG00000044017	Adgrd1	0.564761	1	4.03968	4.03968	4.03968	1
Adgre1	ENSMUSG00000004730	Adgre1	0.393063	1	0.236101	-4.23548	3.14084	13.303
Adgre4	ENSMUSG00000032915	Adgre4	1	1	1	1	1	1
Adgre5	ENSMUSG00000002885	Adgre5	0.997309	1	1.05211	1.05211	123.804	117.672
Adgrf1	ENSMUSG00000041293	Adgrf1	?	?	?	?	?	?
Adgrf3	ENSMUSG00000067642	Adgrf3	?	?	?	?	?	?
Adgrf4	ENSMUSG00000023918	Adgrf4	?	?	?	?	?	?
Adgrf5	ENSMUSG00000056492	Adgrf5	0.19889	1	0.101821	-9.82118	1	9.82118
Adgrg1	ENSMUSG00000031785	Adgrg1	0.878991	1	0.499538	-2.00185	2.06293	4.12967
Adgrg2	ENSMUSG00000031298	Adgrg2	0.74458	1	2.34176	2.34176	2.34176	1
Adgrg3	ENSMUSG00000060470	Adgrg3	0.0909298	1	10.2288	10.2288	10.2288	1
Adgrg4	ENSMUSG00000053852	Adgrg4	1	1	1	1	1	1
Adgrg5	ENSMUSG00000061577	Adgrg5	0.898226	1	0.835773	-1.1965	3.79274	4.53801
Adgrg6	ENSMUSG00000039116	Adgrg6	1	1	1	1	1	1
Adgrg7	ENSMUSG00000022755	Adgrg7	?	?	?	?	?	?
Adgrl1	ENSMUSG00000013033	Adgrl1	0.198589	1	2.50535	2.50535	26.6924	10.6541
Adgrl2	ENSMUSG00000028184	Adgrl2	0.761662	1	0.311303	-3.2123	1	3.2123
Adgrl3	ENSMUSG00000037605	Adgrl3	1	1	1	1	1	1
Adgrl4	ENSMUSG00000039167	Adgrl4	1	1	1	1	1	1
Adgrv1	ENSMUSG00000069170	Adgrv1	1	1	1	1	1	1
Adh1	ENSMUSG00000074207	Adh1	1	1	1	1	1	1
Adh4	ENSMUSG00000037797	Adh4	0.611589	1	2.43912	2.43912	2.43912	1
Adh5	ENSMUSG00000028138	Adh5	0.787268	1	1.43277	1.43277	17.9164	12.5048
Adh6a	ENSMUSG00000053054	Adh6a	1	1	1	1	1	1
Adh6b	ENSMUSG00000074206	Adh6b	?	?	?	?	?	?
Adh7	ENSMUSG00000055301	Adh7	1	1	1	1	1	1
Adhfe1	ENSMUSG00000025911	Adhfe1	1	1	1	1	1	1
Adi1	ENSMUSG00000020629	Adi1	0.758353	1	0.721231	-1.38652	5.5991	7.76326
Adig	ENSMUSG00000044405	Adig	1	1	1	1	1	1
Adipoq	ENSMUSG00000022878	Adipoq	?	?	?	?	?	?
Gm10184	ENSMUSG00000066878	Gm10184	0.00308373	0.257876	10.071	10.071	10.071	1
Adipor2	ENSMUSG00000030168	Adipor2	0.6522	1	0.830692	-1.20382	87.2626	105.048
Adk	ENSMUSG00000039197	Adk	0.404261	1	0.807353	-1.23862	36.4596	45.1594
Adm	ENSMUSG00000030790	Adm	0.311267	1	9.58367	9.58367	9.58367	1
Adm2	ENSMUSG00000054136	Adm2	?	?	?	?	?	?
Adnp	ENSMUSG00000051149	Adnp	0.856209	1	1.05991	1.05991	117.082	110.465
Akap6	ENSMUSG00000061603	Akap6	0.0160452	0.624004	9.96726	9.96726	9.96726	1
Ado	ENSMUSG00000057134	Ado	0.805858	1	1.0846	1.0846	13.9374	12.8503
Adora1	ENSMUSG00000042429	Adora1	1	1	1	1	1	1
Adora2a	ENSMUSG00000020178	Adora2a	0.849044	1	0.916456	-1.09116	154.576	168.667
Adora2b	ENSMUSG00000018500	Adora2b	0.882865	1	2.30806	2.30806	9.69516	4.20057
Adora3	ENSMUSG00000000562	Adora3	1	1	1	1	1	1
Adpgk	ENSMUSG00000025236	Adpgk	0.812388	1	1.31438	1.31438	37.9276	28.8559
Adprh	ENSMUSG00000002844	Adprh	0.82028	1	1.21773	1.21773	29.9567	24.6004
Adprhl1	ENSMUSG00000031448	Adprhl1	1	1	1	1	1	1
Adprhl2	ENSMUSG00000042558	Adprhl2	0.489955	1	0.764522	-1.30801	20.9782	27.4396
Adprm	ENSMUSG00000020910	Adprm	0.300906	1	0.780892	-1.28059	46.1029	59.0388
Adra1a	ENSMUSG00000045875	Adra1a	1	1	1	1	1	1
Adra1b	ENSMUSG00000050541	Adra1b	1	1	1	1	1	1
Adra2a	ENSMUSG00000033717	Adra2a	0.211863	1	4.48903	4.48903	4.48903	1
Adra2b	ENSMUSG00000058620	Adra2b	1	1	1	-1	1	1
Adra2c	ENSMUSG00000045318	Adra2c	?	?	?	?	?	?
Adrb1	ENSMUSG00000035283	Adrb1	0.5342	1	0.142845	-7.0006	1	7.0006
Adrb2	ENSMUSG00000045730	Adrb2	0.346593	1	2.09826	2.09826	41.9097	19.9735
Adrb3	ENSMUSG00000031489	Adrb3	?	?	?	?	?	?
Adrm1	ENSMUSG00000039041	Adrm1	0.999841	1	0.939969	-1.06386	74.3178	79.0641
Gm39556	ENSMUSG00000116380	Gm39556	0.00455301	0.316453	9.96054	9.96054	9.96054	1
Adss	ENSMUSG00000015961	Adss	0.122921	1	1.34817	1.34817	152.322	112.984
Adssl1	ENSMUSG00000011148	Adssl1	0.794485	1	1.97121	1.97121	15.9414	8.08711
Adtrp	ENSMUSG00000058022	Adtrp	1	1	1	1	1	1
Aebp1	ENSMUSG00000020473	Aebp1	0.808524	1	0.339343	-2.94687	1	2.94687
Aebp2	ENSMUSG00000030232	Aebp2	0.051356	1	1.12833	1.12833	914.976	810.912
Aen	ENSMUSG00000030609	Aen	0.410475	1	0.534963	-1.86929	11.6741	21.8223
Afap1	ENSMUSG00000029094	Afap1	0.66713	1	0.551892	-1.81195	4.91677	8.90894
Afap1l1	ENSMUSG00000033032	Afap1l1	1	1	1	1	1	1
Afap1l2	ENSMUSG00000025083	Afap1l2	1	1	1	1	1	1
Afdn	ENSMUSG00000068036	Afdn	0.920592	1	2.45202	2.45202	2.45202	1
Aff1	ENSMUSG00000029313	Aff1	0.393066	1	0.910089	-1.09879	223.357	245.423
Aff2	ENSMUSG00000031189	Aff2	1	1	1	-1	1	1
Gm20274	ENSMUSG00000108551	Gm20274	0.0208972	0.706647	9.71365	9.71365	29.3667	3.02324
Aff4	ENSMUSG00000049470	Aff4	0.405236	1	1.07021	1.07021	221.471	206.941
Afg1l	ENSMUSG00000038302	Afg1l	0.251046	1	0.284891	-3.51011	1.80677	6.34197
Afg3l1	ENSMUSG00000031967	Afg3l1	0.221509	1	1.22887	1.22887	49.3473	40.1567
Afg3l2	ENSMUSG00000024527	Afg3l2	0.637922	1	1.1757	1.1757	56.6624	48.1945
Afm	ENSMUSG00000029369	Afm	1	1	1	1	1	1
Afmid	ENSMUSG00000017718	Afmid	0.877266	1	0.777711	-1.28582	2.86421	3.68287
Afp	ENSMUSG00000054932	Afp	1	1	1	1	1	1
Aftph	ENSMUSG00000049659	Aftph	0.379567	1	0.886175	-1.12845	137.037	154.639
Aga	ENSMUSG00000031521	Aga	0.999612	1	0.841266	-1.18868	8.932	10.6173
Agap1	ENSMUSG00000055013	Agap1	0.805845	1	0.38542	-2.59458	1.68638	4.37544
Agap2	ENSMUSG00000025422	Agap2	0.34051	1	0.67974	-1.47115	22.1081	32.5243
Agap3	ENSMUSG00000023353	Agap3	0.0990887	1	0.277961	-3.59763	13.5286	48.6709
Agbl1	ENSMUSG00000025754	Agbl1	1	1	1	1	1	1
Agbl2	ENSMUSG00000040812	Agbl2	1	1	1	1	1	1
Agbl3	ENSMUSG00000038836	Agbl3	0.527139	1	0.308979	-3.23647	1	3.23647
Ptgfr	ENSMUSG00000028036	Ptgfr	0.0375032	0.91668	9.69516	9.69516	9.69516	1
Ager	ENSMUSG00000015452	Ager	0.372423	1	0.116286	-8.59951	1	8.59951
Agfg1	ENSMUSG00000026159	Agfg1	0.636985	1	1.22493	1.22493	233.456	190.588
Agfg2	ENSMUSG00000029722	Agfg2	0.69284	1	0.359014	-2.78541	2.9278	8.15512
Aggf1	ENSMUSG00000021681	Aggf1	0.635399	1	1.30846	1.30846	66.4373	50.7751
Slc26a10	ENSMUSG00000040441	Slc26a10	0.0301358	0.836085	9.38758	9.38758	9.38758	1
Agl	ENSMUSG00000033400	Agl	0.56512	1	3.3243	3.3243	3.3243	1
Agmat	ENSMUSG00000040706	Agmat	?	?	?	?	?	?
Agmo	ENSMUSG00000050103	Agmo	0.629176	1	0.710754	-1.40696	2.56348	3.60671
Ago1	ENSMUSG00000041530	Ago1	0.63626	1	1.80071	1.80071	30.9701	17.1988
Ago2	ENSMUSG00000036698	Ago2	0.378776	1	1.02024	1.02024	476.378	466.927
Ago3	ENSMUSG00000028842	Ago3	0.157097	1	0.612039	-1.63388	52.9964	86.5898
Ago4	ENSMUSG00000042500	Ago4	0.982473	1	1.18249	1.18249	6.10954	5.16667
Agpat1	ENSMUSG00000034254	Agpat1	0.294861	1	3.26456	3.26456	23.7184	7.26541
Agpat2	ENSMUSG00000026922	Agpat2	0.115829	1	0.322583	-3.09998	6.09107	18.8822
Agpat3	ENSMUSG00000001211	Agpat3	0.730623	1	0.817824	-1.22276	48.152	58.8782
Agpat4	ENSMUSG00000023827	Agpat4	0.88815	1	0.823213	-1.21475	19.0874	23.1865
Agpat5	ENSMUSG00000031467	Agpat5	0.850335	1	1.27032	1.27032	60.9212	47.9572
Agps	ENSMUSG00000042410	Agps	0.877653	1	1.13077	1.13077	73.2755	64.8014
Agr2	ENSMUSG00000020581	Agr2	?	?	?	?	?	?
Agr3	ENSMUSG00000036231	Agr3	1	1	1	1	1	1
Agrn	ENSMUSG00000041936	Agrn	0.512091	1	1.76316	1.76316	8.16379	4.63019
Agrp	ENSMUSG00000005705	Agrp	1	1	1	-1	1	1
Agt	ENSMUSG00000031980	Agt	1	1	1	1	1	1
Agtpbp1	ENSMUSG00000021557	Agtpbp1	0.778474	1	0.917389	-1.09005	41.0564	44.7535
Agtr1a	ENSMUSG00000049115	Agtr1a	1	1	1	1	1	1
Agtr2	ENSMUSG00000068122	Agtr2	?	?	?	?	?	?
Agtrap	ENSMUSG00000029007	Agtrap	0.326914	1	2.08811	2.08811	27.807	13.3168
Agxt	ENSMUSG00000026272	Agxt	?	?	?	?	?	?
Agxt2	ENSMUSG00000089678	Agxt2	1	1	1	1	1	1
Ahctf1	ENSMUSG00000026491	Ahctf1	0.5184	1	0.882514	-1.13313	93.8375	106.33
Ahcy	ENSMUSG00000027597	Ahcy	0.832	1	0.916562	-1.09103	3.19224	3.48284
Ahcyl1	ENSMUSG00000027893	Ahcyl1	0.19344	1	2.12904	2.12904	70.6441	33.1813
Tespa1	ENSMUSG00000034833	Tespa1	0.00739428	0.416937	9.37336	9.37336	43.4106	4.63128
Ahdc1	ENSMUSG00000037692	Ahdc1	0.932764	1	0.852427	-1.17312	41.1977	48.3298
Ahi1	ENSMUSG00000019986	Ahi1	0.0793313	1	2.58278	2.58278	27.281	10.5627
Ahnak	ENSMUSG00000069833	Ahnak	0.665509	1	1.0561	1.0561	1063.06	1006.6
Ahnak2	ENSMUSG00000072812	Ahnak2	1	1	1	1	1	1
Ahr	ENSMUSG00000019256	Ahr	0.978387	1	0.770435	-1.29797	24.0343	31.1958
Ahrr	ENSMUSG00000021575	Ahrr	0.135777	1	0.202114	-4.94769	1	4.94769
Ahsa1	ENSMUSG00000021037	Ahsa1	0.185396	1	2.13668	2.13668	31.8088	14.8871
Ahsa2	ENSMUSG00000020288	Ahsa2	0.803624	1	1.17423	1.17423	21.9097	18.6587
Ahsg	ENSMUSG00000022868	Ahsg	1	1	1	1	1	1
Aicda	ENSMUSG00000040627	Aicda	?	?	?	?	?	?
Aida	ENSMUSG00000042901	Aida	0.769848	1	0.929315	-1.07606	62.7398	67.5119
Aif1	ENSMUSG00000024397	Aif1	0.267609	1	2.94703	2.94703	34.0695	11.5606
Aif1l	ENSMUSG00000001864	Aif1l	1	1	1	1	1	1
Aifm1	ENSMUSG00000036932	Aifm1	0.688285	1	1.37332	1.37332	10.9979	8.00828
Aifm2	ENSMUSG00000020085	Aifm2	0.421134	1	5.12861	5.12861	5.12861	1
Aifm3	ENSMUSG00000022763	Aifm3	0.0643469	1	0.307407	-3.25301	1	3.25301
Aig1	ENSMUSG00000019806	Aig1	0.531269	1	1.31301	1.31301	49.8591	37.9731
Aim2	ENSMUSG00000037860	Aim2	0.65566	1	1.19554	1.19554	56.5576	47.3073
Aimp1	ENSMUSG00000028029	Aimp1	0.367024	1	0.87705	-1.14019	55.5332	63.3181
Aimp2	ENSMUSG00000029610	Aimp2	0.558273	1	1.72697	1.72697	11.1029	6.42912
Aip	ENSMUSG00000024847	Aip	0.59499	1	1.16748	1.16748	67.8313	58.1003
Aipl1	ENSMUSG00000040554	Aipl1	?	?	?	?	?	?
Aire	ENSMUSG00000000731	Aire	1	1	1	-1	1	1
Airn	ENSMUSG00000078247	Airn	0.474705	1	7.92605	7.92605	7.92605	1
Ajap1	ENSMUSG00000039546	Ajap1	1	1	1	1	1	1
Ajm1	ENSMUSG00000029419	Ajm1	1	1	1	1	1	1
Ajuba	ENSMUSG00000022178	Ajuba	1	1	1	1	1	1
Ak1	ENSMUSG00000026817	Ak1	1	1	1	1	1	1
Ak2	ENSMUSG00000028792	Ak2	0.12203	1	1.94236	1.94236	73.8621	38.0269
Ak3	ENSMUSG00000024782	Ak3	0.945624	1	0.957707	-1.04416	17.5664	18.3422
Ak4	ENSMUSG00000028527	Ak4	0.814256	1	1.58842	1.58842	1.58842	1
Ak5	ENSMUSG00000039058	Ak5	1	1	1	-1	1	1
Ak6	ENSMUSG00000078941	Ak6	0.596181	1	1.33021	1.33021	10.2308	7.69113
Ak7	ENSMUSG00000041323	Ak7	1	1	1	1	1	1
Ak8	ENSMUSG00000026807	Ak8	1	1	1	1	1	1
Ak9	ENSMUSG00000091415	Ak9	?	?	?	?	?	?
Akap1	ENSMUSG00000018428	Akap1	0.907297	1	0.754916	-1.32465	3.95148	5.23434
Akap10	ENSMUSG00000047804	Akap10	0.737737	1	0.772393	-1.29468	42.3151	54.7844
Akap11	ENSMUSG00000022016	Akap11	0.163516	1	1.10626	1.10626	47.1762	42.6448
Akap12	ENSMUSG00000038587	Akap12	0.593042	1	1.48239	1.48239	29.3756	19.8164
Akap13	ENSMUSG00000066406	Akap13	0.964648	1	1.04112	1.04112	1243.21	1194.11
Akap14	ENSMUSG00000036551	Akap14	?	?	?	?	?	?
Akap17b	ENSMUSG00000059708	Akap17b	0.10273	1	0.0888157	-11.2593	1	11.2593
Akap5	ENSMUSG00000021057	Akap5	0.459436	1	2.00099	2.00099	2.00099	1
Ubox5	ENSMUSG00000027300	Ubox5	0.0419567	0.966074	9.35204	9.35204	9.35204	1
Akap7	ENSMUSG00000039166	Akap7	0.795705	1	0.500355	-1.99858	4.5424	9.07836
Akap8	ENSMUSG00000024045	Akap8	0.268379	1	0.917267	-1.0902	86.0489	93.8102
Akap8l	ENSMUSG00000002625	Akap8l	0.0934037	1	1.41672	1.41672	76.0154	53.656
Akap9	ENSMUSG00000040407	Akap9	0.309184	1	0.535615	-1.86701	41.6098	77.686
Akip1	ENSMUSG00000031023	Akip1	0.97189	1	1.11754	1.11754	3.37859	3.02324
Akirin1	ENSMUSG00000023075	Akirin1	0.612977	1	1.43096	1.43096	95.8692	66.9963
Akirin2	ENSMUSG00000028291	Akirin2	0.443589	1	1.22126	1.22126	102.551	83.9715
Akna	ENSMUSG00000039158	Akna	0.704574	1	0.950077	-1.05255	218.259	229.728
Aknad1	ENSMUSG00000049565	Aknad1	?	?	?	?	?	?
4930412M03Rik	ENSMUSG00000051008	4930412M03Rik	0.0103191	0.504465	9.3044	9.3044	9.3044	1
Akr1a1	ENSMUSG00000028692	Akr1a1	0.181535	1	0.868527	-1.15137	129.106	148.65
Akr1b10	ENSMUSG00000061758	Akr1b10	0.730126	1	0.992459	-1.0076	23.688	23.868
Akr1b3	ENSMUSG00000001642	Akr1b3	0.952084	1	0.905918	-1.10385	92.8794	102.525
Akr1b7	ENSMUSG00000052131	Akr1b7	?	?	?	?	?	?
Akr1b8	ENSMUSG00000029762	Akr1b8	0.402697	1	3.95148	3.95148	3.95148	1
Akr1c12	ENSMUSG00000021211	Akr1c12	1	1	1	1	1	1
Akr1c13	ENSMUSG00000021213	Akr1c13	0.364826	1	0.682375	-1.46547	8.24647	12.085
Akr1c14	ENSMUSG00000033715	Akr1c14	1	1	1	1	1	1
Akr1c18	ENSMUSG00000021214	Akr1c18	1	1	1	1	1	1
Akr1c19	ENSMUSG00000071551	Akr1c19	0.423681	1	2.19851	2.19851	2.19851	1
Akr1c20	ENSMUSG00000054757	Akr1c20	?	?	?	?	?	?
Akr1cl	ENSMUSG00000025955	Akr1cl	1	1	1	1	1	1
Akr1e1	ENSMUSG00000045410	Akr1e1	0.865408	1	0.819807	-1.2198	4.48398	5.46956
Akr7a5	ENSMUSG00000028743	Akr7a5	0.662611	1	0.203566	-4.91241	2.34754	11.5321
Akt1	ENSMUSG00000001729	Akt1	0.449214	1	1.42461	1.42461	60.3242	42.3445
Akt1s1	ENSMUSG00000011096	Akt1s1	0.643486	1	0.470893	-2.12363	11.2933	23.9826
Akt2	ENSMUSG00000004056	Akt2	0.372031	1	0.789004	-1.26742	82.3526	104.375
Akt3	ENSMUSG00000019699	Akt3	0.230573	1	2.62947	2.62947	22.13	8.41612
Aktip	ENSMUSG00000031667	Aktip	0.443774	1	0.742014	-1.34768	21.1323	28.4796
Alad	ENSMUSG00000028393	Alad	0.334133	1	0.371779	-2.68977	5.05263	13.5904
Alas1	ENSMUSG00000032786	Alas1	0.870433	1	0.85481	-1.16985	3.4195	4.0003
Alas2	ENSMUSG00000025270	Alas2	0.357937	1	0.295632	-3.38258	7.87028	26.6219
Alb	ENSMUSG00000029368	Alb	1	1	1	1	1	1
Alcam	ENSMUSG00000022636	Alcam	0.715559	1	1.11165	1.11165	77.8905	70.0672
Aldh16a1	ENSMUSG00000007833	Aldh16a1	0.736168	1	0.237919	-4.20311	1	4.20311
Aldh18a1	ENSMUSG00000025007	Aldh18a1	0.774287	1	1.07611	1.07611	24.3667	22.6434
Aldh1a1	ENSMUSG00000053279	Aldh1a1	0.652749	1	0.419254	-2.38519	2.07434	4.94769
Aldh1a2	ENSMUSG00000013584	Aldh1a2	1	1	1	1	1	1
Aldh1a3	ENSMUSG00000015134	Aldh1a3	0.434721	1	0.219284	-4.5603	1	4.5603
Aldh1a7	ENSMUSG00000024747	Aldh1a7	?	?	?	?	?	?
Aldh1b1	ENSMUSG00000035561	Aldh1b1	0.891763	1	0.706812	-1.4148	5.90492	8.35429
Aldh1l1	ENSMUSG00000030088	Aldh1l1	1	1	1	1	1	1
Aldh1l2	ENSMUSG00000020256	Aldh1l2	1	1	1	1	1	1
Aldh2	ENSMUSG00000029455	Aldh2	0.929858	1	2.54783	2.54783	2.54783	1
Aldh3a1	ENSMUSG00000019102	Aldh3a1	0.490779	1	3.50977	3.50977	3.50977	1
Aldh3a2	ENSMUSG00000010025	Aldh3a2	0.338444	1	0.430596	-2.32236	11.5915	26.9197
Aldh3b1	ENSMUSG00000024885	Aldh3b1	1	1	1	1	1	1
Aldh3b2	ENSMUSG00000075296	Aldh3b2	?	?	?	?	?	?
Aldh3b3	ENSMUSG00000037263	Aldh3b3	?	?	?	?	?	?
Aldh4a1	ENSMUSG00000028737	Aldh4a1	0.153296	1	0.158422	-6.31227	2.17694	13.7414
Prdm16	ENSMUSG00000039410	Prdm16	0.015309	0.616337	9.27767	9.27767	9.27767	1
Aldh6a1	ENSMUSG00000021238	Aldh6a1	0.418925	1	0.177429	-5.63607	1	5.63607
Aldh7a1	ENSMUSG00000053644	Aldh7a1	0.696393	1	2.84941	2.84941	2.84941	1
Aldh8a1	ENSMUSG00000037542	Aldh8a1	1	1	1	-1	1	1
Aldh9a1	ENSMUSG00000026687	Aldh9a1	0.807368	1	0.751015	-1.33153	22.006	29.3017
Aldoa	ENSMUSG00000030695,ENSMUSG00000114515	Aldoa	0.0948251	1	1.22036	1.22036	160.475	131.498
Aldoart1	ENSMUSG00000059343	Aldoart1	0.295395	1	0.31099	-3.21554	1	3.21554
Aldoart2	ENSMUSG00000063129	Aldoart2	?	?	?	?	?	?
Aldob	ENSMUSG00000028307	Aldob	?	?	?	?	?	?
Aldoc	ENSMUSG00000017390	Aldoc	0.470873	1	0.381688	-2.61994	5.92583	15.5253
Alg1	ENSMUSG00000039427	Alg1	0.191964	1	0.617729	-1.61883	12.4821	20.2064
Alg10b	ENSMUSG00000075470	Alg10b	0.928269	1	0.892892	-1.11996	31.3134	35.0697
Alg11	ENSMUSG00000063362	Alg11	0.0843666	1	2.34946	2.34946	20.8785	8.88652
Alg12	ENSMUSG00000035845	Alg12	0.875904	1	0.500785	-1.99686	1.66969	3.33414
Alg13	ENSMUSG00000041718	Alg13	0.33281	1	4.68484	4.68484	16.8969	3.60671
Alg14	ENSMUSG00000039887	Alg14	1	1	1	1	1	1
Alg2	ENSMUSG00000039740	Alg2	0.0922551	1	0.279191	-3.58178	6.22295	22.2892
Alg3	ENSMUSG00000033809	Alg3	0.944536	1	0.767486	-1.30296	5.90492	7.69384
Alg5	ENSMUSG00000036632	Alg5	0.861472	1	0.963914	-1.03744	24.1264	25.0296
Alg6	ENSMUSG00000073792	Alg6	0.808114	1	1.12085	1.12085	3.84078	3.42667
Alg8	ENSMUSG00000035704	Alg8	0.265894	1	7.21923	7.21923	7.21923	1
Alg9	ENSMUSG00000032059	Alg9	0.807262	1	0.736776	-1.35727	9.84924	13.368
Alk	ENSMUSG00000055471	Alk	?	?	?	?	?	?
Alkal2	ENSMUSG00000054204	Alkal2	1	1	1	1	1	1
Alkbh1	ENSMUSG00000079036	Alkbh1	0.669101	1	1.43024	1.43024	51.997	36.3555
Alkbh2	ENSMUSG00000044339	Alkbh2	0.838255	1	2.17694	2.17694	2.17694	1
Alkbh3	ENSMUSG00000040174	Alkbh3	0.525034	1	1.07131	1.07131	11.4899	10.7251
Alkbh3os1	ENSMUSG00000027196	Alkbh3os1	?	?	?	?	?	?
Alkbh4	ENSMUSG00000039754	Alkbh4	0.0604667	1	0.498112	-2.00758	21.5712	43.3059
Alkbh5	ENSMUSG00000042650	Alkbh5	0.978428	1	0.846201	-1.18175	186.78	220.728
Alkbh6	ENSMUSG00000042831	Alkbh6	0.210756	1	0.37154	-2.6915	9.29993	25.0308
Alkbh7	ENSMUSG00000002661	Alkbh7	0.669581	1	0.487213	-2.05249	7.73233	15.8705
Alkbh8	ENSMUSG00000025899	Alkbh8	0.86367	1	1.16236	1.16236	12.1742	10.4737
Alms1	ENSMUSG00000063810	Alms1	0.680597	1	1.35303	1.35303	4.98868	3.68703
Alox12	ENSMUSG00000000320	Alox12	1	1	1	1	1	1
Alox12b	ENSMUSG00000032807	Alox12b	1	1	1	1	1	1
Alox12e	ENSMUSG00000018907	Alox12e	1	1	1	1	1	1
Alox15	ENSMUSG00000018924	Alox15	0.250098	1	0.179881	-5.55925	1	5.55925
Alox5	ENSMUSG00000025701	Alox5	0.759881	1	1.81072	1.81072	1.81072	1
Alox5ap	ENSMUSG00000060063	Alox5ap	0.901253	1	1.32752	1.32752	37.6252	28.3426
Gm37401	ENSMUSG00000104208	Gm37401	0.0152587	0.615559	9.09053	9.09053	9.09053	1
Aloxe3	ENSMUSG00000020892	Aloxe3	1	1	1	1	1	1
Alpi	ENSMUSG00000079440	Alpi	?	?	?	?	?	?
Alpk1	ENSMUSG00000028028	Alpk1	1	1	1	1	1	1
Alpk2	ENSMUSG00000032845	Alpk2	0.504668	1	3.83362	3.83362	3.83362	1
Alpk3	ENSMUSG00000038763	Alpk3	1	1	1	1	1	1
Alpl	ENSMUSG00000028766	Alpl	0.75247	1	1.58842	1.58842	1.58842	1
Als2	ENSMUSG00000026024	Als2	0.848468	1	0.819266	-1.2206	10.4994	12.8156
Als2cl	ENSMUSG00000044037	Als2cl	0.691612	1	0.660687	-1.51358	2.39974	3.63219
Alx1	ENSMUSG00000036602	Alx1	?	?	?	?	?	?
Alx4	ENSMUSG00000040310	Alx4	?	?	?	?	?	?
Alyref	ENSMUSG00000025134	Alyref	0.013812	0.588283	0.726077	-1.37726	161.932	223.023
Alyref2	ENSMUSG00000060244	Alyref2	0.252703	1	2.43597	2.43597	14.2954	5.86848
Amacr	ENSMUSG00000022244	Amacr	0.785525	1	2.17694	2.17694	2.17694	1
Ambp	ENSMUSG00000028356	Ambp	0.610941	1	1.85066	1.85066	1.85066	1
Ambra1	ENSMUSG00000040506	Ambra1	0.848626	1	0.861653	-1.16056	33.1079	38.4237
Amd1	ENSMUSG00000075232	Amd1	0.416234	1	0.76578	-1.30586	19.6287	25.6323
Slfn3	ENSMUSG00000018986	Slfn3	0.045815	0.997785	9.06103	9.06103	9.06103	1
Amdhd1	ENSMUSG00000015890	Amdhd1	1	1	1	1	1	1
Amdhd2	ENSMUSG00000036820	Amdhd2	0.587224	1	0.895416	-1.1168	12.3604	13.804
Amer1	ENSMUSG00000050332	Amer1	0.720757	1	0.305821	-3.26989	1	3.26989
Amer2	ENSMUSG00000021986	Amer2	0.631501	1	2.18164	2.18164	2.18164	1
Amfr	ENSMUSG00000031751	Amfr	0.333026	1	0.945975	-1.05711	106.779	112.877
Amh	ENSMUSG00000035262	Amh	1	1	1	1	1	1
Amhr2	ENSMUSG00000023047	Amhr2	0.135761	1	4.03968	4.03968	4.03968	1
Amigo1	ENSMUSG00000050947	Amigo1	1	1	1	1	1	1
Amigo2	ENSMUSG00000048218	Amigo2	0.480947	1	0.291381	-3.43193	1	3.43193
Amigo3	ENSMUSG00000032593	Amigo3	1	1	1	1	1	1
Dpp4	ENSMUSG00000035000	Dpp4	0.0401933	0.939321	9.03446	9.03446	29.0506	3.21554
Ammecr1l	ENSMUSG00000041915	Ammecr1l	0.700476	1	0.676113	-1.47904	33.6255	49.7336
Amn	ENSMUSG00000021278	Amn	0.907487	1	0.953963	-1.04826	9.68251	10.1498
Amn1	ENSMUSG00000068250	Amn1	0.421395	1	3.53456	3.53456	14.5624	4.12
Amot	ENSMUSG00000041688	Amot	0.690293	1	2.16605	2.16605	2.16605	1
Amotl1	ENSMUSG00000013076	Amotl1	0.876743	1	2.32349	2.32349	2.32349	1
Amotl2	ENSMUSG00000032531	Amotl2	1	1	1	-1	1	1
Ampd1	ENSMUSG00000070385	Ampd1	0.249115	1	0.141042	-7.09011	1	7.09011
Ampd2	ENSMUSG00000027889	Ampd2	0.282207	1	0.574887	-1.73947	5.35606	9.31672
Ampd3	ENSMUSG00000005686	Ampd3	1	1	1	1	1	1
Amph	ENSMUSG00000021314	Amph	0.393961	1	2.08966	2.08966	2.08966	1
Amt	ENSMUSG00000032607	Amt	0.611063	1	2.55242	2.55242	2.55242	1
Amy1	ENSMUSG00000074264	Amy1	1	1	1	-1	1	1
Amz1	ENSMUSG00000050022	Amz1	0.550803	1	2.437	2.437	11.1135	4.5603
Amz2	ENSMUSG00000020610	Amz2	0.213473	1	1.83389	1.83389	56.8178	30.9821
Anapc1	ENSMUSG00000014355	Anapc1	0.63823	1	0.93721	-1.067	74.7958	79.8069
Anapc10	ENSMUSG00000036977	Anapc10	0.221025	1	1.83224	1.83224	21.5452	11.7589
Anapc11	ENSMUSG00000025135	Anapc11	0.547854	1	0.89924	-1.11205	28.5395	31.7374
Anapc13	ENSMUSG00000035048	Anapc13	0.571661	1	2.01629	2.01629	13.2389	6.56596
Anapc15	ENSMUSG00000030649	Anapc15	0.574925	1	1.23195	1.23195	10.292	8.35429
Anapc15-ps	ENSMUSG00000074780	Anapc15-ps	1	1	1	1	1	1
Anapc16	ENSMUSG00000020107	Anapc16	0.225263	1	1.41075	1.41075	42.8798	30.395
Anapc2	ENSMUSG00000026965	Anapc2	0.537736	1	0.863304	-1.15834	44.1267	51.1137
Anapc4	ENSMUSG00000029176	Anapc4	0.791321	1	1.0985	1.0985	28.1202	25.5987
Anapc5	ENSMUSG00000029472	Anapc5	0.614661	1	0.980715	-1.01966	51.6507	52.6664
Anapc7	ENSMUSG00000029466	Anapc7	0.254376	1	0.598935	-1.66963	18.4288	30.7693
Ang	ENSMUSG00000072115	Ang	0.659499	1	0.348014	-2.87345	1	2.87345
Ang4	ENSMUSG00000060615	Ang4	?	?	?	?	?	?
Angel1	ENSMUSG00000021257	Angel1	1	1	1	1	1	1
Angel2	ENSMUSG00000026634	Angel2	0.665224	1	1.24255	1.24255	92.549	74.4832
Angpt1	ENSMUSG00000022309	Angpt1	0.653521	1	0.283675	-3.52516	2.9534	10.4112
Angpt2	ENSMUSG00000031465	Angpt2	1	1	1	1	1	1
Angpt4	ENSMUSG00000027460	Angpt4	1	1	1	1	1	1
Angptl1	ENSMUSG00000033544	Angptl1	0.78289	1	2.2053	2.2053	2.2053	1
Angptl2	ENSMUSG00000004105	Angptl2	0.566564	1	1.10958	1.10958	33.6697	30.3445
Angptl3	ENSMUSG00000028553	Angptl3	?	?	?	?	?	?
Angptl4	ENSMUSG00000002289	Angptl4	0.262086	1	5.09653	5.09653	5.09653	1
Angptl6	ENSMUSG00000038742	Angptl6	1	1	1	1	1	1
Angptl7	ENSMUSG00000028989	Angptl7	1	1	1	1	1	1
Angptl8	ENSMUSG00000047822	Angptl8	1	1	1	1	1	1
Isoc2b	ENSMUSG00000052605	Isoc2b	0.0270289	0.791599	8.99987	8.99987	8.99987	1
Ank1	ENSMUSG00000031543	Ank1	1	1	1	-1	1	1
Ank2	ENSMUSG00000032826	Ank2	0.465877	1	7.77218	7.77218	7.77218	1
Ank3	ENSMUSG00000069601	Ank3	1	1	1	1	1	1
Ankdd1a	ENSMUSG00000066510	Ankdd1a	1	1	1	1	1	1
Ankdd1b	ENSMUSG00000047117	Ankdd1b	1	1	1	1	1	1
Ankef1	ENSMUSG00000074771	Ankef1	1	1	1	1	1	1
Ankfn1	ENSMUSG00000047773	Ankfn1	?	?	?	?	?	?
Ankfy1	ENSMUSG00000020790	Ankfy1	0.246063	1	0.609795	-1.63989	62.5194	102.525
Ankhd1	ENSMUSG00000024483	Ankhd1	0.21624	1	0.617763	-1.61874	43.6823	70.7105
Ankib1	ENSMUSG00000040351	Ankib1	0.629861	1	0.779484	-1.2829	77.7788	99.7823
Ankk1	ENSMUSG00000032257	Ankk1	1	1	1	1	1	1
Ankle1	ENSMUSG00000046295	Ankle1	1	1	1	-1	1	1
Ankle2	ENSMUSG00000029501	Ankle2	0.214427	1	0.501854	-1.99261	31.7446	63.2546
Ankmy1	ENSMUSG00000034212	Ankmy1	1	1	1	1	1	1
Ankmy2	ENSMUSG00000036188	Ankmy2	0.925804	1	0.680607	-1.46928	12.2059	17.9339
Ankra2	ENSMUSG00000021661	Ankra2	0.456147	1	0.520033	-1.92296	15.4912	29.7888
Ankrd1	ENSMUSG00000024803	Ankrd1	0.767258	1	9.8263	9.8263	9.8263	1
9930022D16Rik	ENSMUSG00000045065	9930022D16Rik	0.00815326	0.445801	8.92601	8.92601	23.7006	2.65522
Ankrd11	ENSMUSG00000035569	Ankrd11	0.719264	1	1.03643	1.03643	492.97	475.644
Ankrd12	ENSMUSG00000034647	Ankrd12	0.278362	1	0.963278	-1.03812	337.487	350.353
Ankrd13a	ENSMUSG00000041870	Ankrd13a	0.967304	1	0.941675	-1.06194	135.406	143.792
Ankrd13b	ENSMUSG00000037907	Ankrd13b	0.717821	1	2.21477	2.21477	2.21477	1
Ankrd13c	ENSMUSG00000039988	Ankrd13c	0.207208	1	0.600362	-1.66566	66.3778	110.563
Ankrd13d	ENSMUSG00000005986	Ankrd13d	1	1	1	1	1	1
Ankrd16	ENSMUSG00000047909	Ankrd16	0.242892	1	1.25906	1.25906	40.6222	32.2638
Ankrd17	ENSMUSG00000055204	Ankrd17	0.760524	1	0.866925	-1.1535	288.997	333.359
Ankrd2	ENSMUSG00000025172	Ankrd2	1	1	1	1	1	1
Ankrd22	ENSMUSG00000024774	Ankrd22	1	1	1	1	1	1
Ankrd23	ENSMUSG00000067653	Ankrd23	0.341943	1	2.27839	2.27839	6.76821	2.97061
Ankrd24	ENSMUSG00000054708	Ankrd24	0.737373	1	1.67201	1.67201	1.67201	1
Ankrd26	ENSMUSG00000007827	Ankrd26	0.981742	1	0.972679	-1.02809	5.94262	6.10954
Ankrd27	ENSMUSG00000034867	Ankrd27	0.202218	1	5.4437	5.4437	14.4542	2.65522
Ankrd28	ENSMUSG00000014496	Ankrd28	0.582193	1	1.52257	1.52257	54.8705	36.0382
Mmp10	ENSMUSG00000047562	Mmp10	0.00131604	0.144314	8.88256	8.88256	8.88256	1
Ankrd33	ENSMUSG00000047034	Ankrd33	?	?	?	?	?	?
Ankrd33b	ENSMUSG00000022237	Ankrd33b	0.568009	1	6.60197	6.60197	6.60197	1
Ankrd34a	ENSMUSG00000049097	Ankrd34a	1	1	1	1	1	1
Ankrd34b	ENSMUSG00000045034	Ankrd34b	1	1	1	1	1	1
Ankrd34c	ENSMUSG00000047606	Ankrd34c	1	1	1	1	1	1
Ankrd35	ENSMUSG00000038354	Ankrd35	0.662187	1	1.66155	1.66155	1.66155	1
Ankrd36	ENSMUSG00000020481	Ankrd36	?	?	?	?	?	?
Ankrd37	ENSMUSG00000050914	Ankrd37	0.9628	1	0.87862	-1.13815	6.99105	7.95685
Ankrd39	ENSMUSG00000079610	Ankrd39	0.397834	1	1.29909	1.29909	31.6826	24.3884
Ankrd40	ENSMUSG00000020864	Ankrd40	0.814468	1	0.905443	-1.10443	29.6305	32.7249
Ankrd42	ENSMUSG00000041343	Ankrd42	1	1	1	-1	1	1
Ankrd44	ENSMUSG00000052331	Ankrd44	0.0448073	0.98925	1.3115	1.3115	337.882	257.631
Ankrd46	ENSMUSG00000048307	Ankrd46	0.34224	1	2.22296	2.22296	21.1875	9.53122
Ankrd49	ENSMUSG00000031931	Ankrd49	0.610484	1	0.271597	-3.68192	2.78689	10.2611
Ankrd50	ENSMUSG00000044864	Ankrd50	0.218488	1	0.450095	-2.22175	23.275	51.7114
Ankrd52	ENSMUSG00000014498	Ankrd52	0.676209	1	0.649064	-1.54068	7.40155	11.4034
Ankrd53	ENSMUSG00000014747	Ankrd53	1	1	1	1	1	1
Ankrd54	ENSMUSG00000033055	Ankrd54	0.803037	1	0.907616	-1.10179	11.0184	12.1399
Ankrd55	ENSMUSG00000049985	Ankrd55	0.32629	1	2.64439	2.64439	9.60794	3.63333
Ankrd6	ENSMUSG00000040183	Ankrd6	0.719358	1	0.882709	-1.13288	2.94308	3.33414
Ankrd60	ENSMUSG00000027517	Ankrd60	0.0922772	1	0.25317	-3.94992	1	3.94992
Ankrd61	ENSMUSG00000029607	Ankrd61	1	1	1	1	1	1
Ankrd63	ENSMUSG00000078137	Ankrd63	1	1	1	1	1	1
Ankrd66	ENSMUSG00000096140	Ankrd66	1	1	1	1	1	1
Ankrd7	ENSMUSG00000029517	Ankrd7	1	1	1	1	1	1
Ankrd9	ENSMUSG00000037904	Ankrd9	0.3763	1	0.314011	-3.1846	2.22307	7.07959
Anks1	ENSMUSG00000024219	Anks1	0.74229	1	0.557578	-1.79347	24.1229	43.2638
Ptx3	ENSMUSG00000027832	Ptx3	0.0478676	1	8.86596	8.86596	25.8432	2.91488
Anks3	ENSMUSG00000022515	Anks3	0.0808936	1	2.24745	2.24745	38.741	17.2378
Anks4b	ENSMUSG00000030909	Anks4b	?	?	?	?	?	?
Anks6	ENSMUSG00000066191	Anks6	1	1	1	1	1	1
Ankzf1	ENSMUSG00000026199	Ankzf1	0.340707	1	6.57707	6.57707	6.57707	1
Anln	ENSMUSG00000036777	Anln	1	1	1	1	1	1
[truncated: 20,338 more rows]

## Sheet: Tn
Gene Expression ID	Ensembl ID	Gene name	P-value	FDR step up	Ratio	Fold change	LSMean(HTO1,HTO2,HTO3)	LSMean(HTO4,HTO5,HTO6)
0610005C13Rik	ENSMUSG00000109644	0610005C13Rik	1	1	1	1	1	1
0610009B22Rik	ENSMUSG00000007777	0610009B22Rik	0.840982	1	2.58513	2.58513	2.58513	1
0610009E02Rik	ENSMUSG00000086714	0610009E02Rik	0.740697	1	0.469913	-2.12805	1	2.12805
0610009L18Rik	ENSMUSG00000043644	0610009L18Rik	1	1	1	1	1	1
0610010F05Rik	ENSMUSG00000042208	0610010F05Rik	0.546466	1	6.14644	6.14644	6.14644	1
0610010K14Rik	ENSMUSG00000020831	0610010K14Rik	0.733627	1	0.625165	-1.59958	7.38828	11.8181
0610012D04Rik	ENSMUSG00000089755	0610012D04Rik	1	1	1	1	1	1
0610012G03Rik	ENSMUSG00000107002	0610012G03Rik	0.747853	1	1.23285	1.23285	24.6099	19.9618
0610025J13Rik	ENSMUSG00000046683	0610025J13Rik	?	?	?	?	?	?
0610030E20Rik	ENSMUSG00000058706	0610030E20Rik	0.0417065	1	5.05802	5.05802	51.3068	10.1437
0610033M10Rik	ENSMUSG00000108236	0610033M10Rik	1	1	1	1	1	1
0610038B21Rik	ENSMUSG00000097882	0610038B21Rik	1	1	1	1	1	1
0610039K10Rik	ENSMUSG00000058812	0610039K10Rik	1	1	1	1	1	1
0610040B10Rik	ENSMUSG00000089889	0610040B10Rik	0.634141	1	0.556323	-1.79752	7.79479	14.0113
0610040F04Rik	ENSMUSG00000087341	0610040F04Rik	1	1	1	-1	1	1
0610040J01Rik	ENSMUSG00000060512	0610040J01Rik	1	1	1	1	1	1
0610043K17Rik	ENSMUSG00000087361	0610043K17Rik	1.66734e-06	0.000612839	0.104781	-9.54372	1	9.54372
0710001A04Rik	ENSMUSG00000114511	0710001A04Rik	?	?	?	?	?	?
1010001B22Rik	ENSMUSG00000097863	1010001B22Rik	1	1	1	1	1	1
1010001N08Rik	ENSMUSG00000097222	1010001N08Rik	1	1	1	1	1	1
1110002E22Rik	ENSMUSG00000090066	1110002E22Rik	1	1	1	1	1	1
1110002J07Rik	ENSMUSG00000097134	1110002J07Rik	1	1	1	-1	1	1
1110002L01Rik	ENSMUSG00000071456	1110002L01Rik	1	1	1	1	1	1
1110004F10Rik	ENSMUSG00000030663	1110004F10Rik	0.251318	1	0.636412	-1.57131	67.8504	106.614
1110006O24Rik	ENSMUSG00000107121	1110006O24Rik	1	1	1	-1	1	1
1110008P14Rik	ENSMUSG00000039195	1110008P14Rik	0.36189	1	5.79283	5.79283	22.2625	3.84312
1110012L19Rik	ENSMUSG00000045237	1110012L19Rik	0.0651136	1	4.28037	4.28037	23.9879	5.60415
1110013H19Rik	ENSMUSG00000116164	1110013H19Rik	1	1	1	-1	1	1
1110017D15Rik	ENSMUSG00000028441	1110017D15Rik	1	1	1	1	1	1
1110018N20Rik	ENSMUSG00000085151	1110018N20Rik	1	1	1	-1	1	1
1110019B22Rik	ENSMUSG00000112289	1110019B22Rik	1	1	1	-1	1	1
1110019D14Rik	ENSMUSG00000097616	1110019D14Rik	0.0914779	1	0.118558	-8.43467	1	8.43467
1110020A21Rik	ENSMUSG00000097047	1110020A21Rik	0.485784	1	2.51328	2.51328	2.51328	1
1110028F11Rik	ENSMUSG00000085972	1110028F11Rik	0.654683	1	2.87517	2.87517	2.87517	1
1110028F18Rik	ENSMUSG00000099139	1110028F18Rik	1	1	1	1	1	1
1110032A03Rik	ENSMUSG00000037971	1110032A03Rik	0.488048	1	0.291955	-3.42519	2.24085	7.67534
1110032F04Rik	ENSMUSG00000046999	1110032F04Rik	0.123304	1	0.653372	-1.53052	55.714	85.2716
1110035H17Rik	ENSMUSG00000099098	1110035H17Rik	1	1	1	1	1	1
1110038B12Rik	ENSMUSG00000092203	1110038B12Rik	0.493262	1	1.34068	1.34068	44.31	33.0503
1110038F14Rik	ENSMUSG00000063236	1110038F14Rik	0.167675	1	1.38039	1.38039	61.6605	44.6689
1110046J04Rik	ENSMUSG00000085457	1110046J04Rik	1	1	1	-1	1	1
1110051M20Rik	ENSMUSG00000040591	1110051M20Rik	0.792986	1	0.244482	-4.09028	1	4.09028
1110059E24Rik	ENSMUSG00000035171	1110059E24Rik	0.87039	1	1.27508	1.27508	17.546	13.7607
1110059G10Rik	ENSMUSG00000032551	1110059G10Rik	0.460028	1	1.90012	1.90012	36.7529	19.3424
1110065P20Rik	ENSMUSG00000078570	1110065P20Rik	0.890951	1	1.02498	1.02498	10.2716	10.0213
1190001M18Rik	ENSMUSG00000111857	1190001M18Rik	0.342546	1	0.432	-2.31482	1	2.31482
1190005I06Rik	ENSMUSG00000043687	1190005I06Rik	1	1	1	-1	1	1
1190007I07Rik	ENSMUSG00000063320	1190007I07Rik	0.0342038	1	0.0549083	-18.2122	1	18.2122
1200007C13Rik	ENSMUSG00000087684	1200007C13Rik	1	1	1	-1	1	1
1300002E11Rik	ENSMUSG00000097290	1300002E11Rik	0.981817	1	0.907827	-1.10153	11.3221	12.4716
1300014J16Rik	ENSMUSG00000112545	1300014J16Rik	0.614087	1	2.87517	2.87517	2.87517	1
1300017J02Rik	ENSMUSG00000033688	1300017J02Rik	1	1	1	1	1	1
1500002C15Rik	ENSMUSG00000096221	1500002C15Rik	1	1	1	1	1	1
1500002F19Rik	ENSMUSG00000097595	1500002F19Rik	1	1	1	1	1	1
1500004A13Rik	ENSMUSG00000098912	1500004A13Rik	0.665999	1	3.95829	3.95829	3.95829	1
1500009C09Rik	ENSMUSG00000068099	1500009C09Rik	?	?	?	?	?	?
1500009L16Rik	ENSMUSG00000087651	1500009L16Rik	0.84	1	0.430961	-2.32039	1	2.32039
1500011B03Rik	ENSMUSG00000072694	1500011B03Rik	0.804864	1	0.774292	-1.2915	10.0624	12.9956
1500012K07Rik	ENSMUSG00000097247	1500012K07Rik	1	1	1	1	1	1
1500015A07Rik	ENSMUSG00000098702	1500015A07Rik	0.900845	1	0.881523	-1.1344	14.0928	15.9868
1500015L24Rik	ENSMUSG00000094732	1500015L24Rik	?	?	?	?	?	?
1500026H17Rik	ENSMUSG00000097383	1500026H17Rik	1	1	1	1	1	1
1500035N22Rik	ENSMUSG00000059631	1500035N22Rik	1	1	1	1	1	1
1520401A03Rik	ENSMUSG00000043747	1520401A03Rik	1	1	1	1	1	1
1600002D24Rik	ENSMUSG00000117232	1600002D24Rik	1	1	1	1	1	1
1600002K03Rik	ENSMUSG00000035595	1600002K03Rik	0.177859	1	0.287754	-3.47519	5.9289	20.6041
1600010M07Rik	ENSMUSG00000101585	1600010M07Rik	1	1	1	-1	1	1
1600012H06Rik	ENSMUSG00000050088	1600012H06Rik	0.288589	1	16.4465	16.4465	16.4465	1
1600014C10Rik	ENSMUSG00000054676	1600014C10Rik	0.844013	1	1.39151	1.39151	12.6318	9.07776
1600014C23Rik	ENSMUSG00000094690	1600014C23Rik	0.108501	1	8.3436	8.3436	8.3436	1
1600020E01Rik	ENSMUSG00000097048	1600020E01Rik	0.315246	1	0.352414	-2.83757	16.0706	45.6016
1600022D10Rik	ENSMUSG00000117315	1600022D10Rik	1	1	1	1	1	1
1700001C19Rik	ENSMUSG00000047150	1700001C19Rik	1	1	1	1	1	1
1700001D01Rik	ENSMUSG00000099419	1700001D01Rik	1	1	1	1	1	1
1700001G11Rik	ENSMUSG00000085984	1700001G11Rik	1	1	1	1	1	1
1700001J03Rik	ENSMUSG00000095040	1700001J03Rik	1	1	1	1	1	1
1700001K19Rik	ENSMUSG00000056508	1700001K19Rik	?	?	?	?	?	?
1700001K23Rik	ENSMUSG00000118314	1700001K23Rik	1	1	1	1	1	1
1700001L05Rik	ENSMUSG00000075511	1700001L05Rik	0.26466	1	6.03844	6.03844	6.03844	1
1700001L19Rik	ENSMUSG00000021534	1700001L19Rik	?	?	?	?	?	?
1700001O22Rik	ENSMUSG00000044320	1700001O22Rik	1	1	1	1	1	1
1700001P01Rik	ENSMUSG00000018543	1700001P01Rik	0.38973	1	0.511949	-1.95332	1	1.95332
1700003C15Rik	ENSMUSG00000099391	1700003C15Rik	?	?	?	?	?	?
1700003E16Rik	ENSMUSG00000030030	1700003E16Rik	1	1	1	1	1	1
1700003F12Rik	ENSMUSG00000038523	1700003F12Rik	1	1	1	1	1	1
1700003G18Rik	ENSMUSG00000087621	1700003G18Rik	1	1	1	1	1	1
1700003I16Rik	ENSMUSG00000107526	1700003I16Rik	1	1	1	1	1	1
1700003M07Rik	ENSMUSG00000085389	1700003M07Rik	1	1	1	1	1	1
1700006J14Rik	ENSMUSG00000034764	1700006J14Rik	1	1	1	1	1	1
1700007K13Rik	ENSMUSG00000026831	1700007K13Rik	?	?	?	?	?	?
1700007L15Rik	ENSMUSG00000097318	1700007L15Rik	1	1	1	-1	1	1
1700008B11Rik	ENSMUSG00000104872	1700008B11Rik	4.57702e-05	0.0112154	0.0976195	-10.2439	1	10.2439
1700008J07Rik	ENSMUSG00000101225	1700008J07Rik	1	1	1	1	1	1
1700008O03Rik	ENSMUSG00000008028	1700008O03Rik	1	1	1	1	1	1
1700010B13Rik	ENSMUSG00000099958	1700010B13Rik	?	?	?	?	?	?
1700010I02Rik	ENSMUSG00000100010	1700010I02Rik	?	?	?	?	?	?
1700010I14Rik	ENSMUSG00000023873	1700010I14Rik	1	1	1	1	1	1
1700010K24Rik	ENSMUSG00000085102	1700010K24Rik	1	1	1	1	1	1
1700011D18Rik	ENSMUSG00000108791	1700011D18Rik	?	?	?	?	?	?
1700011L03Rik	ENSMUSG00000109759	1700011L03Rik	1	1	1	1	1	1
1700012B07Rik	ENSMUSG00000020617	1700012B07Rik	1	1	1	-1	1	1
1700012B09Rik	ENSMUSG00000031927	1700012B09Rik	1	1	1	1	1	1
1700012D14Rik	ENSMUSG00000110424	1700012D14Rik	0.958033	1	1.01939	1.01939	2.3029	2.25909
1700012D16Rik	ENSMUSG00000105023	1700012D16Rik	?	?	?	?	?	?
1700013D24Rik	ENSMUSG00000079346	1700013D24Rik	1	1	1	1	1	1
1700013F07Rik	ENSMUSG00000027886	1700013F07Rik	?	?	?	?	?	?
1700014D04Rik	ENSMUSG00000051054	1700014D04Rik	1	1	1	1	1	1
1700015F17Rik	ENSMUSG00000079666	1700015F17Rik	?	?	?	?	?	?
1700015I17Rik	ENSMUSG00000110335	1700015I17Rik	1	1	1	1	1	1
1700015O11Rik	ENSMUSG00000097671	1700015O11Rik	1	1	1	1	1	1
1700016F12Rik	ENSMUSG00000104955	1700016F12Rik	1	1	1	1	1	1
1700016G22Rik	ENSMUSG00000100625	1700016G22Rik	1	1	1	1	1	1
1700016J18Rik	ENSMUSG00000111103	1700016J18Rik	?	?	?	?	?	?
1700016K19Rik	ENSMUSG00000053783	1700016K19Rik	?	?	?	?	?	?
1700016P03Rik	ENSMUSG00000085609	1700016P03Rik	1	1	1	1	1	1
1700017B05Rik	ENSMUSG00000032300	1700017B05Rik	0.992354	1	0.955088	-1.04702	79.9469	83.7063
1700018A04Rik	ENSMUSG00000038408	1700018A04Rik	1	1	1	1	1	1
1700018B08Rik	ENSMUSG00000031809	1700018B08Rik	?	?	?	?	?	?
1700018L02Rik	ENSMUSG00000100075	1700018L02Rik	1	1	1	-1	1	1
1700019A02Rik	ENSMUSG00000060715	1700019A02Rik	?	?	?	?	?	?
1700019D03Rik	ENSMUSG00000043629	1700019D03Rik	0.517676	1	2.08738	2.08738	7.57994	3.63133
1700019J19Rik	ENSMUSG00000111489	1700019J19Rik	1	1	1	1	1	1
1700019L13Rik	ENSMUSG00000111639	1700019L13Rik	0.830487	1	0.37604	-2.65929	1	2.65929
1700020D05Rik	ENSMUSG00000100937	1700020D05Rik	1	1	1	1	1	1
1700020L24Rik	ENSMUSG00000035085	1700020L24Rik	1	1	1	-1	1	1
1700020N01Rik	ENSMUSG00000050844	1700020N01Rik	1	1	1	-1	1	1
1700020N18Rik	ENSMUSG00000100253	1700020N18Rik	1	1	1	1	1	1
1700021A07Rik	ENSMUSG00000037535	1700021A07Rik	?	?	?	?	?	?
1700021F05Rik	ENSMUSG00000019797	1700021F05Rik	0.319484	1	0.204354	-4.89346	2.03801	9.97294
1700021F13Rik	ENSMUSG00000107053	1700021F13Rik	1	1	1	1	1	1
1700022H01Rik	ENSMUSG00000112581	1700022H01Rik	?	?	?	?	?	?
1700022I11Rik	ENSMUSG00000028451	1700022I11Rik	1	1	1	1	1	1
1700022N22Rik	ENSMUSG00000097523	1700022N22Rik	1	1	1	1	1	1
1700023F06Rik	ENSMUSG00000020940	.	1	1	1	1	1	1
1700023H06Rik	ENSMUSG00000089827	1700023H06Rik	0.935642	1	1.25642	1.25642	13.4306	10.6896
1700024B18Rik	ENSMUSG00000099994	1700024B18Rik	1	1	1	1	1	1
1700025G04Rik	ENSMUSG00000032666	1700025G04Rik	0.19895	1	0.510615	-1.95842	41.4006	81.0799
1700025M24Rik	ENSMUSG00000100175	1700025M24Rik	?	?	?	?	?	?
1700025N23Rik	ENSMUSG00000100121	1700025N23Rik	1	1	1	-1	1	1
1700026D11Rik	ENSMUSG00000086379	1700026D11Rik	1	1	1	-1	1	1
1700026N04Rik	ENSMUSG00000114681	1700026N04Rik	1	1	1	1	1	1
1700027A07Rik	ENSMUSG00000084864	1700027A07Rik	1	1	1	1	1	1
1700027F06Rik	ENSMUSG00000107737	1700027F06Rik	?	?	?	?	?	?
1700027F09Rik	ENSMUSG00000100911	1700027F09Rik	1	1	1	-1	1	1
1700027J07Rik	ENSMUSG00000111422	1700027J07Rik	1	1	1	1	1	1
1700028E10Rik	ENSMUSG00000097321	1700028E10Rik	1	1	1	1	1	1
1700028I16Rik	ENSMUSG00000056821	1700028I16Rik	?	?	?	?	?	?
1700028J19Rik	ENSMUSG00000038782	1700028J19Rik	1	1	1	-1	1	1
1700028K03Rik	ENSMUSG00000089798	1700028K03Rik	1	1	1	1	1	1
1700028N14Rik	ENSMUSG00000078635	1700028N14Rik	0.735668	1	0.460911	-2.16962	2.36599	5.1333
1700028P14Rik	ENSMUSG00000033053	1700028P14Rik	?	?	?	?	?	?
1700029H14Rik	ENSMUSG00000031452	1700029H14Rik	1	1	1	1	1	1
1700029I15Rik	ENSMUSG00000044916	1700029I15Rik	0.0545546	1	9.10813	9.10813	9.10813	1
1700029J03Rik	ENSMUSG00000099968	1700029J03Rik	?	?	?	?	?	?
1700029J07Rik	ENSMUSG00000071103	1700029J07Rik	1	1	1	1	1	1
1700029M03Rik	ENSMUSG00000101189	1700029M03Rik	?	?	?	?	?	?
1700030C12Rik	ENSMUSG00000086459	1700030C12Rik	1	1	1	-1	1	1
1700030E10Rik	ENSMUSG00000112619	1700030E10Rik	?	?	?	?	?	?
1700030J22Rik	ENSMUSG00000031847	1700030J22Rik	1	1	1	-1	1	1
1700030K09Rik	ENSMUSG00000052794	1700030K09Rik	1	1	1	1	1	1
1700030N03Rik	ENSMUSG00000100969	1700030N03Rik	?	?	?	?	?	?
1700031A10Rik	ENSMUSG00000092239	1700031A10Rik	1	1	1	1	1	1
1700031P21Rik	ENSMUSG00000100315	1700031P21Rik	?	?	?	?	?	?
1700034H15Rik	ENSMUSG00000055833	1700034H15Rik	1	1	1	-1	1	1
1700034I23Rik	ENSMUSG00000074619	1700034I23Rik	?	?	?	?	?	?
1700034P13Rik	ENSMUSG00000097893	1700034P13Rik	1	1	1	1	1	1
1700036A12Rik	ENSMUSG00000095956	1700036A12Rik	1	1	1	1	1	1
1700037C18Rik	ENSMUSG00000005983	1700037C18Rik	1	1	1	-1	1	1
1700037F03Rik	ENSMUSG00000114125	1700037F03Rik	1	1	1	1	1	1
1700037H04Rik	ENSMUSG00000027327	1700037H04Rik	0.506904	1	1.42121	1.42121	21.1823	14.9044
1700039M10Rik	ENSMUSG00000097933	1700039M10Rik	1	1	1	1	1	1
1700039M15Rik	ENSMUSG00000104086	1700039M15Rik	1	1	1	-1	1	1
1700040D17Rik	ENSMUSG00000097515	1700040D17Rik	?	?	?	?	?	?
1700040L08Rik	ENSMUSG00000107406	1700040L08Rik	1	1	1	-1	1	1
1700041G16Rik	ENSMUSG00000054822	1700041G16Rik	1	1	1	1	1	1
1700041M19Rik	ENSMUSG00000100857	1700041M19Rik	?	?	?	?	?	?
1700042O10Rik	ENSMUSG00000086391	1700042O10Rik	1	1	1	-1	1	1
1700045H11Rik	ENSMUSG00000078492	1700045H11Rik	?	?	?	?	?	?
1700047A11Rik	ENSMUSG00000085437	1700047A11Rik	?	?	?	?	?	?
1700047I17Rik2	ENSMUSG00000094103	.	1	1	1	1	1	1
1700047K16Rik	ENSMUSG00000087347	1700047K16Rik	0.685541	1	2.44766	2.44766	2.44766	1
1700047L14Rik	ENSMUSG00000101762	1700047L14Rik	1	1	1	1	1	1
1700047M11Rik	ENSMUSG00000100147	1700047M11Rik	1	1	1	-1	1	1
1700048O20Rik	ENSMUSG00000043773	1700048O20Rik	0.710867	1	0.244569	-4.08882	1	4.08882
1700048P04Rik	ENSMUSG00000112333	1700048P04Rik	?	?	?	?	?	?
1700049E15Rik	ENSMUSG00000085077	1700049E15Rik	?	?	?	?	?	?
1700052H01Rik	ENSMUSG00000105297	1700052H01Rik	1	1	1	1	1	1
1700052K11Rik	ENSMUSG00000099681	1700052K11Rik	0.396546	1	0.425188	-2.3519	4.62831	10.8853
1700055D18Rik	ENSMUSG00000070997	1700055D18Rik	0.72677	1	2.00589	2.00589	2.00589	1
1700056E22Rik	ENSMUSG00000044854	1700056E22Rik	0.541318	1	2.08475	2.08475	7.83889	3.76011
1700056N10Rik	ENSMUSG00000084792	1700056N10Rik	0.37379	1	4.17461	4.17461	8.87082	2.12495
1700057G04Rik	ENSMUSG00000074139	1700057G04Rik	1	1	1	1	1	1
1700058P15Rik	ENSMUSG00000089636	1700058P15Rik	1	1	1	1	1	1
1700061E18Rik	ENSMUSG00000085759	1700061E18Rik	1	1	1	-1	1	1
1700061F12Rik	ENSMUSG00000085580	1700061F12Rik	?	?	?	?	?	?
1700061G19Rik	ENSMUSG00000024209	.	1	1	1	-1	1	1
1700061N14Rik	ENSMUSG00000110464	1700061N14Rik	1	1	1	1	1	1
1700062C10Rik	ENSMUSG00000114390	1700062C10Rik	0.865485	1	0.920211	-1.08671	2.60116	2.8267
1700063D05Rik	ENSMUSG00000100837	1700063D05Rik	1	1	1	1	1	1
1700063J08Rik	ENSMUSG00000117080	1700063J08Rik	0.72403	1	0.429521	-2.32817	1	2.32817
1700064H15Rik	ENSMUSG00000082766	1700064H15Rik	1	1	1	1	1	1
1700064M15Rik	ENSMUSG00000100211	1700064M15Rik	1	1	1	1	1	1
1700065D16Rik	ENSMUSG00000096655	1700065D16Rik	1	1	1	1	1	1
1700065J11Rik	ENSMUSG00000107341	1700065J11Rik	?	?	?	?	?	?
1700066B17Rik	ENSMUSG00000101634	1700066B17Rik	1	1	1	1	1	1
1700066B19Rik	ENSMUSG00000073598	1700066B19Rik	1	1	1	1	1	1
1700066J03Rik	ENSMUSG00000097717	1700066J03Rik	?	?	?	?	?	?
1700066M21Rik	ENSMUSG00000038323	1700066M21Rik	0.694894	1	0.203435	-4.91558	1	4.91558
1700067K01Rik	ENSMUSG00000046408	1700067K01Rik	1	1	1	1	1	1
1700069B07Rik	ENSMUSG00000053081	1700069B07Rik	1	1	1	1	1	1
1700069L16Rik	ENSMUSG00000042184	1700069L16Rik	?	?	?	?	?	?
1700071M16Rik	ENSMUSG00000090307	1700071M16Rik	1	1	1	1	1	1
1700072G22Rik	ENSMUSG00000101702	1700072G22Rik	0.760814	1	0.234124	-4.27125	1	4.27125
1700081N11Rik	ENSMUSG00000113209	1700081N11Rik	1	1	1	-1	1	1
1700084C06Rik	ENSMUSG00000086016	1700084C06Rik	1	1	1	1	1	1
1700084D21Rik	ENSMUSG00000114333	1700084D21Rik	1	1	1	1	1	1
1700084E18Rik	ENSMUSG00000100747	1700084E18Rik	0.962919	1	0.706504	-1.41542	2.03801	2.88464
1700086D15Rik	ENSMUSG00000020548	1700086D15Rik	?	?	?	?	?	?
1700086O06Rik	ENSMUSG00000097080	1700086O06Rik	1	1	1	-1	1	1
1700086P04Rik	ENSMUSG00000085085	1700086P04Rik	1	1	1	1	1	1
1700087I21Rik	ENSMUSG00000115099	1700087I21Rik	?	?	?	?	?	?
1700087M22Rik	ENSMUSG00000115723	1700087M22Rik	1	1	1	1	1	1
1700088E04Rik	ENSMUSG00000033029	1700088E04Rik	1	1	1	1	1	1
1700092M07Rik	ENSMUSG00000090840	1700092M07Rik	0.00870235	0.616585	5.15288	5.15288	5.15288	1
1700093K21Rik	ENSMUSG00000020286	1700093K21Rik	1	1	1	1	1	1
1700094D03Rik	ENSMUSG00000118506	1700094D03Rik	0.113556	1	4.93201	4.93201	24.9203	5.05276
1700095J07Rik	ENSMUSG00000084861	1700095J07Rik	1	1	1	1	1	1
1700095J12Rik	ENSMUSG00000084804	1700095J12Rik	0.367324	1	0.409257	-2.44345	1	2.44345
1700096K18Rik	ENSMUSG00000101856	1700096K18Rik	0.418306	1	0.30892	-3.23709	2.91294	9.42943
1700097N02Rik	ENSMUSG00000099474	1700097N02Rik	1	1	1	-1	1	1
1700099I09Rik	ENSMUSG00000091906	1700099I09Rik	1	1	1	-1	1	1
1700101I11Rik	ENSMUSG00000097675	1700101I11Rik	0.727911	1	0.403652	-2.47738	1	2.47738
1700102H20Rik	ENSMUSG00000116852	1700102H20Rik	0.000432218	0.0727005	9.10813	9.10813	9.10813	1
1700102P08Rik	ENSMUSG00000032611	1700102P08Rik	0.865694	1	0.742386	-1.34701	2.87517	3.87288
1700104B16Rik	ENSMUSG00000049476	1700104B16Rik	1	1	1	1	1	1
1700105P06Rik	ENSMUSG00000099923	1700105P06Rik	1	1	1	1	1	1
1700108F19Rik	ENSMUSG00000101009	1700108F19Rik	1	1	1	1	1	1
1700109G14Rik	ENSMUSG00000101505	1700109G14Rik	?	?	?	?	?	?
1700109H08Rik	ENSMUSG00000008307	1700109H08Rik	0.605466	1	1.77825	1.77825	18.6732	10.5009
1700109K24Rik	ENSMUSG00000097267	1700109K24Rik	?	?	?	?	?	?
1700110I01Rik	ENSMUSG00000079407	1700110I01Rik	1	1	1	1	1	1
1700110K17Rik	ENSMUSG00000087047	1700110K17Rik	1	1	1	1	1	1
1700111N16Rik	ENSMUSG00000100511	1700111N16Rik	?	?	?	?	?	?
1700112D23Rik	ENSMUSG00000091329	1700112D23Rik	?	?	?	?	?	?
1700112J16Rik	ENSMUSG00000097527	1700112J16Rik	1	1	1	-1	1	1
1700113A16Rik	ENSMUSG00000096935	1700113A16Rik	0.884466	1	1.2096	1.2096	3.85424	3.18636
1700120B22Rik	ENSMUSG00000045391	1700120B22Rik	1	1	1	1	1	1
1700120C14Rik	ENSMUSG00000100599	1700120C14Rik	0.839332	1	0.464878	-2.1511	1	2.1511
1700120K04Rik	ENSMUSG00000099579	1700120K04Rik	?	?	?	?	?	?
1700120O09Rik	ENSMUSG00000093386	1700120O09Rik	?	?	?	?	?	?
1700122C19Rik	ENSMUSG00000117800	1700122C19Rik	1	1	1	1	1	1
1700122E12Rik	ENSMUSG00000087685	1700122E12Rik	1	1	1	1	1	1
1700123L14Rik	ENSMUSG00000072878	1700123L14Rik	?	?	?	?	?	?
1700123M08Rik	ENSMUSG00000085614	1700123M08Rik	1	1	1	1	1	1
1700123O20Rik	ENSMUSG00000040822	1700123O20Rik	0.0444504	1	2.76519	2.76519	71.645	25.9096
1700124L16Rik	ENSMUSG00000099354	1700124L16Rik	0.0280824	1	5.13309	5.13309	10.5295	2.0513
1700125G22Rik	ENSMUSG00000097584	1700125G22Rik	?	?	?	?	?	?
1700127F24Rik	ENSMUSG00000113830	1700127F24Rik	?	?	?	?	?	?
1810006J02Rik	ENSMUSG00000100182	1810006J02Rik	1	1	1	1	1	1
1810007D17Rik	ENSMUSG00000100001	1810007D17Rik	?	?	?	?	?	?
1810008B01Rik	ENSMUSG00000089745	1810008B01Rik	1	1	1	1	1	1
1810008I18Rik	ENSMUSG00000100094	1810008I18Rik	1	1	1	1	1	1
1810009A15Rik	ENSMUSG00000071653	1810009A15Rik	0.0030459	0.328929	8.74671	8.74671	8.74671	1
1810009J06Rik	ENSMUSG00000094808	1810009J06Rik	1	1	1	1	1	1
1810010H24Rik	ENSMUSG00000078607	1810010H24Rik	1	1	1	-1	1	1
1810012K16Rik	ENSMUSG00000099825	1810012K16Rik	?	?	?	?	?	?
1810013D15Rik	ENSMUSG00000028177	1810013D15Rik	?	?	?	?	?	?
1810013L24Rik	ENSMUSG00000022507	1810013L24Rik	0.89664	1	1.17349	1.17349	42.9492	36.5996
1810014P07Rik	ENSMUSG00000117434	1810014P07Rik	1	1	1	1	1	1
1810019D21Rik	ENSMUSG00000086390	1810019D21Rik	0.717575	1	0.576549	-1.73446	1	1.73446
1810019N24Rik	ENSMUSG00000097115	1810019N24Rik	1	1	1	1	1	1
1810020O05Rik	ENSMUSG00000089997	1810020O05Rik	1	1	1	1	1	1
1810021B22Rik	ENSMUSG00000087331	1810021B22Rik	1	1	1	-1	1	1
1810024B03Rik	ENSMUSG00000044145	1810024B03Rik	0.885581	1	0.596173	-1.67737	2.2259	3.73365
1810026B05Rik	ENSMUSG00000101970	1810026B05Rik	0.92729	1	0.785126	-1.27368	342.915	436.764
1810030O07Rik	ENSMUSG00000044148	1810030O07Rik	0.824104	1	0.690124	-1.44902	31.1265	45.1028
1810034E14Rik	ENSMUSG00000097101	1810034E14Rik	0.739484	1	2.33484	2.33484	2.33484	1
1810037I17Rik	ENSMUSG00000054091	1810037I17Rik	0.761165	1	1.06496	1.06496	108.284	101.679
1810041H14Rik	ENSMUSG00000102112	1810041H14Rik	0.0979731	1	0.501845	-1.99265	37.1838	74.0943
1810044D09Rik	ENSMUSG00000100680	1810044D09Rik	0.721349	1	0.200207	-4.99483	1	4.99483
1810046K07Rik	ENSMUSG00000036027	1810046K07Rik	1	1	1	1	1	1
1810049J17Rik	ENSMUSG00000097221	1810049J17Rik	1	1	1	1	1	1
1810055G02Rik	ENSMUSG00000035372	1810055G02Rik	0.41561	1	3.5729	3.5729	7.88939	2.20812
1810058I24Rik	ENSMUSG00000073155	1810058I24Rik	0.556697	1	0.848747	-1.17821	61.5392	72.5059
1810059C17Rik	ENSMUSG00000086340	1810059C17Rik	1	1	1	1	1	1
1810059H22Rik	ENSMUSG00000108207	1810059H22Rik	1	1	1	1	1	1
1810062G17Rik	ENSMUSG00000027713	1810062G17Rik	1	1	1	-1	1	1
1810062O18Rik	ENSMUSG00000084925	1810062O18Rik	0.615819	1	2.52109	2.52109	2.52109	1
1810064F22Rik	ENSMUSG00000090925	1810064F22Rik	?	?	?	?	?	?
1810073O08Rik	ENSMUSG00000117442	1810073O08Rik	0.224368	1	2.45456	2.45456	2.45456	1
2010001A14Rik	ENSMUSG00000087165	2010001A14Rik	0.10182	1	0.108476	-9.21859	1	9.21859
2010001K21Rik	ENSMUSG00000051606	2010001K21Rik	1	1	1	-1	1	1
2010003K11Rik	ENSMUSG00000042041	2010003K11Rik	?	?	?	?	?	?
2010007H06Rik	ENSMUSG00000044694	2010007H06Rik	1	1	1	-1	1	1
2010013B24Rik	ENSMUSG00000087277	2010013B24Rik	1	1	1	1	1	1
2010016I18Rik	ENSMUSG00000091575	2010016I18Rik	0.899763	1	0.682409	-1.4654	9.4734	13.8823
2010103J01Rik	ENSMUSG00000104368	2010103J01Rik	?	?	?	?	?	?
2010106C02Rik	ENSMUSG00000100738	2010106C02Rik	?	?	?	?	?	?
2010106E10Rik	ENSMUSG00000025528	2010106E10Rik	?	?	?	?	?	?
2010106G04Rik	ENSMUSG00000117376	2010106G04Rik	1	1	1	1	1	1
2010109A12Rik	ENSMUSG00000029384	2010109A12Rik	0.268728	1	0.0723236	-13.8267	1	13.8267
2010110E17Rik	ENSMUSG00000098434	2010110E17Rik	1	1	1	-1	1	1
2010110K18Rik	ENSMUSG00000097755	2010110K18Rik	1	1	1	1	1	1
2010204K13Rik	ENSMUSG00000063018	2010204K13Rik	0.698029	1	2.50661	2.50661	2.50661	1
2010300C02Rik	ENSMUSG00000026090	2010300C02Rik	1	1	1	1	1	1
2010308F09Rik	ENSMUSG00000100714	2010308F09Rik	1	1	1	1	1	1
2010309G21Rik	ENSMUSG00000106567	2010309G21Rik	1	1	1	1	1	1
2010310C07Rik	ENSMUSG00000101268	2010310C07Rik	1	1	1	1	1	1
2010315B03Rik	ENSMUSG00000074829	2010315B03Rik	0.432457	1	0.244398	-4.09168	3.65762	14.9658
2010320M18Rik	ENSMUSG00000100691	2010320M18Rik	0.234671	1	6.06896	6.06896	13.2666	2.18598
2010320O07Rik	ENSMUSG00000089983	2010320O07Rik	1	1	1	1	1	1
2200002D01Rik	ENSMUSG00000030587	2200002D01Rik	0.252903	1	4.7878	4.7878	9.39509	1.9623
2200002J24Rik	ENSMUSG00000013083	2200002J24Rik	?	?	?	?	?	?
2210010C04Rik	ENSMUSG00000029882	2210010C04Rik	1	1	1	1	1	1
2210011C24Rik	ENSMUSG00000074217	.	1	1	1	-1	1	1
2210011K15Rik	ENSMUSG00000101791	2210011K15Rik	?	?	?	?	?	?
2210016F16Rik	ENSMUSG00000021550	2210016F16Rik	0.246331	1	0.818513	-1.22173	38.2012	46.6715
2210016L21Rik	ENSMUSG00000029559	2210016L21Rik	0.0389121	1	0.251908	-3.9697	9.23165	36.6469
2210017I01Rik	ENSMUSG00000103523	2210017I01Rik	?	?	?	?	?	?
2210020O09Rik	ENSMUSG00000116714	2210020O09Rik	1	1	1	1	1	1
2210039B01Rik	ENSMUSG00000113800	2210039B01Rik	1	1	1	1	1	1
2210406O10Rik	ENSMUSG00000039563	2210406O10Rik	0.0330815	1	0.137109	-7.29346	1	7.29346
2210407C18Rik	ENSMUSG00000037145	2210407C18Rik	1	1	1	1	1	1
2210408F21Rik	ENSMUSG00000087380	2210408F21Rik	1	1	1	1	1	1
2210408I21Rik	ENSMUSG00000071252	2210408I21Rik	1	1	1	1	1	1
2210409D07Rik	ENSMUSG00000118322	2210409D07Rik	?	?	?	?	?	?
2210414B05Rik	ENSMUSG00000085394	2210414B05Rik	?	?	?	?	?	?
2210417A02Rik	ENSMUSG00000086494	2210417A02Rik	1	1	1	1	1	1
2300009A05Rik	ENSMUSG00000032403	2300009A05Rik	0.427813	1	1.87693	1.87693	21.7185	11.5713
2310001H17Rik	ENSMUSG00000097354	2310001H17Rik	0.966548	1	0.953267	-1.04902	11.724	12.2988
2310001K24Rik	ENSMUSG00000053353	2310001K24Rik	1	1	1	1	1	1
2310002D06Rik	ENSMUSG00000112701	2310002D06Rik	?	?	?	?	?	?
2310002F09Rik	ENSMUSG00000097178	2310002F09Rik	?	?	?	?	?	?
2310002L09Rik	ENSMUSG00000028396	2310002L09Rik	?	?	?	?	?	?
2310008N11Rik	ENSMUSG00000100335	2310008N11Rik	?	?	?	?	?	?
2310009A05Rik	ENSMUSG00000098332	2310009A05Rik	0.0783404	1	9.78953	9.78953	23.4496	2.39538
2310009B15Rik	ENSMUSG00000079283	2310009B15Rik	0.720342	1	0.654277	-1.5284	5.41041	8.26929
2310010J17Rik	ENSMUSG00000097162	2310010J17Rik	0.89134	1	1.21916	1.21916	29.2743	24.0119
2310011J03Rik	ENSMUSG00000020133	2310011J03Rik	0.318469	1	0.763623	-1.30955	63.9773	83.7814
2310014F06Rik	ENSMUSG00000085945	2310014F06Rik	1	1	1	1	1	1
2310015A10Rik	ENSMUSG00000097729	2310015A10Rik	1	1	1	1	1	1
2310015A16Rik	ENSMUSG00000117879	2310015A16Rik	?	?	?	?	?	?
2310016D23Rik	ENSMUSG00000085965	2310016D23Rik	0.562763	1	0.447835	-2.23297	1	2.23297
2310016G11Rik	ENSMUSG00000070574	2310016G11Rik	?	?	?	?	?	?
2310022A10Rik	ENSMUSG00000049643	2310022A10Rik	0.100586	1	4.79657	4.79657	33.831	7.05317
2310022B05Rik	ENSMUSG00000031983	2310022B05Rik	0.661641	1	0.723924	-1.38136	20.7184	28.6197
2310026L22Rik	ENSMUSG00000078519	2310026L22Rik	1	1	1	-1	1	1
2310030A07Rik	ENSMUSG00000099447	2310030A07Rik	?	?	?	?	?	?
2310030G06Rik	ENSMUSG00000032062	2310030G06Rik	1	1	1	1	1	1
2310033P09Rik	ENSMUSG00000020441	2310033P09Rik	0.304835	1	1.74285	1.74285	40.7632	23.3888
2310034G01Rik	ENSMUSG00000099655	2310034G01Rik	1	1	1	1	1	1
2310034O05Rik	ENSMUSG00000100157	2310034O05Rik	?	?	?	?	?	?
2310039H08Rik	ENSMUSG00000062619	2310039H08Rik	0.872924	1	0.598274	-1.67148	3.34073	5.58395
2310039L15Rik	ENSMUSG00000100550	2310039L15Rik	1	1	1	-1	1	1
2310040G24Rik	ENSMUSG00000101655	2310040G24Rik	1	1	1	-1	1	1
2310043L19Rik	ENSMUSG00000101746	2310043L19Rik	1	1	1	1	1	1
2310043M15Rik	ENSMUSG00000097768	2310043M15Rik	1	1	1	1	1	1
2310043O21Rik	ENSMUSG00000102106	2310043O21Rik	?	?	?	?	?	?
2310044K18Rik	ENSMUSG00000085080	2310044K18Rik	1	1	1	-1	1	1
2310047D07Rik	ENSMUSG00000100783	2310047D07Rik	1	1	1	1	1	1
2310057J18Rik	ENSMUSG00000015519	2310057J18Rik	?	?	?	?	?	?
2310057M21Rik	ENSMUSG00000040177	2310057M21Rik	0.622553	1	1.5596	1.5596	19.1582	12.2841
2310058D17Rik	ENSMUSG00000085379	2310058D17Rik	1	1	1	1	1	1
2310061I04Rik	ENSMUSG00000050705	2310061I04Rik	0.547904	1	0.758496	-1.3184	14.1027	18.5929
2310067P03Rik	ENSMUSG00000114372	2310067P03Rik	1	1	1	1	1	1
2310068J16Rik	ENSMUSG00000100084	2310068J16Rik	0.534059	1	4.53784	4.53784	4.53784	1
2310069B03Rik	ENSMUSG00000100291	2310069B03Rik	?	?	?	?	?	?
2310074N15Rik	ENSMUSG00000105858	2310074N15Rik	1	1	1	1	1	1
2310081O03Rik	ENSMUSG00000085020	2310081O03Rik	1	1	1	1	1	1
2400006E01Rik	ENSMUSG00000106223	2400006E01Rik	?	?	?	?	?	?
2410002F23Rik	ENSMUSG00000045411	2410002F23Rik	0.948028	1	0.992764	-1.00729	32.4101	32.6464
2410003L11Rik	ENSMUSG00000085860	2410003L11Rik	1	1	1	1	1	1
2410004B18Rik	ENSMUSG00000036873	2410004B18Rik	0.26905	1	0.429775	-2.3268	14.6888	34.178
2410004I01Rik	ENSMUSG00000085338	2410004I01Rik	1	1	1	1	1	1
2410004P03Rik	ENSMUSG00000071398	2410004P03Rik	1	1	1	1	1	1
2410006H16Rik	ENSMUSG00000086841	2410006H16Rik	0.184292	1	1.51441	1.51441	266.628	176.061
2410012E07Rik	ENSMUSG00000099528	2410012E07Rik	1	1	1	1	1	1
2410017I17Rik	ENSMUSG00000038311	2410017I17Rik	1	1	1	1	1	1
2410018L13Rik	ENSMUSG00000073164	2410018L13Rik	1	1	1	1	1	1
2410022M11Rik	ENSMUSG00000100017	2410022M11Rik	0.585936	1	0.257063	-3.8901	1	3.8901
2410080I02Rik	ENSMUSG00000044387	2410080I02Rik	1	1	1	-1	1	1
2410131K14Rik	ENSMUSG00000032840	2410131K14Rik	0.779026	1	0.629693	-1.58808	5.16782	8.20689
2500002B13Rik	ENSMUSG00000096917	2500002B13Rik	1	1	1	1	1	1
2500004C02Rik	ENSMUSG00000073236	2500004C02Rik	1	1	1	-1	1	1
2510002D24Rik	ENSMUSG00000071632	2510002D24Rik	0.628926	1	1.20641	1.20641	33.6066	27.8568
2510009E07Rik	ENSMUSG00000043391	2510009E07Rik	0.856253	1	0.608924	-1.64224	10.0804	16.5545
2510017J16Rik	ENSMUSG00000104891	2510017J16Rik	0.281459	1	0.0896265	-11.1574	1	11.1574
2510039O18Rik	ENSMUSG00000044496	2510039O18Rik	0.797239	1	1.01135	1.01135	103.556	102.393
2510046G10Rik	ENSMUSG00000066175	2510046G10Rik	0.71903	1	0.740508	-1.35042	4.04218	5.45866
2600002D14Rik	ENSMUSG00000116797	2600002D14Rik	0.172126	1	6.9846	6.9846	6.9846	1
2600006K01Rik	ENSMUSG00000039798	2600006K01Rik	1	1	1	1	1	1
2600014E21Rik	ENSMUSG00000100303	2600014E21Rik	1	1	1	1	1	1
2610001J05Rik	ENSMUSG00000052419	2610001J05Rik	0.987644	1	0.965442	-1.0358	26.6449	27.5986
2610002M06Rik	ENSMUSG00000031242	2610002M06Rik	0.344712	1	2.44584	2.44584	19.702	8.05531
2610008E11Rik	ENSMUSG00000060301	2610008E11Rik	0.8598	1	0.511725	-1.95418	2.45456	4.79664
2610016A17Rik	ENSMUSG00000101089	2610016A17Rik	1	1	1	1	1	1
2610020C07Rik	ENSMUSG00000097537	2610020C07Rik	1	1	1	-1	1	1
2610021A01Rik	ENSMUSG00000091474	2610021A01Rik	0.0779673	1	1.75586	1.75586	46.9616	26.7457
2610027K06Rik	ENSMUSG00000087013	2610027K06Rik	?	?	?	?	?	?
2610035D17Rik	ENSMUSG00000087259	2610035D17Rik	0.295735	1	0.212882	-4.69743	2.32368	10.9153
2610035F20Rik	ENSMUSG00000085555	2610035F20Rik	?	?	?	?	?	?
2610037D02Rik	ENSMUSG00000097536	2610037D02Rik	0.75834	1	0.631477	-1.58359	14.7146	23.3019
2610042L04Rik	ENSMUSG00000079388	2610042L04Rik	1	1	1	1	1	1
2610044O15Rik8	ENSMUSG00000071302	2610044O15Rik8	0.797555	1	0.562835	-1.77672	2.24737	3.99296
2610203C22Rik	ENSMUSG00000079671	2610203C22Rik	0.000588289	0.0927906	6.934	6.934	6.934	1
2610204G07Rik	ENSMUSG00000084860	2610204G07Rik	1	1	1	-1	1	1
2610206C17Rik	ENSMUSG00000085236	2610206C17Rik	0.354968	1	2.35839	2.35839	2.35839	1
2610300M13Rik	ENSMUSG00000107479	2610300M13Rik	?	?	?	?	?	?
2610301B20Rik	ENSMUSG00000059482	2610301B20Rik	0.203408	1	0.11259	-8.88179	1	8.88179
2610306M01Rik	ENSMUSG00000100164	2610306M01Rik	1	1	1	1	1	1
2610307P16Rik	ENSMUSG00000085936	2610307P16Rik	1	1	1	1	1	1
2610318N02Rik	ENSMUSG00000049916	2610318N02Rik	1	1	1	1	1	1
2610507B11Rik	ENSMUSG00000010277	2610507B11Rik	0.603037	1	1.24936	1.24936	118.672	94.9857
2610507I01Rik	ENSMUSG00000085882	2610507I01Rik	1	1	1	-1	1	1
2610528A11Rik	ENSMUSG00000096001	2610528A11Rik	1	1	1	1	1	1
2610528J11Rik	ENSMUSG00000028536	2610528J11Rik	?	?	?	?	?	?
2700033N17Rik	ENSMUSG00000086328	2700033N17Rik	1	1	1	1	1	1
2700038G22Rik	ENSMUSG00000097180	2700038G22Rik	0.285896	1	2.94155	2.94155	14.3948	4.89361
2700046A07Rik	ENSMUSG00000041789	2700046A07Rik	?	?	?	?	?	?
2700046G09Rik	ENSMUSG00000097787	2700046G09Rik	1	1	1	1	1	1
2700049A03Rik	ENSMUSG00000034601	2700049A03Rik	0.960655	1	1.24434	1.24434	2.33339	1.87519
2700054A10Rik	ENSMUSG00000117042	2700054A10Rik	1	1	1	1	1	1
2700062C07Rik	ENSMUSG00000024273	2700062C07Rik	0.0721111	1	0.365185	-2.73834	12.0761	33.0684
2700069I18Rik	ENSMUSG00000086224	2700069I18Rik	?	?	?	?	?	?
2700081O15Rik	ENSMUSG00000053080	2700081O15Rik	0.168936	1	7.92722	7.92722	14.8263	1.8703
2700097O09Rik	ENSMUSG00000062198	2700097O09Rik	0.345532	1	2.07537	2.07537	24.5609	11.8345
2810001G20Rik	ENSMUSG00000087497	2810001G20Rik	0.14387	1	1.44288	1.44288	43.1957	29.9371
2810002D19Rik	ENSMUSG00000045464	2810002D19Rik	0.350405	1	0.487271	-2.05225	4.40826	9.04685
2810004N23Rik	ENSMUSG00000031984	2810004N23Rik	0.141113	1	0.318007	-3.14459	11.6684	36.6924
2810006K23Rik	ENSMUSG00000047635	2810006K23Rik	0.955365	1	1.22365	1.22365	2.92674	2.39181
2810013P06Rik	ENSMUSG00000099881	2810013P06Rik	0.368031	1	1.27216	1.27216	30.685	24.1204
2810021J22Rik	ENSMUSG00000020491	2810021J22Rik	0.752359	1	3.05506	3.05506	3.05506	1
2810029C07Rik	ENSMUSG00000096995	2810029C07Rik	1	1	1	1	1	1
2810030D12Rik	ENSMUSG00000099338	2810030D12Rik	?	?	?	?	?	?
2810032G03Rik	ENSMUSG00000037735	2810032G03Rik	1	1	1	1	1	1
2810402E24Rik	ENSMUSG00000099966	2810402E24Rik	0.961414	1	1.45496	1.45496	3.49475	2.40196
2810403D21Rik	ENSMUSG00000086629	2810403D21Rik	0.792276	1	0.693494	-1.44197	4.80669	6.93112
2810403G07Rik	ENSMUSG00000114656	2810403G07Rik	?	?	?	?	?	?
2810404F17Rik	ENSMUSG00000085329	2810404F17Rik	?	?	?	?	?	?
2810405F17Rik	ENSMUSG00000101493	2810405F17Rik	0.763868	1	2.58513	2.58513	2.58513	1
2810407A14Rik	ENSMUSG00000055972	2810407A14Rik	1	1	1	1	1	1
2810408A11Rik	ENSMUSG00000018570	2810408A11Rik	1	1	1	1	1	1
2810408I11Rik	ENSMUSG00000087213	2810408I11Rik	0.610824	1	0.492316	-2.03122	5.90737	11.9992
2810410L24Rik	ENSMUSG00000075389	2810410L24Rik	1	1	1	1	1	1
2810414N06Rik	ENSMUSG00000100594	2810414N06Rik	1	1	1	-1	1	1
2810429I04Rik	ENSMUSG00000097709	2810429I04Rik	1	1	1	1	1	1
2810430I11Rik	ENSMUSG00000085766	2810430I11Rik	?	?	?	?	?	?
2810433D01Rik	ENSMUSG00000086283	2810433D01Rik	1	1	1	1	1	1
2810442N19Rik	ENSMUSG00000090260	2810442N19Rik	1	1	1	-1	1	1
2810454H06Rik	ENSMUSG00000100876	2810454H06Rik	0.957751	1	1.35147	1.35147	12.6589	9.36676
2810455O05Rik	ENSMUSG00000085030	2810455O05Rik	0.177514	1	8.38713	8.38713	8.38713	1
2810457G06Rik	ENSMUSG00000115410	2810457G06Rik	1	1	1	-1	1	1
2810459M11Rik	ENSMUSG00000026227	2810459M11Rik	1	1	1	1	1	1
2810468N07Rik	ENSMUSG00000091475	.	1	1	1	1	1	1
2810471M01Rik	ENSMUSG00000084966	2810471M01Rik	?	?	?	?	?	?
2900005J15Rik	ENSMUSG00000043833	2900005J15Rik	0.00216268	0.24812	0.0798916	-12.517	1	12.517
2900009J06Rik	ENSMUSG00000102014	2900009J06Rik	1	1	1	1	1	1
2900026A02Rik	ENSMUSG00000051339	2900026A02Rik	0.973922	1	1.02946	1.02946	3.58048	3.47802
2900041M22Rik	ENSMUSG00000054418	2900041M22Rik	0.168569	1	0.126166	-7.92605	1	7.92605
2900042K21Rik	ENSMUSG00000103669	2900042K21Rik	1	1	1	1	1	1
2900045O20Rik	ENSMUSG00000111938	2900045O20Rik	1	1	1	1	1	1
2900052L18Rik	ENSMUSG00000043993	2900052L18Rik	0.649963	1	0.324376	-3.08284	1	3.08284
2900052N01Rik	ENSMUSG00000099696	2900052N01Rik	1	1	1	1	1	1
2900057B20Rik	ENSMUSG00000117797	2900057B20Rik	1	1	1	1	1	1
2900060B14Rik	ENSMUSG00000107722	2900060B14Rik	0.416101	1	12.7976	12.7976	12.7976	1
2900060N12Rik	ENSMUSG00000113621	2900060N12Rik	1	1	1	1	1	1
2900076A07Rik	ENSMUSG00000097277	2900076A07Rik	0.327964	1	0.204856	-4.88149	2.53255	12.3626
2900089D17Rik	ENSMUSG00000087484	2900089D17Rik	0.840472	1	2.13733	2.13733	2.13733	1
2900093K20Rik	ENSMUSG00000099632	2900093K20Rik	0.139913	1	3.03528	3.03528	22.0877	7.27699
2900097C17Rik	ENSMUSG00000102869	2900097C17Rik	0.749026	1	1.08223	1.08223	132.676	122.595
3010001F23Rik	ENSMUSG00000084885	3010001F23Rik	1	1	1	1	1	1
3010003L21Rik	ENSMUSG00000085355	3010003L21Rik	0.942547	1	1.21421	1.21421	2.87517	2.36793
3110001I22Rik	ENSMUSG00000079737	3110001I22Rik	0.722986	1	2.0197	2.0197	7.86917	3.89621
3110006O06Rik	ENSMUSG00000114649	3110006O06Rik	1	1	1	1	1	1
3110009E18Rik	ENSMUSG00000026388	3110009E18Rik	0.974722	1	0.754293	-1.32574	2.00589	2.65929
3110009F21Rik	ENSMUSG00000113331	3110009F21Rik	1	1	1	1	1	1
3110021N24Rik	ENSMUSG00000094958	3110021N24Rik	1	1	1	1	1	1
3110040N11Rik	ENSMUSG00000025102	3110040N11Rik	0.482092	1	0.495189	-2.01943	9.10813	18.3933
3110045C21Rik	ENSMUSG00000097503	3110045C21Rik	1	1	1	1	1	1
3110056K07Rik	ENSMUSG00000085622	3110056K07Rik	0.399656	1	1.57982	1.57982	52.9884	33.5409
3110070M22Rik	ENSMUSG00000074635	3110070M22Rik	0.854567	1	1.37508	1.37508	2.93459	2.13412
3110082I17Rik	ENSMUSG00000053553	3110082I17Rik	0.867727	1	0.503873	-1.98463	1	1.98463
3110082J24Rik	ENSMUSG00000086815	3110082J24Rik	1	1	1	1	1	1
3110083C13Rik	ENSMUSG00000097303	3110083C13Rik	1	1	1	-1	1	1
3222401L13Rik	ENSMUSG00000073590	3222401L13Rik	1	1	1	1	1	1
3300002I08Rik	ENSMUSG00000063364	3300002I08Rik	1	1	1	-1	1	1
3300005D01Rik	ENSMUSG00000096965	3300005D01Rik	1	1	1	-1	1	1
3425401B19Rik	ENSMUSG00000071540	3425401B19Rik	1	1	1	-1	1	1
3830403N18Rik	ENSMUSG00000031125	3830403N18Rik	1	1	1	1	1	1
3830406C13Rik	ENSMUSG00000033111	3830406C13Rik	0.619995	1	2.4908	2.4908	19.2283	7.71975
3830408C21Rik	ENSMUSG00000071181	3830408C21Rik	1	1	1	1	1	1
3830417A13Rik	ENSMUSG00000031179	3830417A13Rik	?	?	?	?	?	?
3830432H09Rik	ENSMUSG00000101731	3830432H09Rik	?	?	?	?	?	?
3930402G23Rik	ENSMUSG00000038917	3930402G23Rik	1	1	1	-1	1	1
4430402I18Rik	ENSMUSG00000064202	4430402I18Rik	1	1	1	-1	1	1
4631405J19Rik	ENSMUSG00000075027	4631405J19Rik	?	?	?	?	?	?
4632404H12Rik	ENSMUSG00000042579	4632404H12Rik	0.137339	1	3.48725	3.48725	8.28566	2.37599
4632404M16Rik	ENSMUSG00000106296	4632404M16Rik	?	?	?	?	?	?
4632411P08Rik	ENSMUSG00000097561	4632411P08Rik	1	1	1	-1	1	1
4632427E13Rik	ENSMUSG00000074024	4632427E13Rik	0.0311771	1	2.91635	2.91635	69.1675	23.7171
4632428C04Rik	ENSMUSG00000097184	4632428C04Rik	1	1	1	1	1	1
4731419I09Rik	ENSMUSG00000097004	4731419I09Rik	1	1	1	1	1	1
4732414G09Rik	ENSMUSG00000086943	4732414G09Rik	1	1	1	-1	1	1
4732419C18Rik	ENSMUSG00000097203	4732419C18Rik	1	1	1	1	1	1
4732440D04Rik	ENSMUSG00000090031	4732440D04Rik	0.93974	1	0.814931	-1.2271	4.90802	6.02262
4732463B04Rik	ENSMUSG00000097762	4732463B04Rik	1	1	1	1	1	1
4732465J04Rik	ENSMUSG00000101517	4732465J04Rik	1	1	1	1	1	1
4732471J01Rik	ENSMUSG00000053714	4732471J01Rik	1	1	1	1	1	1
4732487G21Rik	ENSMUSG00000097488	4732487G21Rik	?	?	?	?	?	?
4732490B19Rik	ENSMUSG00000085421	4732490B19Rik	1	1	1	1	1	1
4732491K20Rik	ENSMUSG00000097350	4732491K20Rik	0.698929	1	0.464878	-2.1511	1	2.1511
4732496C06Rik	ENSMUSG00000108456	4732496C06Rik	0.094876	1	0.125754	-7.95205	1	7.95205
4831440D22Rik	ENSMUSG00000110138	4831440D22Rik	1	1	1	1	1	1
4833403J16Rik	ENSMUSG00000107481	4833403J16Rik	0.0981364	1	0.336857	-2.96862	9.79937	29.0906
4833407H14Rik	ENSMUSG00000097779	4833407H14Rik	0.336245	1	0.114539	-8.73066	2.24411	19.5925
4833408A19Rik	ENSMUSG00000118132	4833408A19Rik	1	1	1	1	1	1
4833411C07Rik	ENSMUSG00000109089	4833411C07Rik	1	1	1	1	1	1
4833412C05Rik	ENSMUSG00000097697	4833412C05Rik	1	1	1	1	1	1
4833413E03Rik	ENSMUSG00000013562	4833413E03Rik	?	?	?	?	?	?
4833413G10Rik	ENSMUSG00000104950	4833413G10Rik	1	1	1	-1	1	1
4833415N18Rik	ENSMUSG00000115936	4833415N18Rik	1	1	1	1	1	1
4833417C18Rik	ENSMUSG00000086015	4833417C18Rik	0.0515635	1	0.150469	-6.64589	1	6.64589
4833418N02Rik	ENSMUSG00000085287	4833418N02Rik	1	1	1	-1	1	1
4833419F23Rik	ENSMUSG00000117401	4833419F23Rik	0.743667	1	0.479205	-2.08679	1	2.08679
4833420G17Rik	ENSMUSG00000062822	4833420G17Rik	0.911127	1	1.26048	1.26048	76.4622	60.6613
4833422C13Rik	ENSMUSG00000074782	4833422C13Rik	1	1	1	1	1	1
4833422M21Rik	ENSMUSG00000097619	4833422M21Rik	?	?	?	?	?	?
4833427F10Rik	ENSMUSG00000092171	4833427F10Rik	1	1	1	-1	1	1
4833438C02Rik	ENSMUSG00000118087	4833438C02Rik	0.180275	1	6.16315	6.16315	20.8734	3.3868
4833439L19Rik	ENSMUSG00000025871	4833439L19Rik	0.903732	1	1.19719	1.19719	59.7408	49.9007
4833445I07Rik	ENSMUSG00000103103	4833445I07Rik	1	1	1	1	1	1
4921504A21Rik	ENSMUSG00000097626	4921504A21Rik	1	1	1	1	1	1
4921504E06Rik	ENSMUSG00000026734	4921504E06Rik	?	?	?	?	?	?
4921507G05Rik	ENSMUSG00000097650	4921507G05Rik	1	1	1	1	1	1
4921507P07Rik	ENSMUSG00000029828	4921507P07Rik	0.00204767	0.237674	8.3436	8.3436	8.3436	1
4921508D12Rik	ENSMUSG00000027345	4921508D12Rik	?	?	?	?	?	?
4921509O07Rik	ENSMUSG00000114790	4921509O07Rik	?	?	?	?	?	?
4921511C10Rik	ENSMUSG00000104585	4921511C10Rik	1	1	1	1	1	1
4921514A10Rik	ENSMUSG00000097620	4921514A10Rik	1	1	1	1	1	1
4921515E04Rik	ENSMUSG00000098150	4921515E04Rik	1	1	1	-1	1	1
4921516A02Rik	ENSMUSG00000112652	4921516A02Rik	1	1	1	-1	1	1
4921517D16Rik	ENSMUSG00000116877	4921517D16Rik	?	?	?	?	?	?
4921517D22Rik	ENSMUSG00000049902	4921517D22Rik	1	1	1	1	1	1
4921518K17Rik	ENSMUSG00000085851	4921518K17Rik	?	?	?	?	?	?
4921523L03Rik	ENSMUSG00000093749	4921523L03Rik	?	?	?	?	?	?
4921524J17Rik	ENSMUSG00000036934	4921524J17Rik	0.01563	0.818531	0.389046	-2.57039	28.3587	72.8928
4921525O09Rik	ENSMUSG00000113211	4921525O09Rik	1	1	1	1	1	1
4921529L05Rik	ENSMUSG00000108060	4921529L05Rik	1	1	1	1	1	1
4921531C22Rik	ENSMUSG00000085704	4921531C22Rik	0.284493	1	9.84202	9.84202	9.84202	1
4921536K21Rik	ENSMUSG00000020434	4921536K21Rik	1	1	1	-1	1	1
4922502D21Rik	ENSMUSG00000047720	.	1	1	1	-1	1	1
4930402F06Rik	ENSMUSG00000079421	4930402F06Rik	1	1	1	-1	1	1
4930402H24Rik	ENSMUSG00000027309	4930402H24Rik	0.451077	1	2.63388	2.63388	17.484	6.63813
4930403D09Rik	ENSMUSG00000087122	4930403D09Rik	1	1	1	1	1	1
4930403P22Rik	ENSMUSG00000102762	4930403P22Rik	0.297005	1	0.177012	-5.64935	2.40023	13.5597
4930404H11Rik	ENSMUSG00000113630	4930404H11Rik	1	1	1	-1	1	1
4930404I05Rik	ENSMUSG00000087354	4930404I05Rik	1	1	1	-1	1	1
4930404N11Rik	ENSMUSG00000020234	4930404N11Rik	0.946312	1	1.06531	1.06531	2.53117	2.37599
4930405A10Rik	ENSMUSG00000114412	4930405A10Rik	1	1	1	1	1	1
4930405A21Rik	ENSMUSG00000086638	4930405A21Rik	1	1	1	1	1	1
4930405O22Rik	ENSMUSG00000090565	4930405O22Rik	1	1	1	1	1	1
4930406D18Rik	ENSMUSG00000086923	4930406D18Rik	1	1	1	1	1	1
4930407G08Rik	ENSMUSG00000086713	4930407G08Rik	?	?	?	?	?	?
4930412C18Rik	ENSMUSG00000085558	4930412C18Rik	1	1	1	1	1	1
4930412F09Rik	ENSMUSG00000085321	4930412F09Rik	?	?	?	?	?	?
4930412L05Rik	ENSMUSG00000087192	4930412L05Rik	1	1	1	1	1	1
4930412M03Rik	ENSMUSG00000051008	4930412M03Rik	1	1	1	1	1	1
4930413F20Rik	ENSMUSG00000115526	4930413F20Rik	?	?	?	?	?	?
4930414N06Rik	ENSMUSG00000118204	4930414N06Rik	?	?	?	?	?	?
4930415O20Rik	ENSMUSG00000022993	4930415O20Rik	1	1	1	1	1	1
4930417H01Rik	ENSMUSG00000087017	4930417H01Rik	1	1	1	-1	1	1
4930417O13Rik	ENSMUSG00000108129	4930417O13Rik	0.250535	1	0.506835	-1.97303	14.8877	29.3739
4930420G21Rik	ENSMUSG00000116885	4930420G21Rik	1	1	1	1	1	1
4930422I22Rik	ENSMUSG00000112513	4930422I22Rik	?	?	?	?	?	?
4930423D22Rik	ENSMUSG00000113303	4930423D22Rik	1	1	1	1	1	1
4930425P05Rik	ENSMUSG00000115120	4930425P05Rik	1	1	1	-1	1	1
4930426D05Rik	ENSMUSG00000043168	4930426D05Rik	1	1	1	1	1	1
4930426I24Rik	ENSMUSG00000097323	4930426I24Rik	1	1	1	1	1	1
4930426L09Rik	ENSMUSG00000026736	4930426L09Rik	1	1	1	-1	1	1
4930428O21Rik	ENSMUSG00000106333	4930428O21Rik	1	1	1	1	1	1
4930429F24Rik	ENSMUSG00000086918	4930429F24Rik	9.02747e-07	0.000358354	7.67194	7.67194	7.67194	1
4930430E12Rik	ENSMUSG00000085295	4930430E12Rik	1	1	1	-1	1	1
4930430F08Rik	ENSMUSG00000046567	4930430F08Rik	0.723104	1	2.22908	2.22908	4.3541	1.95332
4930431P03Rik	ENSMUSG00000075042	4930431P03Rik	1	1	1	1	1	1
4930431P22Rik	ENSMUSG00000115709	4930431P22Rik	1	1	1	1	1	1
4930432B10Rik	ENSMUSG00000097007	4930432B10Rik	1	1	1	1	1	1
4930432J09Rik	ENSMUSG00000115727	4930432J09Rik	1	1	1	1	1	1
4930432K21Rik	ENSMUSG00000008129	4930432K21Rik	1	1	1	1	1	1
4930432L08Rik	ENSMUSG00000087037	4930432L08Rik	1	1	1	1	1	1
4930435F18Rik	ENSMUSG00000114290	4930435F18Rik	1	1	1	1	1	1
4930435M08Rik	ENSMUSG00000115689	4930435M08Rik	1	1	1	1	1	1
4930438A08Rik	ENSMUSG00000069873	4930438A08Rik	1	1	1	1	1	1
4930440I19Rik	ENSMUSG00000085431	4930440I19Rik	1	1	1	1	1	1
4930442G15Rik	ENSMUSG00000111629	4930442G15Rik	1	1	1	1	1	1
4930444P10Rik	ENSMUSG00000067795	4930444P10Rik	?	?	?	?	?	?
4930445E18Rik	ENSMUSG00000115355	4930445E18Rik	1	1	1	1	1	1
4930445N18Rik	ENSMUSG00000097738	4930445N18Rik	?	?	?	?	?	?
4930447C04Rik	ENSMUSG00000021098	4930447C04Rik	1	1	1	1	1	1
4930447F24Rik	ENSMUSG00000102224	4930447F24Rik	1	1	1	1	1	1
4930447K03Rik	ENSMUSG00000113591	4930447K03Rik	1	1	1	1	1	1
4930448A20Rik	ENSMUSG00000108382	4930448A20Rik	1	1	1	1	1	1
4930448E22Rik	ENSMUSG00000097463	4930448E22Rik	1	1	1	1	1	1
4930449C09Rik	ENSMUSG00000115676	4930449C09Rik	?	?	?	?	?	?
4930449I24Rik	ENSMUSG00000079093	4930449I24Rik	?	?	?	?	?	?
4930452B06Rik	ENSMUSG00000021747	4930452B06Rik	1	1	1	1	1	1
4930452G13Rik	ENSMUSG00000115422	4930452G13Rik	1	1	1	-1	1	1
4930453C13Rik	ENSMUSG00000113987	4930453C13Rik	1	1	1	1	1	1
4930453N24Rik	ENSMUSG00000059920	4930453N24Rik	0.744845	1	1.3471	1.3471	28.4621	21.1285
4930455G09Rik	ENSMUSG00000085761	4930455G09Rik	1	1	1	-1	1	1
4930458B22Rik	ENSMUSG00000109861	4930458B22Rik	1	1	1	1	1	1
4930458D05Rik	ENSMUSG00000087611	4930458D05Rik	1	1	1	1	1	1
4930459C07Rik	ENSMUSG00000112762	4930459C07Rik	1	1	1	1	1	1
4930461G14Rik	ENSMUSG00000097651	4930461G14Rik	1	1	1	1	1	1
4930463O16Rik	ENSMUSG00000020033	4930463O16Rik	1	1	1	1	1	1
4930467K11Rik	ENSMUSG00000097370	4930467K11Rik	1	1	1	1	1	1
4930469K13Rik	ENSMUSG00000085684	4930469K13Rik	0.488122	1	0.43269	-2.31112	1	2.31112
4930470G03Rik	ENSMUSG00000085788	4930470G03Rik	1	1	1	-1	1	1
4930471E15Rik	ENSMUSG00000113228	4930471E15Rik	?	?	?	?	?	?
4930471E19Rik	ENSMUSG00000112716	4930471E19Rik	1	1	1	1	1	1
4930471L23Rik	ENSMUSG00000117137	4930471L23Rik	1	1	1	1	1	1
4930473A02Rik	ENSMUSG00000060029	4930473A02Rik	?	?	?	?	?	?
4930474H06Rik	ENSMUSG00000087109	4930474H06Rik	1	1	1	1	1	1
4930474N09Rik	ENSMUSG00000113210	4930474N09Rik	1	1	1	1	1	1
4930477E14Rik	ENSMUSG00000097539	4930477E14Rik	1	1	1	1	1	1
4930477G07Rik	ENSMUSG00000113268	4930477G07Rik	1	1	1	1	1	1
4930477N07Rik	ENSMUSG00000112155	4930477N07Rik	?	?	?	?	?	?
4930478E11Rik	ENSMUSG00000115245	4930478E11Rik	?	?	?	?	?	?
4930478K11Rik	ENSMUSG00000097847	4930478K11Rik	?	?	?	?	?	?
4930478L05Rik	ENSMUSG00000116628	4930478L05Rik	1	1	1	1	1	1
4930478M13Rik	ENSMUSG00000116311	4930478M13Rik	?	?	?	?	?	?
4930479D17Rik	ENSMUSG00000085238	4930479D17Rik	?	?	?	?	?	?
4930481A15Rik	ENSMUSG00000086938	4930481A15Rik	0.681553	1	3.27663	3.27663	3.27663	1
4930481B07Rik	ENSMUSG00000085956	4930481B07Rik	1	1	1	-1	1	1
4930483J18Rik	ENSMUSG00000047938	4930483J18Rik	?	?	?	?	?	?
4930484H19Rik	ENSMUSG00000112832	4930484H19Rik	1	1	1	1	1	1
4930486L24Rik	ENSMUSG00000050345	4930486L24Rik	0.587161	1	0.290414	-3.44336	2.47566	8.52457
4930488L21Rik	ENSMUSG00000097520	4930488L21Rik	?	?	?	?	?	?
4930500F10Rik	ENSMUSG00000097592	4930500F10Rik	?	?	?	?	?	?
4930500H12Rik	ENSMUSG00000116976	4930500H12Rik	?	?	?	?	?	?
4930500M09Rik	ENSMUSG00000044306	4930500M09Rik	1	1	1	1	1	1
4930502E09Rik	ENSMUSG00000086799	4930502E09Rik	1	1	1	1	1	1
4930502E18Rik	ENSMUSG00000055555	4930502E18Rik	?	?	?	?	?	?
4930503B20Rik	ENSMUSG00000090202	4930503B20Rik	?	?	?	?	?	?
4930503L19Rik	ENSMUSG00000044906	4930503L19Rik	0.983523	1	1.02175	1.02175	2.32862	2.27905
4930505A04Rik	ENSMUSG00000040919	4930505A04Rik	?	?	?	?	?	?
4930505K13Rik	ENSMUSG00000109414	4930505K13Rik	1	1	1	1	1	1
4930505N22Rik	ENSMUSG00000097690	4930505N22Rik	1	1	1	-1	1	1
4930506C21Rik	ENSMUSG00000087478	4930506C21Rik	1	1	1	1	1	1
4930507D05Rik	ENSMUSG00000097129	4930507D05Rik	1	1	1	-1	1	1
4930509E16Rik	ENSMUSG00000096986	4930509E16Rik	?	?	?	?	?	?
4930509G22Rik	ENSMUSG00000096959	4930509G22Rik	1	1	1	1	1	1
4930509H03Rik	ENSMUSG00000105659	4930509H03Rik	0.928879	1	0.722812	-1.38349	2.33339	3.22821
4930511A02Rik	ENSMUSG00000097841	4930511A02Rik	1	1	1	1	1	1
4930511M06Rik	ENSMUSG00000086607	4930511M06Rik	?	?	?	?	?	?
4930512B01Rik	ENSMUSG00000020992	4930512B01Rik	0.538477	1	0.431506	-2.31747	1	2.31747
4930512J16Rik	ENSMUSG00000107622	4930512J16Rik	1	1	1	-1	1	1
4930512P04Rik	ENSMUSG00000106125	4930512P04Rik	?	?	?	?	?	?
4930513N10Rik	ENSMUSG00000074136	4930513N10Rik	0.648498	1	2.60116	2.60116	2.60116	1
4930515G01Rik	ENSMUSG00000092183	4930515G01Rik	2.98533e-05	0.00800714	0.129538	-7.71975	1	7.71975
4930517E14Rik	ENSMUSG00000111246	4930517E14Rik	1	1	1	1	1	1
4930517O19Rik	ENSMUSG00000054391	4930517O19Rik	1	1	1	1	1	1
4930518I17Rik	ENSMUSG00000107924	4930518I17Rik	?	?	?	?	?	?
4930519G04Rik	ENSMUSG00000029564	4930519G04Rik	1	1	1	1	1	1
4930519K11Rik	ENSMUSG00000114953	4930519K11Rik	?	?	?	?	?	?
4930519L02Rik	ENSMUSG00000105652	4930519L02Rik	1	1	1	1	1	1
4930519P11Rik	ENSMUSG00000097602	4930519P11Rik	0.387718	1	2.93153	2.93153	2.93153	1
4930520M14Rik	ENSMUSG00000106127	4930520M14Rik	?	?	?	?	?	?
4930520O04Rik	ENSMUSG00000074039	4930520O04Rik	1	1	1	1	1	1
4930522L14Rik	ENSMUSG00000072762	4930522L14Rik	0.674364	1	0.571578	-1.74954	8.13301	14.229
4930523C07Rik	ENSMUSG00000090394	4930523C07Rik	0.0976206	1	1.33149	1.33149	298.156	223.927
4930524B15Rik	ENSMUSG00000020299	4930524B15Rik	?	?	?	?	?	?
4930524O07Rik	ENSMUSG00000090207	4930524O07Rik	1	1	1	-1	1	1
4930525G20Rik	ENSMUSG00000097276	4930525G20Rik	?	?	?	?	?	?
4930526F13Rik	ENSMUSG00000087335	4930526F13Rik	?	?	?	?	?	?
4930526L06Rik	ENSMUSG00000097091	4930526L06Rik	?	?	?	?	?	?
4930528D03Rik	ENSMUSG00000097502	4930528D03Rik	?	?	?	?	?	?
4930532G15Rik	ENSMUSG00000097261	4930532G15Rik	0.600504	1	4.03078	4.03078	4.03078	1
4930532M18Rik	ENSMUSG00000100221	4930532M18Rik	1	1	1	1	1	1
4930533K18Rik	ENSMUSG00000047692	4930533K18Rik	1	1	1	1	1	1
4930534D22Rik	ENSMUSG00000097761	4930534D22Rik	1	1	1	1	1	1
4930534H03Rik	ENSMUSG00000111544	4930534H03Rik	1	1	1	1	1	1
4930534H18Rik	ENSMUSG00000116607	4930534H18Rik	1	1	1	1	1	1
4930535E02Rik	ENSMUSG00000102677	4930535E02Rik	1	1	1	-1	1	1
4930537H20Rik	ENSMUSG00000105350	4930537H20Rik	1	1	1	1	1	1
4930539E08Rik	ENSMUSG00000048905	4930539E08Rik	1	1	1	1	1	1
4930539J05Rik	ENSMUSG00000097032	4930539J05Rik	1	1	1	-1	1	1
4930540M05Rik	ENSMUSG00000097831	4930540M05Rik	1	1	1	-1	1	1
4930542C12Rik	ENSMUSG00000090724	4930542C12Rik	1	1	1	1	1	1
4930542D17Rik	ENSMUSG00000116848	4930542D17Rik	1	1	1	1	1	1
4930544D05Rik	ENSMUSG00000087279	4930544D05Rik	?	?	?	?	?	?
4930544F09Rik	ENSMUSG00000115062	4930544F09Rik	1	1	1	1	1	1
4930545L23Rik	ENSMUSG00000085247	4930545L23Rik	?	?	?	?	?	?
4930546K05Rik	ENSMUSG00000111767	4930546K05Rik	1	1	1	-1	1	1
4930547E14Rik	ENSMUSG00000116894	4930547E14Rik	?	?	?	?	?	?
4930547M16Rik	ENSMUSG00000097890	4930547M16Rik	?	?	?	?	?	?
4930548H24Rik	ENSMUSG00000029138	4930548H24Rik	1	1	1	1	1	1
4930549G23Rik	ENSMUSG00000118134	4930549G23Rik	1	1	1	1	1	1
4930549P19Rik	ENSMUSG00000116984	4930549P19Rik	1	1	1	-1	1	1
4930550C14Rik	ENSMUSG00000005131	4930550C14Rik	1	1	1	1	1	1
4930553M12Rik	ENSMUSG00000054351	4930553M12Rik	?	?	?	?	?	?
4930554I06Rik	ENSMUSG00000118047	4930554I06Rik	1	1	1	1	1	1
4930555A03Rik	ENSMUSG00000106157	4930555A03Rik	0.107871	1	2.53117	2.53117	2.53117	1
4930555B11Rik	ENSMUSG00000086396	4930555B11Rik	1	1	1	1	1	1
4930555F03Rik	ENSMUSG00000031559	4930555F03Rik	?	?	?	?	?	?
4930556C24Rik	ENSMUSG00000116586	4930556C24Rik	1	1	1	1	1	1
4930556J02Rik	ENSMUSG00000115656	4930556J02Rik	1	1	1	1	1	1
4930556J24Rik	ENSMUSG00000034493	4930556J24Rik	1	1	1	1	1	1
4930556L07Rik	ENSMUSG00000086800	4930556L07Rik	?	?	?	?	?	?
4930556M19Rik	ENSMUSG00000096971	4930556M19Rik	1	1	1	-1	1	1
4930557J02Rik	ENSMUSG00000106902	4930557J02Rik	?	?	?	?	?	?
4930558J18Rik	ENSMUSG00000097519	4930558J18Rik	?	?	?	?	?	?
4930558J22Rik	ENSMUSG00000075029	4930558J22Rik	1	1	1	1	1	1
4930558K02Rik	ENSMUSG00000086277	4930558K02Rik	0.646712	1	0.526962	-1.89767	1	1.89767
4930558N11Rik	ENSMUSG00000100431	4930558N11Rik	?	?	?	?	?	?
4930562A09Rik	ENSMUSG00000086945	4930562A09Rik	?	?	?	?	?	?
4930562C15Rik	ENSMUSG00000022518	4930562C15Rik	?	?	?	?	?	?
4930562F07Rik	ENSMUSG00000026729	4930562F07Rik	0.455215	1	0.546648	-1.82933	1	1.82933
4930563E18Rik	ENSMUSG00000097387	4930563E18Rik	?	?	?	?	?	?
4930563E22Rik	ENSMUSG00000053574	4930563E22Rik	0.923328	1	1.18953	1.18953	2.50661	2.10722
4930563J15Rik	ENSMUSG00000112141	4930563J15Rik	?	?	?	?	?	?
4930563M21Rik	ENSMUSG00000050702	4930563M21Rik	1	1	1	1	1	1
4930565D16Rik	ENSMUSG00000104004	4930565D16Rik	?	?	?	?	?	?
4930565N06Rik	ENSMUSG00000084834	4930565N06Rik	1	1	1	1	1	1
4930566F21Rik	ENSMUSG00000107142	4930566F21Rik	?	?	?	?	?	?
4930568A12Rik	ENSMUSG00000101223	4930568A12Rik	1	1	1	1	1	1
4930568D16Rik	ENSMUSG00000026882	4930568D16Rik	?	?	?	?	?	?
4930570E03Rik	ENSMUSG00000116786	4930570E03Rik	?	?	?	?	?	?
4930570G19Rik	ENSMUSG00000085084	4930570G19Rik	1	1	1	-1	1	1
4930570N18Rik	ENSMUSG00000089683	4930570N18Rik	1	1	1	-1	1	1
4930571N24Rik	ENSMUSG00000086467	4930571N24Rik	1	1	1	1	1	1
4930572G02Rik	ENSMUSG00000115725	4930572G02Rik	1	1	1	1	1	1
4930573C15Rik	ENSMUSG00000106020	4930573C15Rik	?	?	?	?	?	?
4930578G10Rik	ENSMUSG00000054885	4930578G10Rik	?	?	?	?	?	?
4930578M01Rik	ENSMUSG00000097587	4930578M01Rik	0.107914	1	0.106059	-9.42868	1	9.42868
4930578M07Rik	ENSMUSG00000110586	4930578M07Rik	1	1	1	1	1	1
4930579C12Rik	ENSMUSG00000074146	4930579C12Rik	1	1	1	1	1	1
4930579G18Rik	ENSMUSG00000040840	4930579G18Rik	1	1	1	1	1	1
4930579G24Rik	ENSMUSG00000027811	4930579G24Rik	0.10583	1	17.8599	17.8599	17.8599	1
4930579H20Rik	ENSMUSG00000101636	4930579H20Rik	1	1	1	1	1	1
4930579J19Rik	ENSMUSG00000114895	4930579J19Rik	?	?	?	?	?	?
4930579K19Rik	ENSMUSG00000051074	4930579K19Rik	1	1	1	1	1	1
4930580E04Rik	ENSMUSG00000106269	4930580E04Rik	1	1	1	1	1	1
4930581F22Rik	ENSMUSG00000070315	4930581F22Rik	0.84799	1	1.17344	1.17344	5.71885	4.87359
4930583K01Rik	ENSMUSG00000055159	4930583K01Rik	1	1	1	1	1	1
4930589L23Rik	ENSMUSG00000068957	4930589L23Rik	1	1	1	1	1	1
4930590J08Rik	ENSMUSG00000034063	4930590J08Rik	0.771868	1	0.49307	-2.02811	2.23351	4.52981
4930590L14Rik	ENSMUSG00000106540	4930590L14Rik	?	?	?	?	?	?
4930592C13Rik	ENSMUSG00000105834	4930592C13Rik	1	1	1	1	1	1
4930593C16Rik	ENSMUSG00000086365	4930593C16Rik	?	?	?	?	?	?
4930594M22Rik	ENSMUSG00000075463,ENSMUSG00000085423	4930594M22Rik	1	1	1	1	1	1
4930595D18Rik	ENSMUSG00000083193	4930595D18Rik	1	1	1	1	1	1
4930596I21Rik	ENSMUSG00000104900	4930596I21Rik	1	1	1	1	1	1
4930597A21Rik	ENSMUSG00000086501	4930597A21Rik	?	?	?	?	?	?
4930597O21Rik	ENSMUSG00000053442	4930597O21Rik	?	?	?	?	?	?
4930599N23Rik	ENSMUSG00000073144	4930599N23Rik	1	1	1	1	1	1
4931406B18Rik	ENSMUSG00000013353	4931406B18Rik	1	1	1	1	1	1
4931406C07Rik	ENSMUSG00000031938	4931406C07Rik	0.937763	1	0.741169	-1.34922	2.53117	3.41511
4931406G06Rik	ENSMUSG00000085398	4931406G06Rik	1	1	1	1	1	1
4931406P16Rik	ENSMUSG00000066571	4931406P16Rik	0.602291	1	0.847279	-1.18025	43.2843	51.0862
4931413K12Rik	ENSMUSG00000085088	4931413K12Rik	?	?	?	?	?	?
4931414P19Rik	ENSMUSG00000022179	4931414P19Rik	1	1	1	1	1	1
4931415C17Rik	ENSMUSG00000054910	4931415C17Rik	1	1	1	-1	1	1
4931422A03Rik	ENSMUSG00000046085	4931422A03Rik	1	1	1	1	1	1
4931423N10Rik	ENSMUSG00000026774	.	1	1	1	1	1	1
4931428F04Rik	ENSMUSG00000014837	4931428F04Rik	0.307374	1	6.31874	6.31874	6.31874	1
4931431B13Rik	ENSMUSG00000108354	4931431B13Rik	1	1	1	-1	1	1
4931431C16Rik	ENSMUSG00000055061	4931431C16Rik	1	1	1	1	1	1
4931440F15Rik	ENSMUSG00000078157	.	1	1	1	1	1	1
4932416K20Rik	ENSMUSG00000069925	4932416K20Rik	1	1	1	1	1	1
4932422M17Rik	ENSMUSG00000105881	4932422M17Rik	0.344439	1	7.77762	7.77762	7.77762	1
4932435O22Rik	ENSMUSG00000062391	4932435O22Rik	1	1	1	1	1	1
4932438A13Rik	ENSMUSG00000037270	4932438A13Rik	0.634403	1	1.09471	1.09471	530.437	484.546
4932438H23Rik	ENSMUSG00000039851	4932438H23Rik	1	1	1	-1	1	1
4932441J04Rik	ENSMUSG00000097216	4932441J04Rik	1	1	1	1	1	1
4932443L11Rik	ENSMUSG00000086805	4932443L11Rik	1	1	1	1	1	1
4932702P03Rik	ENSMUSG00000086796	4932702P03Rik	1	1	1	1	1	1
4933400C23Rik	ENSMUSG00000101734	4933400C23Rik	?	?	?	?	?	?
4933401D09Rik	ENSMUSG00000116924	4933401D09Rik	1	1	1	1	1	1
4933404G15Rik	ENSMUSG00000116096	4933404G15Rik	1	1	1	1	1	1
4933404K08Rik	ENSMUSG00000085122	4933404K08Rik	?	?	?	?	?	?
4933404K13Rik	ENSMUSG00000111342	4933404K13Rik	1	1	1	1	1	1
4933404O12Rik	ENSMUSG00000097908	4933404O12Rik	1	1	1	1	1	1
4933405D12Rik	ENSMUSG00000097852	4933405D12Rik	0.387436	1	2.93153	2.93153	2.93153	1
4933405L10Rik	ENSMUSG00000013158	4933405L10Rik	?	?	?	?	?	?
4933406B17Rik	ENSMUSG00000110427	4933406B17Rik	?	?	?	?	?	?
4933406C10Rik	ENSMUSG00000097494	4933406C10Rik	0.00123896	0.167285	0.0981139	-10.1922	1	10.1922
4933406I18Rik	ENSMUSG00000087475	4933406I18Rik	1	1	1	1	1	1
4933406P04Rik	ENSMUSG00000069713	4933406P04Rik	0.667737	1	2.49006	2.49006	2.49006	1
4933407I05Rik	ENSMUSG00000111836	4933407I05Rik	?	?	?	?	?	?
4933407K13Rik	ENSMUSG00000087396	4933407K13Rik	1	1	1	1	1	1
4933407L21Rik	ENSMUSG00000026224	4933407L21Rik	1	1	1	1	1	1
4933408B17Rik	ENSMUSG00000049357	.	0.930392	1	1.30965	1.30965	2.92197	2.23111
4933408J17Rik	ENSMUSG00000097407	4933408J17Rik	5.19299e-08	2.71238e-05	11.892	11.892	11.892	1
4933408N05Rik	ENSMUSG00000084848	4933408N05Rik	1	1	1	1	1	1
4933411E06Rik	ENSMUSG00000099608	4933411E06Rik	0.729759	1	2.60116	2.60116	2.60116	1
4933412E12Rik	ENSMUSG00000112627	4933412E12Rik	1	1	1	-1	1	1
4933412O06Rik	ENSMUSG00000113960	4933412O06Rik	1	1	1	1	1	1
4933413C19Rik	ENSMUSG00000089952	4933413C19Rik	1	1	1	1	1	1
4933415A04Rik	ENSMUSG00000045877	4933415A04Rik	1	1	1	1	1	1
4933416M07Rik	ENSMUSG00000097262	4933416M07Rik	1	1	1	1	1	1
4933417A18Rik	ENSMUSG00000021415	4933417A18Rik	?	?	?	?	?	?
4933417D19Rik	ENSMUSG00000097637	4933417D19Rik	1	1	1	1	1	1
4933417E11Rik	ENSMUSG00000101848	4933417E11Rik	1	1	1	1	1	1
4933421A08Rik	ENSMUSG00000086443	4933421A08Rik	1	1	1	1	1	1
4933421O10Rik	ENSMUSG00000085037	4933421O10Rik	0.188919	1	0.158062	-6.32663	2.40253	15.1999
4933423P22Rik	ENSMUSG00000085471	4933423P22Rik	1	1	1	1	1	1
4933424G05Rik	ENSMUSG00000117450	4933424G05Rik	1	1	1	1	1	1
4933424G06Rik	ENSMUSG00000102416	4933424G06Rik	1	1	1	1	1	1
4933424M12Rik	ENSMUSG00000087289	4933424M12Rik	1	1	1	1	1	1
4933425B07Rik	ENSMUSG00000115665	4933425B07Rik	?	?	?	?	?	?
4933425D22Rik	ENSMUSG00000107164	4933425D22Rik	1	1	1	1	1	1
4933426B08Rik	ENSMUSG00000116644	4933426B08Rik	1	1	1	-1	1	1
4933426K07Rik	ENSMUSG00000086933	4933426K07Rik	?	?	?	?	?	?
4933427D06Rik	ENSMUSG00000055403	4933427D06Rik	?	?	?	?	?	?
4933427D14Rik	ENSMUSG00000020807	4933427D14Rik	1	1	1	1	1	1
4933427E11Rik	ENSMUSG00000044276	4933427E11Rik	?	?	?	?	?	?
4933427J07Rik	ENSMUSG00000087267	4933427J07Rik	1	1	1	1	1	1
4933428G20Rik	ENSMUSG00000047988	4933428G20Rik	?	?	?	?	?	?
4933428M09Rik	ENSMUSG00000042525	4933428M09Rik	?	?	?	?	?	?
4933428P19Rik	ENSMUSG00000105203	4933428P19Rik	1	1	1	1	1	1
4933429H19Rik	ENSMUSG00000097786	4933429H19Rik	1	1	1	1	1	1
4933429O19Rik	ENSMUSG00000115008	4933429O19Rik	1	1	1	1	1	1
4933430A20Rik	ENSMUSG00000110116	4933430A20Rik	1	1	1	-1	1	1
4933430I17Rik	ENSMUSG00000058046	4933430I17Rik	?	?	?	?	?	?
4933430L12Rik	ENSMUSG00000108523	4933430L12Rik	1	1	1	1	1	1
4933431E20Rik	ENSMUSG00000086968	4933431E20Rik	0.709381	1	0.453605	-2.20456	1	2.20456
4933431G14Rik	ENSMUSG00000108709	4933431G14Rik	?	?	?	?	?	?
4933431K23Rik	ENSMUSG00000086451	4933431K23Rik	1	1	1	1	1	1
4933432G23Rik	ENSMUSG00000111843	4933432G23Rik	1	1	1	1	1	1
4933432I03Rik	ENSMUSG00000114980	4933432I03Rik	1	1	1	-1	1	1
4933432I09Rik	ENSMUSG00000116557	4933432I09Rik	0.53031	1	0.412338	-2.4252	1	2.4252
4933433G08Rik	ENSMUSG00000111807	4933433G08Rik	1	1	1	1	1	1
4933433G15Rik	ENSMUSG00000097021	4933433G15Rik	0.954656	1	1.0828	1.0828	2.49006	2.29965
4933433G19Rik	ENSMUSG00000114362	4933433G19Rik	1	1	1	1	1	1
4933433H22Rik	ENSMUSG00000117571	4933433H22Rik	1	1	1	1	1	1
4933434E20Rik	ENSMUSG00000027942	4933434E20Rik	0.836387	1	1.06563	1.06563	47.5148	44.5887
4933435F18Rik	ENSMUSG00000086978	4933435F18Rik	1	1	1	1	1	1
4933438K21Rik	ENSMUSG00000093617	4933438K21Rik	1	1	1	1	1	1
4933439C10Rik	ENSMUSG00000072893	4933439C10Rik	2.14885e-05	0.00618121	0.0597984	-16.7228	2.52816	42.2781
4933439J24Rik	ENSMUSG00000107322	4933439J24Rik	1	1	1	1	1	1
4933439K11Rik	ENSMUSG00000085184	4933439K11Rik	0.529924	1	2.45456	2.45456	2.45456	1
5031415H12Rik	ENSMUSG00000097282	5031415H12Rik	1	1	1	1	1	1
5031425E22Rik	ENSMUSG00000073147	5031425E22Rik	0.825714	1	1.05679	1.05679	103.685	98.1127
5031425F14Rik	ENSMUSG00000085129	5031425F14Rik	0.813541	1	0.43269	-2.31112	1	2.31112
5031434O11Rik	ENSMUSG00000097885	5031434O11Rik	1	1	1	1	1	1
5031439G07Rik	ENSMUSG00000036046	5031439G07Rik	0.987421	1	0.894485	-1.11796	16.4316	18.3699
5033403F01Rik	ENSMUSG00000096932	5033403F01Rik	1	1	1	1	1	1
5033403H07Rik	ENSMUSG00000106352	5033403H07Rik	?	?	?	?	?	?
5033406O09Rik	ENSMUSG00000113769	5033406O09Rik	1	1	1	1	1	1
5033417F24Rik	ENSMUSG00000097251	5033417F24Rik	1	1	1	1	1	1
5033421B08Rik	ENSMUSG00000112276	5033421B08Rik	1	1	1	-1	1	1
5033426E14Rik	ENSMUSG00000110625	5033426E14Rik	1	1	1	1	1	1
5033426O07Rik	ENSMUSG00000097097	5033426O07Rik	1	1	1	1	1	1
5033428I22Rik	ENSMUSG00000097910	5033428I22Rik	1	1	1	1	1	1
5033430I15Rik	ENSMUSG00000038152	5033430I15Rik	0.257978	1	0.0782853	-12.7738	1	12.7738
5330413P13Rik	ENSMUSG00000086822	5330413P13Rik	?	?	?	?	?	?
5330416C01Rik	ENSMUSG00000054944	5330416C01Rik	?	?	?	?	?	?
5330417C22Rik	ENSMUSG00000040412	5330417C22Rik	1	1	1	1	1	1
5330426L24Rik	ENSMUSG00000105501	5330426L24Rik	?	?	?	?	?	?
5330438D12Rik	ENSMUSG00000052291	5330438D12Rik	0.891677	1	1.31116	1.31116	10.3923	7.92605
5330438I03Rik	ENSMUSG00000091393	5330438I03Rik	?	?	?	?	?	?
5330439B14Rik	ENSMUSG00000104234	5330439B14Rik	1	1	1	1	1	1
5330439K02Rik	ENSMUSG00000097827	5330439K02Rik	0.732147	1	0.463473	-2.15762	1	2.15762
5330439M10Rik	ENSMUSG00000112470	5330439M10Rik	?	?	?	?	?	?
5430400D12Rik	ENSMUSG00000097699	5430400D12Rik	1	1	1	1	1	1
5430401F13Rik	ENSMUSG00000094113	5430401F13Rik	?	?	?	?	?	?
5430401H09Rik	ENSMUSG00000112071	5430401H09Rik	1	1	1	1	1	1
5430402O13Rik	ENSMUSG00000085776	5430402O13Rik	1	1	1	1	1	1
5430403G16Rik	ENSMUSG00000072763	5430403G16Rik	0.738238	1	0.681118	-1.46817	3.51843	5.16568
5430405H02Rik	ENSMUSG00000085741	5430405H02Rik	0.197609	1	4.39259	4.39259	21.1867	4.82328
5430414B19Rik	ENSMUSG00000114419	5430414B19Rik	1	1	1	1	1	1
5430416N02Rik	ENSMUSG00000097772	5430416N02Rik	0.673888	1	0.786238	-1.27188	15.3557	19.5306
5430421F17Rik	ENSMUSG00000110140	5430421F17Rik	1	1	1	1	1	1
5430425K12Rik	ENSMUSG00000114554	5430425K12Rik	1	1	1	1	1	1
5430427M07Rik	ENSMUSG00000085004	5430427M07Rik	1	1	1	1	1	1
5430427N15Rik	ENSMUSG00000104684	5430427N15Rik	1	1	1	1	1	1
5430427O19Rik	ENSMUSG00000025058	5430427O19Rik	1	1	1	1	1	1
5430431A17Rik	ENSMUSG00000108322	5430431A17Rik	1	1	1	1	1	1
5430440P10Rik	ENSMUSG00000115548	5430440P10Rik	1	1	1	1	1	1
5530601H04Rik	ENSMUSG00000087174	5530601H04Rik	0.6341	1	2.72354	2.72354	10.1048	3.71017
5730403I07Rik	ENSMUSG00000099170	5730403I07Rik	1	1	1	1	1	1
5730405O15Rik	ENSMUSG00000087424	5730405O15Rik	0.00116476	0.158344	0.150469	-6.64589	1	6.64589
5730409E04Rik	ENSMUSG00000073755	5730409E04Rik	1	1	1	1	1	1
5730414N17Rik	ENSMUSG00000116506	5730414N17Rik	1	1	1	-1	1	1
5730419F03Rik	ENSMUSG00000099364	5730419F03Rik	?	?	?	?	?	?
5730420D15Rik	ENSMUSG00000097766	5730420D15Rik	1	1	1	1	1	1
5730435O14Rik	ENSMUSG00000091370	5730435O14Rik	1	1	1	1	1	1
5730455P16Rik	ENSMUSG00000057181	5730455P16Rik	0.880681	1	1.22239	1.22239	27.0769	22.1508
5730460C07Rik	ENSMUSG00000062046	5730460C07Rik	?	?	?	?	?	?
5730480H06Rik	ENSMUSG00000029089	5730480H06Rik	0.801052	1	0.292005	-3.4246	1	3.4246
5730507C01Rik	ENSMUSG00000073197	5730507C01Rik	1	1	1	1	1	1
5730522E02Rik	ENSMUSG00000032985	5730522E02Rik	1	1	1	1	1	1
5830405F06Rik	ENSMUSG00000103586	5830405F06Rik	1	1	1	1	1	1
5830408C22Rik	ENSMUSG00000110148	5830408C22Rik	0.724468	1	0.645602	-1.54894	8.844	13.6988
5830411N06Rik	ENSMUSG00000054672	5830411N06Rik	0.00187749	0.225845	8.00633	8.00633	8.00633	1
5830416I19Rik	ENSMUSG00000106219	5830416I19Rik	1	1	1	-1	1	1
5830418P13Rik	ENSMUSG00000086236	5830418P13Rik	1	1	1	1	1	1
5830428M24Rik	ENSMUSG00000113035	5830428M24Rik	0.824964	1	0.584217	-1.71169	3.22578	5.52155
5830432E09Rik	ENSMUSG00000097471	5830432E09Rik	0.710302	1	4.14317	4.14317	4.14317	1
5830444B04Rik	ENSMUSG00000084803	5830444B04Rik	1	1	1	1	1	1
5830448L01Rik	ENSMUSG00000115007	5830448L01Rik	0.828561	1	0.499466	-2.00214	1	2.00214
5830454E08Rik	ENSMUSG00000052658	5830454E08Rik	0.735608	1	0.414129	-2.41471	1	2.41471
5830468F06Rik	ENSMUSG00000098322	5830468F06Rik	0.0518844	1	2.01441	2.01441	10.1294	5.02845
5830487J09Rik	ENSMUSG00000104830	5830487J09Rik	1	1	1	1	1	1
5930403N24Rik	ENSMUSG00000046463	5930403N24Rik	1	1	1	1	1	1
5930430L01Rik	ENSMUSG00000106951	5930430L01Rik	1	1	1	-1	1	1
6030407O03Rik	ENSMUSG00000100301	6030407O03Rik	1	1	1	1	1	1
6030440G07Rik	ENSMUSG00000113056	6030440G07Rik	1	1	1	1	1	1
6030442K20Rik	ENSMUSG00000097760	6030442K20Rik	1	1	1	1	1	1
6030443J06Rik	ENSMUSG00000097207	6030443J06Rik	1	1	1	1	1	1
6030445D17Rik	ENSMUSG00000066178	6030445D17Rik	?	?	?	?	?	?
6030452D12Rik	ENSMUSG00000054069	6030452D12Rik	1	1	1	1	1	1
6030458C11Rik	ENSMUSG00000022195	6030458C11Rik	0.100329	1	4.53717	4.53717	20.891	4.60441
6030468B19Rik	ENSMUSG00000025573	6030468B19Rik	1	1	1	1	1	1
6030471H07Rik	ENSMUSG00000085217	6030471H07Rik	1	1	1	1	1	1
6230400D17Rik	ENSMUSG00000097577	6230400D17Rik	0.00723778	0.552521	19.5307	19.5307	19.5307	1
6330403K07Rik	ENSMUSG00000018451	6330403K07Rik	0.993878	1	0.744033	-1.34403	11.0505	14.8521
6330403L08Rik	ENSMUSG00000075585	6330403L08Rik	1	1	1	-1	1	1
6330408M09Rik	ENSMUSG00000116733	6330408M09Rik	1	1	1	-1	1	1
6330409D20Rik	ENSMUSG00000009551	6330409D20Rik	1	1	1	1	1	1
6330411D24Rik	ENSMUSG00000110067	6330411D24Rik	1	1	1	-1	1	1
6330415G19Rik	ENSMUSG00000117322	6330415G19Rik	0.590023	1	2.34747	2.34747	2.34747	1
6330418K02Rik	ENSMUSG00000085227	6330418K02Rik	1	1	1	-1	1	1
6330562C20Rik	ENSMUSG00000093424	6330562C20Rik	1	1	1	-1	1	1
6430503K07Rik	ENSMUSG00000053545	6430503K07Rik	?	?	?	?	?	?
6430531B16Rik	ENSMUSG00000073795	.	1	1	1	-1	1	1
6430548M08Rik	ENSMUSG00000031824	6430548M08Rik	0.888911	1	0.392905	-2.54514	1	2.54514
6430550D23Rik	ENSMUSG00000074646	6430550D23Rik	1	1	1	-1	1	1
6430562O15Rik	ENSMUSG00000097828	6430562O15Rik	1	1	1	-1	1	1
6430571L13Rik	ENSMUSG00000037977	6430571L13Rik	1	1	1	-1	1	1
6430573P05Rik	ENSMUSG00000102545	6430573P05Rik	1	1	1	1	1	1
6430584L05Rik	ENSMUSG00000108228	6430584L05Rik	1	1	1	1	1	1
6430590A07Rik	ENSMUSG00000097583	6430590A07Rik	0.0517887	1	0.103936	-9.6213	1	9.6213
6430710C18Rik	ENSMUSG00000085427	6430710C18Rik	1	1	1	1	1	1
6530402F18Rik	ENSMUSG00000079499	6530402F18Rik	0.761092	1	1.58169	1.58169	9.70199	6.13393
6530403H02Rik	ENSMUSG00000098097	6530403H02Rik	?	?	?	?	?	?
6530409C15Rik	ENSMUSG00000043340	6530409C15Rik	1	1	1	-1	1	1
6530411M01Rik	ENSMUSG00000097049	6530411M01Rik	1	1	1	1	1	1
6530413G14Rik	ENSMUSG00000111856	6530413G14Rik	1	1	1	1	1	1
6530437J22Rik	ENSMUSG00000109111	6530437J22Rik	?	?	?	?	?	?
6720427I07Rik	ENSMUSG00000097375	6720427I07Rik	0.723871	1	0.54408	-1.83796	17.3806	31.9449
6720468P15Rik	ENSMUSG00000117655	6720468P15Rik	?	?	?	?	?	?
6720483E21Rik	ENSMUSG00000097934	6720483E21Rik	1	1	1	1	1	1
6720489N17Rik	ENSMUSG00000072066	6720489N17Rik	0.76782	1	0.503873	-1.98463	1	1.98463
6820408C15Rik	ENSMUSG00000032680	6820408C15Rik	1	1	1	1	1	1
7330404K18Rik	ENSMUSG00000084942	7330404K18Rik	?	?	?	?	?	?
7420700N18Rik	ENSMUSG00000109915	7420700N18Rik	?	?	?	?	?	?
7530414M10Rik	ENSMUSG00000116338	7530414M10Rik	1	1	1	1	1	1
8030423F21Rik	ENSMUSG00000052295	8030423F21Rik	?	?	?	?	?	?
8030442B05Rik	ENSMUSG00000102674	8030442B05Rik	?	?	?	?	?	?
8030451A03Rik	ENSMUSG00000073821	8030451A03Rik	1	1	1	-1	1	1
8030453O22Rik	ENSMUSG00000085058	8030453O22Rik	1	1	1	-1	1	1
8030456M14Rik	ENSMUSG00000117768	8030456M14Rik	1	1	1	-1	1	1
8030462N17Rik	ENSMUSG00000047466	8030462N17Rik	0.485961	1	1.34719	1.34719	64.1875	47.6456
8430419K02Rik	ENSMUSG00000085743	8430419K02Rik	1	1	1	1	1	1
8430422H06Rik	ENSMUSG00000117633	8430422H06Rik	1	1	1	1	1	1
8430423G03Rik	ENSMUSG00000079069	8430423G03Rik	1	1	1	1	1	1
8430426J06Rik	ENSMUSG00000115970	8430426J06Rik	?	?	?	?	?	?
8430429K09Rik	ENSMUSG00000034587	8430429K09Rik	0.660845	1	0.60049	-1.66531	4.75952	7.92605
8430430B14Rik	ENSMUSG00000117431	8430430B14Rik	1	1	1	1	1	1
8430432A02Rik	ENSMUSG00000041878	8430432A02Rik	1	1	1	1	1	1
9030025P20Rik	ENSMUSG00000116953	9030025P20Rik	0.243555	1	0.524242	-1.90752	3.6058	6.87812
9030204H09Rik	ENSMUSG00000086449	9030204H09Rik	?	?	?	?	?	?
9030407P20Rik	ENSMUSG00000097343	9030407P20Rik	1	1	1	-1	1	1
9030612E09Rik	ENSMUSG00000045008	9030612E09Rik	1	1	1	1	1	1
9030622O22Rik	ENSMUSG00000086141	9030622O22Rik	?	?	?	?	?	?
9030624G23Rik	ENSMUSG00000073158	9030624G23Rik	1	1	1	1	1	1
9030625G05Rik	ENSMUSG00000118384	9030625G05Rik	?	?	?	?	?	?
9130008F23Rik	ENSMUSG00000054951	9130008F23Rik	0.732948	1	2.6446	2.6446	2.6446	1
9130015A21Rik	ENSMUSG00000113985	9130015A21Rik	0.699415	1	2.2259	2.2259	2.2259	1
9130017K11Rik	ENSMUSG00000055134	9130017K11Rik	1	1	1	1	1	1
9130019O22Rik	ENSMUSG00000030823	9130019O22Rik	0.757873	1	1.60988	1.60988	3.47352	2.15762
9130019P16Rik	ENSMUSG00000073067	9130019P16Rik	1	1	1	1	1	1
9130023H24Rik	ENSMUSG00000062944	9130023H24Rik	1	1	1	-1	1	1
9130024F11Rik	ENSMUSG00000087022	9130024F11Rik	1	1	1	1	1	1
9130204K15Rik	ENSMUSG00000086474	9130204K15Rik	?	?	?	?	?	?
9130213A22Rik	ENSMUSG00000097386	9130213A22Rik	?	?	?	?	?	?
9130221H12Rik	ENSMUSG00000090330	9130221H12Rik	0.843536	1	0.452873	-2.20812	1	2.20812
9130227L01Rik	ENSMUSG00000099950	9130227L01Rik	?	?	?	?	?	?
9130230L23Rik	ENSMUSG00000054598	9130230L23Rik	1	1	1	1	1	1
9130230N09Rik	ENSMUSG00000092626	9130230N09Rik	0.801099	1	0.404141	-2.47438	1	2.47438
9130401M01Rik	ENSMUSG00000101892	9130401M01Rik	0.544067	1	0.648853	-1.54118	18.2932	28.1932
9130409I23Rik	ENSMUSG00000038768	9130409I23Rik	1	1	1	1	1	1
9130604C24Rik	ENSMUSG00000105851	9130604C24Rik	1	1	1	1	1	1
9230102K24Rik	ENSMUSG00000112398	9230102K24Rik	?	?	?	?	?	?
9230102O04Rik	ENSMUSG00000079602	9230102O04Rik	1	1	1	1	1	1
9230104M06Rik	ENSMUSG00000097100	9230104M06Rik	1	1	1	1	1	1
9230105E05Rik	ENSMUSG00000090191	9230105E05Rik	?	?	?	?	?	?
9230106D20Rik	ENSMUSG00000042940	9230106D20Rik	1	1	1	-1	1	1
9230109A22Rik	ENSMUSG00000051237	9230109A22Rik	?	?	?	?	?	?
9230110F11Rik	ENSMUSG00000110497	9230110F11Rik	?	?	?	?	?	?
9230111E07Rik	ENSMUSG00000087624	9230111E07Rik	1	1	1	-1	1	1
9230112E08Rik	ENSMUSG00000070461	9230112E08Rik	0.954365	1	0.944289	-1.059	2.51114	2.65929
9230112J17Rik	ENSMUSG00000111761	9230112J17Rik	1	1	1	1	1	1
9230114K14Rik	ENSMUSG00000097145	9230114K14Rik	0.8502	1	0.776751	-1.28741	6.98898	8.99771
9230116L04Rik	ENSMUSG00000112489	9230116L04Rik	1	1	1	-1	1	1
9230116N13Rik	ENSMUSG00000097403	9230116N13Rik	0.00134446	0.176013	0.0591226	-16.914	1	16.914
9330020H09Rik	ENSMUSG00000091050	9330020H09Rik	0.970513	1	1.0929	1.0929	2.51328	2.29965
9330102E08Rik	ENSMUSG00000107879	9330102E08Rik	?	?	?	?	?	?
9330104G04Rik	ENSMUSG00000097842	9330104G04Rik	1	1	1	-1	1	1
9330111N05Rik	ENSMUSG00000097098	9330111N05Rik	1	1	1	-1	1	1
9330121J05Rik	ENSMUSG00000103502	9330121J05Rik	?	?	?	?	?	?
9330136K24Rik	ENSMUSG00000097781	9330136K24Rik	1	1	1	-1	1	1
9330151L19Rik	ENSMUSG00000097061	9330151L19Rik	0.624181	1	2.72482	2.72482	5.34691	1.9623
9330154J02Rik	ENSMUSG00000056031	9330154J02Rik	0.399873	1	2.17146	2.17146	2.17146	1
9330159F19Rik	ENSMUSG00000004360	9330159F19Rik	1	1	1	1	1	1
9330159M07Rik	ENSMUSG00000097177	9330159M07Rik	1	1	1	-1	1	1
9330160F10Rik	ENSMUSG00000072809	9330160F10Rik	0.851411	1	0.434848	-2.29965	1	2.29965
9330162012Rik	ENSMUSG00000086448	9330162012Rik	0.00877474	0.616585	0.08666	-11.5394	1	11.5394
9330175E14Rik	ENSMUSG00000097194	9330175E14Rik	0.270882	1	0.346612	-2.88507	4.2193	12.173
9330179D12Rik	ENSMUSG00000097166	9330179D12Rik	1	1	1	1	1	1
9330182L06Rik	ENSMUSG00000056004	9330182L06Rik	1	1	1	1	1	1
9330182O14Rik	ENSMUSG00000094112	9330182O14Rik	?	?	?	?	?	?
9330188P03Rik	ENSMUSG00000115149	9330188P03Rik	1	1	1	-1	1	1
9330198I05Rik	ENSMUSG00000104904	9330198I05Rik	?	?	?	?	?	?
9330198N18Rik	ENSMUSG00000086405	9330198N18Rik	1	1	1	1	1	1
9430002A10Rik	ENSMUSG00000062704	9430002A10Rik	0.893955	1	1.0428	1.0428	2.6446	2.53606
9430015G10Rik	ENSMUSG00000059939	9430015G10Rik	0.899483	1	0.627473	-1.59369	2.45829	3.91775
9430018G01Rik	ENSMUSG00000107709	9430018G01Rik	?	?	?	?	?	?
9430037G07Rik	ENSMUSG00000097073	9430037G07Rik	1	1	1	1	1	1
9430038I01Rik	ENSMUSG00000040139	9430038I01Rik	0.989517	1	1.53966	1.53966	34.1689	22.1926
9430041J12Rik	ENSMUSG00000086155	9430041J12Rik	1	1	1	1	1	1
9430060I03Rik	ENSMUSG00000100632	9430060I03Rik	1	1	1	-1	1	1
9430065F17Rik	ENSMUSG00000097360	9430065F17Rik	0.432453	1	0.325783	-3.06953	1	3.06953
9430069I07Rik	ENSMUSG00000094447	9430069I07Rik	?	?	?	?	?	?
9430078K24Rik	ENSMUSG00000112765	9430078K24Rik	1	1	1	1	1	1
9430085M18Rik	ENSMUSG00000106164	9430085M18Rik	1	1	1	1	1	1
9430091E24Rik	ENSMUSG00000084808	9430091E24Rik	0.911042	1	1.17345	1.17345	2.23351	1.90338
9530003J23Rik	ENSMUSG00000020177	9530003J23Rik	?	?	?	?	?	?
9530014B07Rik	ENSMUSG00000113599	9530014B07Rik	?	?	?	?	?	?
9530018F02Rik	ENSMUSG00000112150	9530018F02Rik	1	1	1	1	1	1
9530026P05Rik	ENSMUSG00000097462	9530026P05Rik	1	1	1	1	1	1
9530034E10Rik	ENSMUSG00000086554	9530034E10Rik	1	1	1	-1	1	1
9530036M11Rik	ENSMUSG00000087670	9530036M11Rik	1	1	1	1	1	1
9530036O11Rik	ENSMUSG00000097726	9530036O11Rik	?	?	?	?	?	?
9530046B11Rik	ENSMUSG00000086047	9530046B11Rik	1	1	1	1	1	1
9530051G07Rik	ENSMUSG00000085982	9530051G07Rik	?	?	?	?	?	?
9530052C20Rik	ENSMUSG00000097858	9530052C20Rik	1	1	1	1	1	1
9530052E02Rik	ENSMUSG00000096938	9530052E02Rik	1	1	1	1	1	1
9530053A07Rik	ENSMUSG00000078776	9530053A07Rik	1	1	1	-1	1	1
9530059O14Rik	ENSMUSG00000097736	9530059O14Rik	1	1	1	1	1	1
9530062K07Rik	ENSMUSG00000108030	9530062K07Rik	1	1	1	1	1	1
9530068E07Rik	ENSMUSG00000036275	9530068E07Rik	0.729019	1	1.16278	1.16278	67.0148	57.6334
9530077C05Rik	ENSMUSG00000036411	9530077C05Rik	0.0380599	1	9.10813	9.10813	9.10813	1
9530080O11Rik	ENSMUSG00000044125	9530080O11Rik	?	?	?	?	?	?
9530082P21Rik	ENSMUSG00000097006	9530082P21Rik	0.0323408	1	9.17214	9.17214	9.17214	1
9530097N15Rik	ENSMUSG00000106371	9530097N15Rik	0.000957301	0.137519	3.48505	3.48505	27.0227	7.75391
9630001P10Rik	ENSMUSG00000097825	9630001P10Rik	1	1	1	-1	1	1
9630002D21Rik	ENSMUSG00000114028	9630002D21Rik	1	1	1	1	1	1
9630013D21Rik	ENSMUSG00000059027	9630013D21Rik	1	1	1	-1	1	1
9630028I04Rik	ENSMUSG00000117916	9630028I04Rik	1	1	1	1	1	1
9830107B12Rik	ENSMUSG00000073386	9830107B12Rik	0.105639	1	0.122994	-8.13051	1	8.13051
9830132P13Rik	ENSMUSG00000104763	9830132P13Rik	?	?	?	?	?	?
9830144P21Rik	ENSMUSG00000087528	9830144P21Rik	0.385584	1	0.421544	-2.37223	1	2.37223
9830166K06Rik	ENSMUSG00000117763	9830166K06Rik	1	1	1	1	1	1
9930004E17Rik	ENSMUSG00000096052	9930004E17Rik	1	1	1	1	1	1
9930012K11Rik	ENSMUSG00000044551	9930012K11Rik	0.200941	1	7.34268	7.34268	7.34268	1
9930014A18Rik	ENSMUSG00000097493	9930014A18Rik	1	1	1	1	1	1
9930021J03Rik	ENSMUSG00000046138	9930021J03Rik	0.814835	1	0.988986	-1.01114	38.0105	38.4338
9930022D16Rik	ENSMUSG00000045065	9930022D16Rik	0.50131	1	6.77861	6.77861	6.77861	1
9930038B18Rik	ENSMUSG00000042976	9930038B18Rik	?	?	?	?	?	?
9930104L06Rik	ENSMUSG00000044730	9930104L06Rik	0.169699	1	12.7973	12.7973	12.7973	1
9930111J21Rik1	ENSMUSG00000069893	9930111J21Rik1	1	1	1	1	1	1
9930111J21Rik2	ENSMUSG00000069892	9930111J21Rik2	0.228386	1	0.722517	-1.38405	42.7419	59.1569
A030001D20Rik	ENSMUSG00000110357	A030001D20Rik	?	?	?	?	?	?
A030005L19Rik	ENSMUSG00000113880	A030005L19Rik	0.0470644	1	0.361405	-2.76698	6.11325	16.9152
A030014E15Rik	ENSMUSG00000113973	A030014E15Rik	0.497701	1	0.526962	-1.89767	1	1.89767
A130010J15Rik	ENSMUSG00000079144	A130010J15Rik	0.0511383	1	7.38585	7.38585	17.0696	2.31112
A130014A01Rik	ENSMUSG00000097944	A130014A01Rik	0.245765	1	9.1184	9.1184	9.1184	1
A130023I24Rik	ENSMUSG00000050066	A130023I24Rik	1	1	1	1	1	1
A130051J06Rik	ENSMUSG00000097643	A130051J06Rik	1	1	1	1	1	1
A130077B15Rik	ENSMUSG00000112095	A130077B15Rik	1	1	1	-1	1	1
A1cf	ENSMUSG00000052595	A1cf	1	1	1	1	1	1
A230001M10Rik	ENSMUSG00000105891	A230001M10Rik	1	1	1	1	1	1
A230004M16Rik	ENSMUSG00000087306	A230004M16Rik	1	1	1	1	1	1
A230005M16Rik	ENSMUSG00000087612	A230005M16Rik	1	1	1	1	1	1
A230009B12Rik	ENSMUSG00000089633	A230009B12Rik	?	?	?	?	?	?
A230020J21Rik	ENSMUSG00000097845	A230020J21Rik	1	1	1	-1	1	1
A230028O05Rik	ENSMUSG00000096960	A230028O05Rik	1	1	1	1	1	1
A230056P14Rik	ENSMUSG00000087178	A230056P14Rik	1	1	1	-1	1	1
A230057D06Rik	ENSMUSG00000109394	A230057D06Rik	1	1	1	1	1	1
A230059L01Rik	ENSMUSG00000087627	A230059L01Rik	1	1	1	1	1	1
A230060F14Rik	ENSMUSG00000097692	A230060F14Rik	1	1	1	-1	1	1
A230065N10Rik	ENSMUSG00000092071	A230065N10Rik	?	?	?	?	?	?
A230072C01Rik	ENSMUSG00000086877	A230072C01Rik	1	1	1	1	1	1
A230072E10Rik	ENSMUSG00000084771	A230072E10Rik	0.0329895	1	6.37879	6.37879	6.37879	1
A230077H06Rik	ENSMUSG00000100600	A230077H06Rik	1	1	1	-1	1	1
A230083G16Rik	ENSMUSG00000055818	A230083G16Rik	1	1	1	1	1	1
A230083N12Rik	ENSMUSG00000085482	A230083N12Rik	1	1	1	-1	1	1
A230087F16Rik	ENSMUSG00000097381	A230087F16Rik	0.580033	1	5.62944	5.62944	5.62944	1
A230098N10Rik	ENSMUSG00000105439	A230098N10Rik	1	1	1	-1	1	1
A230103J11Rik	ENSMUSG00000087026	A230103J11Rik	?	?	?	?	?	?
A230107N01Rik	ENSMUSG00000097292	A230107N01Rik	?	?	?	?	?	?
A2m	ENSMUSG00000030111	A2m	1	1	1	1	1	1
A2ml1	ENSMUSG00000047228	A2ml1	1	1	1	1	1	1
A330009N23Rik	ENSMUSG00000097915	A330009N23Rik	1	1	1	-1	1	1
A330015K06Rik	ENSMUSG00000104093	A330015K06Rik	1	1	1	-1	1	1
A330023F24Rik	ENSMUSG00000096929	A330023F24Rik	1	1	1	-1	1	1
A330032B11Rik	ENSMUSG00000097591	A330032B11Rik	1	1	1	1	1	1
A330035P11Rik	ENSMUSG00000085615	A330035P11Rik	1	1	1	-1	1	1
A330040F15Rik	ENSMUSG00000086213	A330040F15Rik	1	1	1	-1	1	1
A330041J22Rik	ENSMUSG00000087466	A330041J22Rik	?	?	?	?	?	?
A330048O09Rik	ENSMUSG00000097326	A330048O09Rik	?	?	?	?	?	?
A330074K22Rik	ENSMUSG00000097960	A330074K22Rik	1	1	1	1	1	1
A330076C08Rik	ENSMUSG00000113186	A330076C08Rik	1	1	1	1	1	1
A330076H08Rik	ENSMUSG00000109321	A330076H08Rik	1	1	1	1	1	1
A330084C13Rik	ENSMUSG00000114210	A330084C13Rik	1	1	1	1	1	1
A330102I10Rik	ENSMUSG00000086363	A330102I10Rik	1	1	1	1	1	1
A3galt2	ENSMUSG00000028794	A3galt2	0.777671	1	0.27551	-3.62963	1	3.62963
A430005L14Rik	ENSMUSG00000047613	A430005L14Rik	0.119125	1	0.457648	-2.18509	30.6718	67.0206
A430010J10Rik	ENSMUSG00000097603	A430010J10Rik	1	1	1	1	1	1
A430018G15Rik	ENSMUSG00000085315	A430018G15Rik	0.585496	1	2.44766	2.44766	2.44766	1
A430027H14Rik	ENSMUSG00000104507	A430027H14Rik	1	1	1	1	1	1
A430033K04Rik	ENSMUSG00000056014	A430033K04Rik	0.829312	1	0.27551	-3.62963	1	3.62963
A430035B10Rik	ENSMUSG00000087305	A430035B10Rik	0.818007	1	2.91294	2.91294	2.91294	1
A430048G15Rik	ENSMUSG00000086650	A430048G15Rik	?	?	?	?	?	?
A430057M04Rik	ENSMUSG00000090564	A430057M04Rik	1	1	1	1	1	1
A430072P03Rik	ENSMUSG00000090030	A430072P03Rik	1	1	1	1	1	1
A430073D23Rik	ENSMUSG00000105471	A430073D23Rik	1	1	1	1	1	1
A430078I02Rik	ENSMUSG00000085589	A430078I02Rik	1	1	1	1	1	1
A430088P11Rik	ENSMUSG00000116220	A430088P11Rik	1	1	1	1	1	1
A430090L17Rik	ENSMUSG00000114213	A430090L17Rik	0.219505	1	0.389788	-2.5655	1	2.5655
A430093F15Rik	ENSMUSG00000067577	A430093F15Rik	0.841595	1	1.45661	1.45661	5.90737	4.05555
A430105J06Rik	ENSMUSG00000097784	A430105J06Rik	1	1	1	1	1	1
A430106G13Rik	ENSMUSG00000098206	.	0.212595	1	0.546771	-1.82892	7.67194	14.0314
A430108G06Rik	ENSMUSG00000086851	A430108G06Rik	?	?	?	?	?	?
A430110L20Rik	ENSMUSG00000054135	A430110L20Rik	1	1	1	1	1	1
A4galt	ENSMUSG00000047878	A4galt	1	1	1	1	1	1
A530010L16Rik	ENSMUSG00000110682	A530010L16Rik	1	1	1	1	1	1
A530013C23Rik	ENSMUSG00000006462	A530013C23Rik	1	1	1	-1	1	1
A530016L24Rik	ENSMUSG00000043122	A530016L24Rik	1	1	1	1	1	1
A530017D24Rik	ENSMUSG00000072847	A530017D24Rik	0.155251	1	2.65879	2.65879	25.5091	9.59424
A530020G20Rik	ENSMUSG00000097124	A530020G20Rik	1	1	1	1	1	1
A530021J07Rik	ENSMUSG00000053528	A530021J07Rik	0.243926	1	1.3172	1.3172	14.0569	10.6718
A530032D15Rik	ENSMUSG00000089844	A530032D15Rik	0.910103	1	0.495837	-2.01679	1	2.01679
A530040E14Rik	ENSMUSG00000072109	A530040E14Rik	1	1	1	-1	1	1
A530041M06Rik	ENSMUSG00000104973	A530041M06Rik	7.68481e-05	0.0177358	38.0857	38.0857	38.0857	1
A530046M15Rik	ENSMUSG00000113338	A530046M15Rik	?	?	?	?	?	?
A530053M12Rik	ENSMUSG00000100247	A530053M12Rik	?	?	?	?	?	?
A530064D06Rik	ENSMUSG00000043939	A530064D06Rik	1	1	1	1	1	1
A530072M11Rik	ENSMUSG00000085112	A530072M11Rik	1	1	1	1	1	1
A530076I17Rik	ENSMUSG00000086124	A530076I17Rik	0.476907	1	2.45456	2.45456	2.45456	1
A530083I20Rik	ENSMUSG00000097322	A530083I20Rik	1	1	1	1	1	1
A530084C06Rik	ENSMUSG00000090863	A530084C06Rik	?	?	?	?	?	?
A530088E08Rik	ENSMUSG00000117872	A530088E08Rik	0.954497	1	0.561279	-1.78165	8.33617	14.8521
A530095I07Rik	ENSMUSG00000051805	A530095I07Rik	1	1	1	1	1	1
A630001G21Rik	ENSMUSG00000052760	A630001G21Rik	0.871628	1	1.75508	1.75508	12.6371	7.20033
A630001O12Rik	ENSMUSG00000110498	A630001O12Rik	1	1	1	-1	1	1
A630009H07Rik	ENSMUSG00000109056	A630009H07Rik	1	1	1	1	1	1
A630010A05Rik	ENSMUSG00000075395	A630010A05Rik	1	1	1	1	1	1
A630012P03Rik	ENSMUSG00000055110	A630012P03Rik	1	1	1	1	1	1
A630014C17Rik	ENSMUSG00000086395	A630014C17Rik	0.0190963	0.901733	0.08666	-11.5394	1	11.5394
A630019I02Rik	ENSMUSG00000114968	A630019I02Rik	1	1	1	1	1	1
A630023A22Rik	ENSMUSG00000095493	A630023A22Rik	?	?	?	?	?	?
A630023P12Rik	ENSMUSG00000048215	A630023P12Rik	0.446115	1	0.511809	-1.95385	16.4758	32.1913
A630035G10Rik	ENSMUSG00000103083	A630035G10Rik	1	1	1	1	1	1
A630052C17Rik	ENSMUSG00000086725	A630052C17Rik	1	1	1	-1	1	1
A630072L19Rik	ENSMUSG00000097160	A630072L19Rik	1	1	1	1	1	1
A630072M18Rik	ENSMUSG00000101013	A630072M18Rik	0.581561	1	1.8117	1.8117	15.6326	8.62866
A630089N07Rik	ENSMUSG00000116673	A630089N07Rik	1	1	1	1	1	1
A630091E08Rik	ENSMUSG00000055446	A630091E08Rik	1	1	1	1	1	1
A730004F24Rik	ENSMUSG00000103690	A730004F24Rik	?	?	?	?	?	?
A730009L09Rik	ENSMUSG00000110358	A730009L09Rik	?	?	?	?	?	?
A730011C13Rik	ENSMUSG00000084846	A730011C13Rik	1	1	1	1	1	1
A730017L22Rik	ENSMUSG00000085566	A730017L22Rik	0.641897	1	2.24085	2.24085	2.24085	1
A730020E08Rik	ENSMUSG00000097924	A730020E08Rik	?	?	?	?	?	?
A730020M07Rik	ENSMUSG00000044522	A730020M07Rik	1	1	1	1	1	1
A730032A03Rik	ENSMUSG00000085649	A730032A03Rik	?	?	?	?	?	?
A730035I17Rik	ENSMUSG00000045238	A730035I17Rik	1	1	1	1	1	1
A730036I17Rik	ENSMUSG00000056738	A730036I17Rik	1	1	1	1	1	1
A730043L09Rik	ENSMUSG00000111232	A730043L09Rik	?	?	?	?	?	?
A730046J19Rik	ENSMUSG00000085139	A730046J19Rik	1	1	1	1	1	1
A730049H05Rik	ENSMUSG00000048636	A730049H05Rik	1	1	1	1	1	1
A730056A06Rik	ENSMUSG00000097756	A730056A06Rik	1	1	1	1	1	1
A730061H03Rik	ENSMUSG00000053588	A730061H03Rik	1	1	1	1	1	1
A730063M14Rik	ENSMUSG00000112639	A730063M14Rik	0.151282	1	6.64202	6.64202	6.64202	1
A730071L15Rik	ENSMUSG00000096923	A730071L15Rik	1	1	1	-1	1	1
A730081D07Rik	ENSMUSG00000086693	A730081D07Rik	1	1	1	1	1	1
A730085E03Rik	ENSMUSG00000117889	A730085E03Rik	1	1	1	1	1	1
A730085K08Rik	ENSMUSG00000093598	A730085K08Rik	?	?	?	?	?	?
A730090N16Rik	ENSMUSG00000090120	A730090N16Rik	1	1	1	-1	1	1
A830005F24Rik	ENSMUSG00000053181	A830005F24Rik	1	1	1	1	1	1
A830008E24Rik	ENSMUSG00000100627	A830008E24Rik	1	1	1	1	1	1
A830009L08Rik	ENSMUSG00000097182	A830009L08Rik	1	1	1	1	1	1
A830011K09Rik	ENSMUSG00000089957	A830011K09Rik	?	?	?	?	?	?
A830012C17Rik	ENSMUSG00000085996	A830012C17Rik	?	?	?	?	?	?
A830018L16Rik	ENSMUSG00000057715	A830018L16Rik	?	?	?	?	?	?
A830019P07Rik	ENSMUSG00000094707	A830019P07Rik	1	1	1	1	1	1
A830035O19Rik	ENSMUSG00000111329	A830035O19Rik	1	1	1	1	1	1
A830036E02Rik	ENSMUSG00000084890	A830036E02Rik	?	?	?	?	?	?
A830052D11Rik	ENSMUSG00000097413	A830052D11Rik	1	1	1	1	1	1
A830082K12Rik	ENSMUSG00000087143	A830082K12Rik	1	1	1	1	1	1
A830082N09Rik	ENSMUSG00000112280	A830082N09Rik	1	1	1	-1	1	1
A930001A20Rik	ENSMUSG00000098008	A930001A20Rik	?	?	?	?	?	?
A930001C03Rik	ENSMUSG00000087132	A930001C03Rik	1	1	1	1	1	1
A930001M01Rik	ENSMUSG00000115918	A930001M01Rik	1	1	1	1	1	1
A930002H24Rik	ENSMUSG00000045506	A930002H24Rik	?	?	?	?	?	?
A930002I21Rik	ENSMUSG00000050179	A930002I21Rik	1	1	1	1	1	1
A930003A15Rik	ENSMUSG00000075330	A930003A15Rik	1	1	1	1	1	1
A930003O13Rik	ENSMUSG00000105076	A930003O13Rik	?	?	?	?	?	?
A930004D18Rik	ENSMUSG00000054057	A930004D18Rik	1	1	1	-1	1	1
A930005H10Rik	ENSMUSG00000054426	A930005H10Rik	0.168872	1	0.677539	-1.47593	25.022	36.9307
A930006I01Rik	ENSMUSG00000087278	A930006I01Rik	1	1	1	1	1	1
A930006K02Rik	ENSMUSG00000084866	A930006K02Rik	0.997176	1	0.742031	-1.34765	9.10813	12.2746
A930006L05Rik	ENSMUSG00000102097	A930006L05Rik	1	1	1	1	1	1
A930007I19Rik	ENSMUSG00000097855	A930007I19Rik	1	1	1	1	1	1
A930012L18Rik	ENSMUSG00000097610	A930012L18Rik	1	1	1	1	1	1
A930012O16Rik	ENSMUSG00000054181	A930012O16Rik	0.681365	1	2.21648	2.21648	2.21648	1
A930014D07Rik	ENSMUSG00000114414	A930014D07Rik	1	1	1	1	1	1
A930015D03Rik	ENSMUSG00000092368	A930015D03Rik	1	1	1	-1	1	1
A930016O22Rik	ENSMUSG00000040705	A930016O22Rik	1	1	1	1	1	1
A930017K11Rik	ENSMUSG00000025727	A930017K11Rik	?	?	?	?	?	?
A930018P22Rik	ENSMUSG00000032671	A930018P22Rik	1	1	1	1	1	1
A930019D19Rik	ENSMUSG00000085958	A930019D19Rik	?	?	?	?	?	?
A930024E05Rik	ENSMUSG00000056735	A930024E05Rik	0.776663	1	0.50656	-1.9741	22.6237	44.6613
A930028N01Rik	ENSMUSG00000114796	A930028N01Rik	?	?	?	?	?	?
A930029G22Rik	ENSMUSG00000096988	A930029G22Rik	0.142185	1	6.934	6.934	6.934	1
A930033H14Rik	ENSMUSG00000090622	A930033H14Rik	1	1	1	-1	1	1
A930033M14Rik	ENSMUSG00000111665	A930033M14Rik	1	1	1	1	1	1
A930037H05Rik	ENSMUSG00000109408	A930037H05Rik	1	1	1	1	1	1
A930038B10Rik	ENSMUSG00000097310	A930038B10Rik	1	1	1	1	1	1
A930041C12Rik	ENSMUSG00000085900	A930041C12Rik	1	1	1	1	1	1
AA386476	ENSMUSG00000074357	AA386476	0.819097	1	0.482012	-2.07464	1	2.07464
AA388235	ENSMUSG00000118084	AA388235	1	1	1	1	1	1
AA465934	ENSMUSG00000093483	AA465934	0.125311	1	0.0842311	-11.8721	1	11.8721
AA467197	ENSMUSG00000033213	AA467197	0.699554	1	1.77416	1.77416	26.4998	14.9365
AA672651	ENSMUSG00000084895	AA672651	?	?	?	?	?	?
AA986860	ENSMUSG00000042510	AA986860	0.581467	1	2.60116	2.60116	2.60116	1
AB041806	ENSMUSG00000046109	AB041806	1	1	1	1	1	1
AB124611	ENSMUSG00000057191	AB124611	0.0949933	1	6.70232	6.70232	39.159	5.84261
AC103362.1	ENSMUSG00000117608	AC103362.1	?	?	?	?	?	?
AC106834.1	ENSMUSG00000118086	AC106834.1	1	1	1	1	1	1
AC109619.1	ENSMUSG00000117901	AC109619.1	?	?	?	?	?	?
AC113595.1	ENSMUSG00000115902	AC113595.1	0.559577	1	0.479205	-2.08679	1	2.08679
AC121792.1	ENSMUSG00000118406	.	1	1	1	1	1	1
AC125149.2	ENSMUSG00000079794	.	?	?	?	?	?	?
AC125149.3	ENSMUSG00000079800	.	?	?	?	?	?	?
AC132307.1	ENSMUSG00000117775	.	1	1	1	1	1	1
AC132444.1	ENSMUSG00000079222	.	1	1	1	1	1	1
AC132444.5	ENSMUSG00000095500	.	1	1	1	1	1	1
AC133103.1	ENSMUSG00000079190	.	1	1	1	1	1	1
AC135859.1	ENSMUSG00000118550	AC135859.1	0.504158	1	0.268487	-3.72458	1	3.72458
AC137513.1	ENSMUSG00000118456	.	?	?	?	?	?	?
AC141477.1	ENSMUSG00000117965	AC141477.1	1	1	1	1	1	1
AC142100.1	ENSMUSG00000118094	AC142100.1	1	1	1	1	1	1
AC149090.1	ENSMUSG00000095041	.	0.348002	1	0.551208	-1.8142	32.0753	58.1909
AC150683.1	ENSMUSG00000118454	.	?	?	?	?	?	?
AC154200.1	ENSMUSG00000116590	AC154200.1	1	1	1	1	1	1
AC156546.1	ENSMUSG00000118018	AC156546.1	?	?	?	?	?	?
AC159140.1	ENSMUSG00000118444	AC159140.1	1	1	1	1	1	1
AC160336.1	ENSMUSG00000115801	AC160336.1	0.762375	1	0.83523	-1.19728	55.0586	65.9203
AC160966.1	ENSMUSG00000111511	AC160966.1	1	1	1	1	1	1
AC166172.1	ENSMUSG00000118071	.	0.531912	1	2.21603	2.21603	9.07217	4.09389
AC168977.1	ENSMUSG00000079808	.	1	1	1	1	1	1
AC168977.2	ENSMUSG00000094915	.	1	1	1	1	1	1
AC241534.1	ENSMUSG00000118449	AC241534.1	0.792855	1	0.394312	-2.53606	1	2.53606
AF067061	ENSMUSG00000095071	AF067061	1	1	1	1	1	1
AF366264	ENSMUSG00000057116	AF366264	1	1	1	1	1	1
AI115009	ENSMUSG00000097745	AI115009	?	?	?	?	?	?
AI182371	ENSMUSG00000035875	AI182371	1	1	1	1	1	1
AI413582	ENSMUSG00000062753	AI413582	0.357325	1	5.95738	5.95738	19.4702	3.26824
AI427809	ENSMUSG00000086712	AI427809	1	1	1	1	1	1
AI429214	ENSMUSG00000074384	AI429214	1	1	1	1	1	1
AI463170	ENSMUSG00000112388	AI463170	0.219557	1	0.473075	-2.11383	1	2.11383
AI463229	ENSMUSG00000114828	AI463229	1	1	1	1	1	1
AI467606	ENSMUSG00000045165	AI467606	0.230059	1	0.659124	-1.51716	25.9159	39.3186
AI480526	ENSMUSG00000090086	AI480526	0.429605	1	1.7268	1.7268	26.9377	15.5997
AI504432	ENSMUSG00000056145	AI504432	0.643559	1	0.404054	-2.47492	14.7615	36.5335
AI506816	ENSMUSG00000105987	AI506816	0.0106237	0.686835	0.428355	-2.33451	93.1101	217.367
AI593442	ENSMUSG00000078307	AI593442	1	1	1	1	1	1
AI597479	ENSMUSG00000010290	AI597479	0.123979	1	0.173867	-5.75151	3.21655	18.5
AI606473	ENSMUSG00000093738	AI606473	1	1	1	1	1	1
AI661453	ENSMUSG00000034382	AI661453	0.749047	1	0.452873	-2.20812	1	2.20812
AI662270	ENSMUSG00000087107	AI662270	0.988793	1	1.11265	1.11265	100.901	90.6853
AI837181	ENSMUSG00000047423	AI837181	0.224456	1	2.82801	2.82801	35.0512	12.3943
AI838599	ENSMUSG00000085180	AI838599	1	1	1	1	1	1
AI839979	ENSMUSG00000107355	AI839979	0.0899971	1	12.6184	12.6184	12.6184	1
AI847159	ENSMUSG00000084826	AI847159	1	1	1	1	1	1
AI849053	ENSMUSG00000097280	AI849053	1	1	1	1	1	1
AI854703	ENSMUSG00000053297	AI854703	0.877633	1	1.01376	1.01376	2.64555	2.60965
AI987944	ENSMUSG00000056383	AI987944	0.0491146	1	4.96777	4.96777	24.4412	4.91995
AK157302	ENSMUSG00000078139	AK157302	0.942598	1	1.16667	1.16667	2.40253	2.05931
AU015336	ENSMUSG00000090203	AU015336	?	?	?	?	?	?
AU015791	ENSMUSG00000113535	AU015791	?	?	?	?	?	?
AU018091	ENSMUSG00000054753	AU018091	?	?	?	?	?	?
AU019990	ENSMUSG00000074783	AU019990	1	1	1	1	1	1
AU020206	ENSMUSG00000097415	AU020206	0.786009	1	1.01915	1.01915	74.9382	73.5305
AU021063	ENSMUSG00000115944	AU021063	?	?	?	?	?	?
AU021092	ENSMUSG00000051669	AU021092	1	1	1	-1	1	1
AU022252	ENSMUSG00000078584	AU022252	0.0426637	1	16.1945	16.1945	30.8243	1.90338
AU022754	ENSMUSG00000097209	AU022754	?	?	?	?	?	?
AU022793	ENSMUSG00000115230	AU022793	1	1	1	-1	1	1
AU023762	ENSMUSG00000109890	AU023762	1	1	1	1	1	1
AU040320	ENSMUSG00000028830	AU040320	0.453999	1	0.096661	-10.3454	1	10.3454
AU040972	ENSMUSG00000091523	AU040972	1	1	1	1	1	1
AU041133	ENSMUSG00000078435	AU041133	0.804486	1	0.471199	-2.12224	1	2.12224
AV039307	ENSMUSG00000087519	AV039307	1	1	1	1	1	1
AV099323	ENSMUSG00000087377	AV099323	0.952746	1	1.02189	1.02189	2.03801	1.99436
AV356131	ENSMUSG00000108461	AV356131	0.727155	1	2.52109	2.52109	2.52109	1
AW011738	ENSMUSG00000078349	AW011738	0.934796	1	1.07383	1.07383	4.77221	4.4441
AW046200	ENSMUSG00000110419	AW046200	1	1	1	1	1	1
AW047730	ENSMUSG00000097428	AW047730	0.738893	1	2.52816	2.52816	2.52816	1
AW112010	ENSMUSG00000075010	AW112010	0.122099	1	0.692759	-1.4435	171.125	247.019
AW146154	ENSMUSG00000074166	AW146154	0.0127553	0.749537	0.0982194	-10.1813	2.2259	22.6626
AW209491	ENSMUSG00000039182	AW209491	1	1	1	-1	1	1
AW549877	ENSMUSG00000041935	AW549877	0.815464	1	1.04722	1.04722	38.4967	36.7609
AW551984	ENSMUSG00000038112	AW551984	1	1	1	-1	1	1
AW554918	ENSMUSG00000033632	AW554918	0.251635	1	10.4752	10.4752	10.4752	1
AY036118	ENSMUSG00000105361	AY036118	0.214458	1	0.42082	-2.37631	30.9679	73.5894
AY074887	ENSMUSG00000044820	AY074887	1	1	1	-1	1	1
Aaas	ENSMUSG00000036678	Aaas	0.462621	1	2.76164	2.76164	7.97686	2.88846
Aacs	ENSMUSG00000029482	Aacs	0.0517256	1	0.300982	-3.32246	9.53751	31.688
Aadac	ENSMUSG00000027761	Aadac	?	?	?	?	?	?
Aagab	ENSMUSG00000037257	Aagab	0.653375	1	0.657944	-1.51989	13.7962	20.9686
Aak1	ENSMUSG00000057230	Aak1	0.218335	1	0.690867	-1.44746	68.1907	98.703
Aamdc	ENSMUSG00000035642	Aamdc	0.151637	1	5.44199	5.44199	17.581	3.23063
Aamp	ENSMUSG00000006299	Aamp	0.0777059	1	0.666033	-1.50143	143.603	215.61
Aar2	ENSMUSG00000027628	Aar2	0.81538	1	1.0335	1.0335	13.9965	13.5428
Aard	ENSMUSG00000068522	Aard	1	1	1	1	1	1
Aars	ENSMUSG00000031960	Aars	0.927257	1	1.67311	1.67311	23.4456	14.0132
Aars2	ENSMUSG00000023938	Aars2	0.0246681	0.99313	0.190346	-5.25358	5.47042	28.7393
Aarsd1	ENSMUSG00000075528	Aarsd1	0.524897	1	1.71291	1.71291	16.1505	9.42868
Aasdh	ENSMUSG00000055923	Aasdh	0.522264	1	0.169882	-5.88643	1	5.88643
Aasdhppt	ENSMUSG00000025894	Aasdhppt	0.26797	1	2.34556	2.34556	31.7934	13.5547
Aass	ENSMUSG00000029695	Aass	1	1	1	-1	1	1
Aatf	ENSMUSG00000018697	Aatf	0.429282	1	1.56191	1.56191	57.4435	36.7776
Aatk	ENSMUSG00000025375	Aatk	0.742376	1	0.469913	-2.12805	1	2.12805
Abat	ENSMUSG00000057880	Abat	1	1	1	1	1	1
Abca1	ENSMUSG00000015243	Abca1	0.801073	1	0.579074	-1.72689	13.4145	23.1654
Abca12	ENSMUSG00000050296	Abca12	1	1	1	1	1	1
Abca13	ENSMUSG00000004668	Abca13	1	1	1	1	1	1
Abca17	ENSMUSG00000035435	Abca17	?	?	?	?	?	?
Abca2	ENSMUSG00000026944	Abca2	0.0454889	1	0.0730294	-13.6931	2.03801	27.9068
Abca3	ENSMUSG00000024130	Abca3	0.877428	1	0.794783	-1.25821	11.1419	14.0187
Abca4	ENSMUSG00000028125	Abca4	1	1	1	-1	1	1
Abca5	ENSMUSG00000018800	Abca5	0.124795	1	9.79678	9.79678	9.79678	1
Abca6	ENSMUSG00000044749	Abca6	1	1	1	1	1	1
Abca7	ENSMUSG00000035722	Abca7	0.25731	1	1.37515	1.37515	84.3073	61.3078
Abca8a	ENSMUSG00000041828	Abca8a	0.838479	1	0.929082	-1.07633	8.3436	8.98048
Abca8b	ENSMUSG00000020620	Abca8b	1	1	1	1	1	1
Abca9	ENSMUSG00000041797	Abca9	1	1	1	-1	1	1
Abcb10	ENSMUSG00000031974	Abcb10	1	1	1	1	1	1
Abcb1a	ENSMUSG00000040584	Abcb1a	0.778903	1	0.777842	-1.28561	30.4029	39.0862
Abcb1b	ENSMUSG00000028970	Abcb1b	0.199879	1	0.857538	-1.16613	81.8004	95.3898
Abcb4	ENSMUSG00000042476	Abcb4	0.658329	1	0.680054	-1.47047	6.03844	8.87937
Abcb6	ENSMUSG00000026198	Abcb6	0.862272	1	1.01357	1.01357	8.24087	8.13051
Abcb7	ENSMUSG00000031333	Abcb7	0.384917	1	0.514185	-1.94483	12.1111	23.554
Abcb8	ENSMUSG00000028973	Abcb8	0.00853524	0.613689	0.0430532	-23.2271	1	23.2271
Abcb9	ENSMUSG00000029408	Abcb9	0.0394727	1	2.30655	2.30655	75.8015	32.8635
Abcc1	ENSMUSG00000023088	Abcc1	0.90097	1	0.790152	-1.26558	11.258	14.2479
Abcc10	ENSMUSG00000032842	Abcc10	0.128689	1	0.117308	-8.52457	1	8.52457
Abcc12	ENSMUSG00000036872	Abcc12	?	?	?	?	?	?
Abcc2	ENSMUSG00000025194	Abcc2	1	1	1	1	1	1
Abcc3	ENSMUSG00000020865	Abcc3	1	1	1	-1	1	1
Abcc4	ENSMUSG00000032849	Abcc4	0.569833	1	2.2502	2.2502	11.6914	5.19572
Abcc5	ENSMUSG00000022822	Abcc5	0.684496	1	1.07649	1.07649	36.6663	34.0609
Abcc9	ENSMUSG00000030249	Abcc9	1	1	1	1	1	1
Abcd1	ENSMUSG00000031378	Abcd1	0.450097	1	9.18294	9.18294	9.18294	1
Abcd2	ENSMUSG00000055782	Abcd2	1	1	1	-1	1	1
Abcd3	ENSMUSG00000028127	Abcd3	0.594618	1	2.73594	2.73594	31.3594	11.462
Abcd4	ENSMUSG00000021240	Abcd4	0.207479	1	1.25453	1.25453	41.4071	33.0061
Abce1	ENSMUSG00000058355	Abce1	0.528909	1	0.779932	-1.28216	93.8888	120.381
Abcf1	ENSMUSG00000038762	Abcf1	0.317869	1	1.24594	1.24594	106.501	85.4788
Abcf2	ENSMUSG00000028953	Abcf2	0.166049	1	1.64735	1.64735	73.4927	44.6126
Abcf3	ENSMUSG00000003234	Abcf3	0.0050739	0.470579	0.161832	-6.17924	9.23224	57.0482
Abcg1	ENSMUSG00000024030	Abcg1	0.0817474	1	1.54783	1.54783	171.629	110.884
Abcg2	ENSMUSG00000029802	Abcg2	0.23935	1	15.1817	15.1817	15.1817	1
Abcg3	ENSMUSG00000029299	Abcg3	0.769519	1	2.24085	2.24085	2.24085	1
Abcg4	ENSMUSG00000032131	Abcg4	1	1	1	1	1	1
Abhd10	ENSMUSG00000033157	Abhd10	0.308257	1	0.50616	-1.97566	15.53	30.682
Abhd11	ENSMUSG00000040532	Abhd11	0.205949	1	6.05027	6.05027	14.9707	2.47438
Abhd12	ENSMUSG00000032046	Abhd12	0.473607	1	0.692165	-1.44474	18.9295	27.3482
Abhd13	ENSMUSG00000040396	Abhd13	0.0356533	1	2.8811	2.8811	61.9381	21.4981
Abhd14a	ENSMUSG00000042210	Abhd14a	0.962292	1	1.39019	1.39019	3.22578	2.32039
Abhd14b	ENSMUSG00000042073	Abhd14b	0.252019	1	0.12479	-8.01348	1	8.01348
Abhd15	ENSMUSG00000000686	Abhd15	1	1	1	1	1	1
Abhd16a	ENSMUSG00000007036	Abhd16a	0.132053	1	0.475041	-2.10508	21.1425	44.5067
Abhd17a	ENSMUSG00000003346	Abhd17a	0.345155	1	0.546684	-1.82921	27.4004	50.1211
Abhd17b	ENSMUSG00000047368	Abhd17b	0.0921397	1	0.561362	-1.78138	62.0573	110.548
Abhd17c	ENSMUSG00000038459	Abhd17c	0.844203	1	0.961424	-1.04012	32.7996	34.1156
Abhd18	ENSMUSG00000037818	Abhd18	0.911268	1	0.97026	-1.03065	14.2282	14.6644
Abhd2	ENSMUSG00000039202	Abhd2	0.401668	1	1.58483	1.58483	188.127	118.705
Abhd3	ENSMUSG00000002475	Abhd3	1	1	1	-1	1	1
Abhd4	ENSMUSG00000040997	Abhd4	1	1	1	1	1	1
Abhd5	ENSMUSG00000032540	Abhd5	0.849816	1	0.771936	-1.29544	17.79	23.046
Abhd6	ENSMUSG00000025277	Abhd6	0.707843	1	1.93831	1.93831	4.08444	2.10722
Abhd8	ENSMUSG00000007950	Abhd8	0.772957	1	0.843306	-1.18581	7.50038	8.89402
Abi1	ENSMUSG00000058835	Abi1	0.605009	1	1.00703	1.00703	339.446	337.076
Abi2	ENSMUSG00000026782	Abi2	0.64765	1	3.66735	3.66735	7.91276	2.15762
Abi3	ENSMUSG00000018381	Abi3	0.95021	1	1.45336	1.45336	4.76128	3.27605
Abi3bp	ENSMUSG00000035258	Abi3bp	0.954652	1	1.111	1.111	3.22578	2.9035
Abitram	ENSMUSG00000038827	Abitram	0.552575	1	1.74496	1.74496	11.1412	6.38479
Abl1	ENSMUSG00000026842	Abl1	0.271187	1	0.56431	-1.77208	51.4831	91.232
Abl2	ENSMUSG00000026596	Abl2	0.644637	1	0.920379	-1.08651	58.4593	63.5166
Ablim1	ENSMUSG00000025085	Ablim1	0.15231	1	1.30569	1.30569	903.842	692.231
Ablim2	ENSMUSG00000029095	Ablim2	0.0700112	1	0.106059	-9.42868	1	9.42868
Ablim3	ENSMUSG00000032735	Ablim3	0.148693	1	0.194474	-5.14207	2.24411	11.5394
Abr	ENSMUSG00000017631	Abr	0.873004	1	0.820092	-1.21938	14.0247	17.1014
Abra	ENSMUSG00000042895	Abra	1	1	1	1	1	1
Abracl	ENSMUSG00000078453	Abracl	0.947012	1	1.00085	1.00085	148.767	148.64
Abraxas1	ENSMUSG00000035234	Abraxas1	0.555044	1	0.781319	-1.27989	15.8403	20.2738
Abraxas2	ENSMUSG00000030965	Abraxas2	0.698929	1	1.62236	1.62236	37.1436	22.8948
Abt1	ENSMUSG00000036376	Abt1	0.953672	1	1.29599	1.29599	53.8813	41.5755
Abtb1	ENSMUSG00000030083	Abtb1	0.291244	1	2.00659	2.00659	36.2782	18.0795
Abtb2	ENSMUSG00000032724	Abtb2	0.369318	1	0.69274	-1.44354	45.0294	65.0019
Acaa1a	ENSMUSG00000036138	Acaa1a	0.569807	1	0.501947	-1.99224	14.0655	28.0218
Acaa1b	ENSMUSG00000010651	Acaa1b	1	1	1	-1	1	1
Acaa2	ENSMUSG00000036880	Acaa2	0.2989	1	0.579643	-1.7252	17.3259	29.8906
Acaca	ENSMUSG00000020532	Acaca	0.826427	1	1.30168	1.30168	21.6992	16.6702
Acacb	ENSMUSG00000042010	Acacb	0.791868	1	0.536916	-1.86249	1	1.86249
Acad10	ENSMUSG00000029456	Acad10	0.694743	1	2.40253	2.40253	2.40253	1
Acad11	ENSMUSG00000090150	Acad11	0.525702	1	1.68606	1.68606	13.5112	8.01348
Acad12	ENSMUSG00000042647	Acad12	1	1	1	1	1	1
Acad8	ENSMUSG00000031969	Acad8	0.685607	1	2.68533	2.68533	7.44175	2.77126
Acad9	ENSMUSG00000027710	Acad9	0.324894	1	0.402572	-2.48403	8.37341	20.7998
Acadl	ENSMUSG00000026003	Acadl	0.911745	1	1.10193	1.10193	18.2515	16.5631
Acadm	ENSMUSG00000062908	Acadm	0.488962	1	1.96885	1.96885	37.8122	19.2053
Acads	ENSMUSG00000029545	Acads	0.133226	1	8.13958	8.13958	32.6224	4.00787
Acadsb	ENSMUSG00000030861	Acadsb	0.0906826	1	0.26575	-3.76293	10.1272	38.1081
Acadvl	ENSMUSG00000018574	Acadvl	0.95763	1	1.16593	1.16593	44.3829	38.0664
Acan	ENSMUSG00000030607	Acan	1	1	1	1	1	1
Acap1	ENSMUSG00000001588	Acap1	0.596689	1	0.696443	-1.43587	51.6085	74.1029
Acap2	ENSMUSG00000049076	Acap2	0.428084	1	0.440292	-2.27122	14.2799	32.4328
Acap3	ENSMUSG00000029033	Acap3	0.905825	1	0.767527	-1.30289	14.644	19.0795
Acat1	ENSMUSG00000032047	Acat1	0.360847	1	0.656012	-1.52436	29.9221	45.6122
Acat2	ENSMUSG00000023832	Acat2	0.731411	1	0.54155	-1.84655	5.19182	9.58696
Acat3	ENSMUSG00000062480	Acat3	1	1	1	1	1	1
Acbd3	ENSMUSG00000026499	Acbd3	0.857381	1	0.926821	-1.07896	73.6488	79.4639
Acbd4	ENSMUSG00000056938	Acbd4	1	1	1	-1	1	1
Acbd5	ENSMUSG00000026781	Acbd5	0.910266	1	1.20783	1.20783	106.618	88.2726
Acbd6	ENSMUSG00000033701	Acbd6	0.681693	1	0.46671	-2.14266	11.0997	23.7828
Acbd7	ENSMUSG00000026644	Acbd7	1	1	1	-1	1	1
Accs	ENSMUSG00000040272	Accs	0.237566	1	0.491294	-2.03544	15.9121	32.3881
Acd	ENSMUSG00000038000	Acd	0.89736	1	0.952092	-1.05032	10.8258	11.3705
Ace	ENSMUSG00000020681	Ace	0.354347	1	10.6717	10.6717	19.4408	1.82172
Ace2	ENSMUSG00000015405	Ace2	1	1	1	1	1	1
Acer1	ENSMUSG00000045019	Acer1	1	1	1	1	1	1
Acer2	ENSMUSG00000038007	Acer2	0.111411	1	0.527079	-1.89725	9.80463	18.6018
Acer3	ENSMUSG00000030760	Acer3	0.874011	1	1.24794	1.24794	48.6209	38.9608
Ache	ENSMUSG00000023328	Ache	1	1	1	1	1	1
Acin1	ENSMUSG00000022185	Acin1	0.833244	1	1.01721	1.01721	199.632	196.254
Ackr1	ENSMUSG00000037872	Ackr1	1	1	1	1	1	1
Ackr2	ENSMUSG00000044534	Ackr2	1	1	1	1	1	1
Ackr3	ENSMUSG00000044337	Ackr3	0.134793	1	4.79693	4.79693	27.4377	5.71986
Ackr4	ENSMUSG00000079355	Ackr4	1	1	1	-1	1	1
Acly	ENSMUSG00000020917	Acly	0.147159	1	0.981555	-1.01879	94.3101	96.0824
Acmsd	ENSMUSG00000026348	Acmsd	?	?	?	?	?	?
Acnat1	ENSMUSG00000070985	Acnat1	?	?	?	?	?	?
Aco1	ENSMUSG00000028405	Aco1	0.787946	1	0.731566	-1.36693	17.6212	24.0869
Aco2	ENSMUSG00000022477	Aco2	0.133806	1	0.502517	-1.98998	36.3737	72.383
Acod1	ENSMUSG00000022126	Acod1	0.592574	1	4.88673	4.88673	11.2101	2.29399
Acot1	ENSMUSG00000072949	Acot1	1	1	1	-1	1	1
Acot10	ENSMUSG00000047565	Acot10	0.219467	1	0.324376	-3.08284	1	3.08284
Acot11	ENSMUSG00000034853	Acot11	0.350705	1	0.118558	-8.43467	1	8.43467
Acot12	ENSMUSG00000021620	Acot12	1	1	1	-1	1	1
Acot13	ENSMUSG00000006717	Acot13	0.284201	1	10.2084	10.2084	10.2084	1
Acot2	ENSMUSG00000021226	Acot2	0.222525	1	2.2841	2.2841	49.5442	21.6909
Acot3	ENSMUSG00000021228	Acot3	?	?	?	?	?	?
Acot4	ENSMUSG00000052392	Acot4	1	1	1	1	1	1
Acot6	ENSMUSG00000043487	Acot6	1	1	1	-1	1	1
Acot7	ENSMUSG00000028937	Acot7	0.62509	1	3.35888	3.35888	13.794	4.10671
Acot8	ENSMUSG00000017307	Acot8	0.0126113	0.744968	0.074983	-13.3364	2.21648	29.5598
Acot9	ENSMUSG00000025287	Acot9	0.789204	1	0.926259	-1.07961	27.7079	29.9138
Acox1	ENSMUSG00000020777	Acox1	0.246468	1	0.362899	-2.75559	11.865	32.695
Acox2	ENSMUSG00000021751	Acox2	?	?	?	?	?	?
Acox3	ENSMUSG00000029098	Acox3	0.338041	1	0.261336	-3.82649	4.49807	17.2118
Acoxl	ENSMUSG00000027380	Acoxl	0.148395	1	2.38056	2.38056	10.3479	4.34683
Acp1	ENSMUSG00000044573	Acp1	0.554327	1	0.894122	-1.11841	36.6383	40.9768
Acp2	ENSMUSG00000002103	Acp2	0.966384	1	1.03105	1.03105	3.73214	3.61975
Acp4	ENSMUSG00000012777	Acp4	1	1	1	1	1	1
Acp5	ENSMUSG00000001348	Acp5	0.0963136	1	0.490294	-2.03959	29.3421	59.846
Acp6	ENSMUSG00000028093	Acp6	0.103173	1	0.0837466	-11.9408	1	11.9408
Acp7	ENSMUSG00000037469	Acp7	?	?	?	?	?	?
Acpp	ENSMUSG00000032561	Acpp	0.260618	1	4.19842	4.19842	28.4121	6.76731
Acr	ENSMUSG00000022622	Acr	1	1	1	1	1	1
Acrbp	ENSMUSG00000072770	Acrbp	0.439555	1	6.96346	6.96346	6.96346	1
Acrv1	ENSMUSG00000032110	Acrv1	?	?	?	?	?	?
Acsbg1	ENSMUSG00000032281	Acsbg1	0.894304	1	2.24085	2.24085	2.24085	1
Acsbg2	ENSMUSG00000024207	Acsbg2	?	?	?	?	?	?
Acsf2	ENSMUSG00000076435	Acsf2	1	1	1	1	1	1
Acsf3	ENSMUSG00000015016	Acsf3	1	1	1	-1	1	1
Acsl1	ENSMUSG00000018796	Acsl1	0.809081	1	1.06864	1.06864	18.9653	17.7472
Acsl3	ENSMUSG00000032883	Acsl3	0.524608	1	0.726783	-1.37593	44.8026	61.6451
Acsl4	ENSMUSG00000031278	Acsl4	0.131526	1	0.573886	-1.7425	62.6025	109.085
Acsl5	ENSMUSG00000024981	Acsl5	0.781915	1	1.20446	1.20446	21.9368	18.2129
Acsm2	ENSMUSG00000030945	Acsm2	1	1	1	-1	1	1
Acsm3	ENSMUSG00000030935	Acsm3	?	?	?	?	?	?
Acsm5	ENSMUSG00000030972	Acsm5	?	?	?	?	?	?
Acss1	ENSMUSG00000027452	Acss1	0.389608	1	0.464648	-2.15217	9.66647	20.8039
Acss2	ENSMUSG00000027605	Acss2	0.417733	1	5.09272	5.09272	10.9581	2.15171
Acss2os	ENSMUSG00000086529	Acss2os	1	1	1	1	1	1
Acss3	ENSMUSG00000035948	Acss3	1	1	1	1	1	1
Acta1	ENSMUSG00000031972	Acta1	1	1	1	1	1	1
Acta2	ENSMUSG00000035783	Acta2	0.141863	1	23.0543	23.0543	23.0543	1
Actb	ENSMUSG00000029580	Actb	0.0455596	1	1.04147	1.04147	3076.65	2954.13
Actbl2	ENSMUSG00000055194	Actbl2	?	?	?	?	?	?
Actc1	ENSMUSG00000068614	Actc1	1	1	1	-1	1	1
Acte1	ENSMUSG00000031085	Acte1	?	?	?	?	?	?
Actg1	ENSMUSG00000062825	Actg1	0.196073	1	1.25733	1.25733	3926.8	3123.14
Actg2	ENSMUSG00000059430	Actg2	1	1	1	-1	1	1
Actl10	ENSMUSG00000078129	Actl10	1	1	1	1	1	1
Actl6a	ENSMUSG00000027671	Actl6a	0.737712	1	0.985176	-1.01505	53.1203	53.9196
Actl6b	ENSMUSG00000029712	Actl6b	?	?	?	?	?	?
Actl7b	ENSMUSG00000070980	Actl7b	1	1	1	-1	1	1
Actl9	ENSMUSG00000092519	Actl9	?	?	?	?	?	?
Actn1	ENSMUSG00000015143	Actn1	0.250486	1	0.801313	-1.24795	239.218	298.533
Actn2	ENSMUSG00000052374	Actn2	1	1	1	1	1	1
Actn3	ENSMUSG00000006457	Actn3	1	1	1	1	1	1
Actn4	ENSMUSG00000054808	Actn4	0.222327	1	1.36719	1.36719	238.337	174.326
Actr10	ENSMUSG00000021076	Actr10	0.405326	1	0.689098	-1.45117	47.8092	69.3794
Actr1a	ENSMUSG00000025228	Actr1a	0.631666	1	1.24331	1.24331	35.9691	28.9301
Actr1b	ENSMUSG00000037351	Actr1b	0.290241	1	0.690441	-1.44835	47.4143	68.6725
Actr2	ENSMUSG00000020152	Actr2	0.558049	1	1.22185	1.22185	383.895	314.192
Actr3	ENSMUSG00000026341	Actr3	0.97036	1	0.976626	-1.02393	304.997	312.296
Actr3b	ENSMUSG00000056367	Actr3b	0.0779727	1	8.28566	8.28566	8.28566	1
Actr5	ENSMUSG00000037761	Actr5	0.253348	1	0.529874	-1.88724	28.2333	53.283
Actr6	ENSMUSG00000019948	Actr6	0.0290146	1	2.68554	2.68554	33.2026	12.3635
Actr8	ENSMUSG00000015971	Actr8	0.121008	1	2.79453	2.79453	36.5273	13.071
Actrt3	ENSMUSG00000037737	Actrt3	1	1	1	1	1	1
Acvr1	ENSMUSG00000026836	Acvr1	0.954266	1	0.943179	-1.06024	2.91294	3.08843
Acvr1b	ENSMUSG00000000532	Acvr1b	0.462476	1	2.27493	2.27493	8.55401	3.76011
Acvr1c	ENSMUSG00000026834	Acvr1c	1	1	1	1	1	1
Acvr2a	ENSMUSG00000052155	Acvr2a	0.0505399	1	0.17254	-5.79574	7.98871	46.3005
Acvr2b	ENSMUSG00000061393	Acvr2b	0.0846266	1	0.126166	-7.92605	1	7.92605
Acvrl1	ENSMUSG00000000530	Acvrl1	0.484684	1	10.5657	10.5657	10.5657	1
Acy1	ENSMUSG00000023262	Acy1	0.686797	1	0.879425	-1.13711	6.04879	6.87812
Acy3	ENSMUSG00000024866	Acy3	1	1	1	1	1	1
Acyp1	ENSMUSG00000008822	Acyp1	0.654899	1	5.90833	5.90833	5.90833	1
Acyp2	ENSMUSG00000060923	Acyp2	0.306918	1	9.72295	9.72295	9.72295	1
Ada	ENSMUSG00000017697	Ada	0.101959	1	3.7714	3.7714	12.5793	3.33544
Adad2	ENSMUSG00000024266	Adad2	1	1	1	-1	1	1
Adal	ENSMUSG00000027259	Adal	0.223849	1	7.24222	7.24222	7.24222	1
Adam10	ENSMUSG00000054693	Adam10	0.322192	1	1.46476	1.46476	68.0448	46.4544
Adam11	ENSMUSG00000020926	Adam11	1	1	1	1	1	1
Adam12	ENSMUSG00000054555	Adam12	0.819479	1	2.21648	2.21648	2.21648	1
Adam15	ENSMUSG00000028041	Adam15	0.967625	1	1.10893	1.10893	20.04	18.0715
Adam17	ENSMUSG00000052593	Adam17	0.180612	1	1.87642	1.87642	68.2632	36.3794
Adam19	ENSMUSG00000011256	Adam19	0.603741	1	2.01465	2.01465	18.4	9.13311
Adam1a	ENSMUSG00000072647	Adam1a	0.00222592	0.252458	0.311028	-3.21514	8.3436	26.8259
Adam1b	ENSMUSG00000062438	Adam1b	1	1	1	1	1	1
Adam2	ENSMUSG00000022039	Adam2	1	1	1	1	1	1
Adam21	ENSMUSG00000008438	Adam21	?	?	?	?	?	?
Adam22	ENSMUSG00000040537	Adam22	1	1	1	1	1	1
Adam23	ENSMUSG00000025964	Adam23	1	1	1	-1	1	1
Adam28	ENSMUSG00000014725	Adam28	1	1	1	1	1	1
Adam3	ENSMUSG00000031553	Adam3	1	1	1	1	1	1
Adam30	ENSMUSG00000043468	Adam30	0.805762	1	0.495073	-2.0199	4.84354	9.78349
Adam32	ENSMUSG00000037437	Adam32	1	1	1	1	1	1
Adam33	ENSMUSG00000027318	Adam33	1	1	1	-1	1	1
Adam4	ENSMUSG00000072972	Adam4	1	1	1	1	1	1
Adam5	ENSMUSG00000031554	Adam5	1	1	1	1	1	1
Adam6b	ENSMUSG00000051804	Adam6b	1	1	1	1	1	1
Adam8	ENSMUSG00000025473	Adam8	0.36832	1	0.497883	-2.00851	21.6942	43.5729
Adam9	ENSMUSG00000031555	Adam9	0.921581	1	1.0014	1.0014	54.438	54.3616
Adamdec1	ENSMUSG00000022057	Adamdec1	1	1	1	1	1	1
Adamts1	ENSMUSG00000022893	Adamts1	0.274016	1	0.691248	-1.44666	25.9225	37.501
Adamts10	ENSMUSG00000024299	Adamts10	0.130473	1	4.17918	4.17918	47.622	11.3951
Adamts12	ENSMUSG00000047497	Adamts12	1	1	1	-1	1	1
Adamts13	ENSMUSG00000014852	Adamts13	1	1	1	1	1	1
Adamts14	ENSMUSG00000059901	Adamts14	0.860356	1	0.714164	-1.40024	10.7091	14.9953
Adamts15	ENSMUSG00000033453	Adamts15	1	1	1	1	1	1
Adamts16	ENSMUSG00000049538	Adamts16	1	1	1	1	1	1
Adamts17	ENSMUSG00000058145	Adamts17	1	1	1	1	1	1
Adamts18	ENSMUSG00000053399	Adamts18	1	1	1	1	1	1
Adamts19	ENSMUSG00000053441	Adamts19	0.95195	1	0.904038	-1.10615	2.2259	2.46218
Adamts2	ENSMUSG00000036545	Adamts2	0.543098	1	0.232135	-4.30784	3.21655	13.8564
Adamts20	ENSMUSG00000022449	Adamts20	1	1	1	-1	1	1
Adamts3	ENSMUSG00000043635	Adamts3	1	1	1	-1	1	1
Adamts4	ENSMUSG00000006403	Adamts4	1	1	1	1	1	1
Adamts5	ENSMUSG00000022894	Adamts5	0.859509	1	2.33136	2.33136	4.42415	1.89767
Adamts6	ENSMUSG00000046169	Adamts6	0.818129	1	1.34196	1.34196	10.0173	7.46464
Adamts7	ENSMUSG00000032363	Adamts7	1	1	1	-1	1	1
Adamts8	ENSMUSG00000031994	Adamts8	1	1	1	1	1	1
Adamts9	ENSMUSG00000030022	Adamts9	0.385363	1	0.131952	-7.57851	1	7.57851
Adamtsl1	ENSMUSG00000066113	Adamtsl1	1	1	1	-1	1	1
Adamtsl2	ENSMUSG00000036040	Adamtsl2	1	1	1	1	1	1
Adamtsl3	ENSMUSG00000070469	Adamtsl3	1	1	1	1	1	1
Adamtsl4	ENSMUSG00000015850	Adamtsl4	0.331236	1	8.3436	8.3436	8.3436	1
Adamtsl5	ENSMUSG00000043822	Adamtsl5	1	1	1	1	1	1
Adap1	ENSMUSG00000056413	Adap1	0.986631	1	0.99336	-1.00668	2.36599	2.38181
Adap2	ENSMUSG00000020709	Adap2	1	1	1	1	1	1
Adap2os	ENSMUSG00000086507	Adap2os	1	1	1	1	1	1
Adar	ENSMUSG00000027951	Adar	0.283107	1	1.24232	1.24232	80.051	64.4367
Adarb1	ENSMUSG00000020262	Adarb1	0.927541	1	0.533278	-1.87519	1	1.87519
Adarb2	ENSMUSG00000052551	Adarb2	1	1	1	1	1	1
Adat1	ENSMUSG00000031949	Adat1	0.107261	1	0.115121	-8.68651	1	8.68651
Adat2	ENSMUSG00000019808	Adat2	0.247637	1	0.284037	-3.52067	2.54473	8.95915
Adck1	ENSMUSG00000021044	Adck1	0.846986	1	1.4433	1.4433	3.46676	2.40196
Adck2	ENSMUSG00000046947	Adck2	0.948283	1	1.05875	1.05875	3.40498	3.21605
Adck5	ENSMUSG00000022550	Adck5	0.815215	1	2.27758	2.27758	2.27758	1
Adcy1	ENSMUSG00000020431	Adcy1	?	?	?	?	?	?
Adcy10	ENSMUSG00000026567	Adcy10	0.42441	1	2.42403	2.42403	2.42403	1
Adcy2	ENSMUSG00000021536	Adcy2	1	1	1	1	1	1
Adcy3	ENSMUSG00000020654	Adcy3	0.736285	1	1.14493	1.14493	21.4901	18.7698
Adcy4	ENSMUSG00000022220	Adcy4	0.86105	1	0.428873	-2.33169	1	2.33169
Adcy5	ENSMUSG00000022840	Adcy5	1	1	1	1	1	1
Adcy6	ENSMUSG00000022994	Adcy6	0.562744	1	1.64749	1.64749	17.8101	10.8105
Adcy7	ENSMUSG00000031659	Adcy7	0.75855	1	0.832269	-1.20153	28.68	34.46
Adcy9	ENSMUSG00000005580	Adcy9	0.749949	1	3.05506	3.05506	3.05506	1
Adcyap1r1	ENSMUSG00000029778	Adcyap1r1	1	1	1	1	1	1
Add1	ENSMUSG00000029106	Add1	0.0456222	1	2.13429	2.13429	124.447	58.3084
Add2	ENSMUSG00000030000	Add2	1	1	1	1	1	1
Add3	ENSMUSG00000025026	Add3	0.108779	1	1.1651	1.1651	110.092	94.492
Adgb	ENSMUSG00000050994	Adgb	1	1	1	1	1	1
Adgra1	ENSMUSG00000025475	Adgra1	1	1	1	1	1	1
Adgra2	ENSMUSG00000031486	Adgra2	1	1	1	1	1	1
Adgra3	ENSMUSG00000029090	Adgra3	0.246471	1	0.104567	-9.56328	1	9.56328
Adgrb1	ENSMUSG00000034730	Adgrb1	1	1	1	1	1	1
Adgrb2	ENSMUSG00000028782	Adgrb2	1	1	1	1	1	1
Adgrd1	ENSMUSG00000044017	Adgrd1	0.43186	1	3.96818	3.96818	8.23254	2.07464
Adgre1	ENSMUSG00000004730	Adgre1	0.528429	1	0.242355	-4.12617	2.91294	12.0193
Adgre4	ENSMUSG00000032915	Adgre4	1	1	1	1	1	1
Adgre5	ENSMUSG00000002885	Adgre5	0.00819189	0.604433	0.347711	-2.87596	42.5477	122.365
Adgrf1	ENSMUSG00000041293	Adgrf1	?	?	?	?	?	?
Adgrf3	ENSMUSG00000067642	Adgrf3	?	?	?	?	?	?
Adgrf4	ENSMUSG00000023918	Adgrf4	?	?	?	?	?	?
Adgrf5	ENSMUSG00000056492	Adgrf5	0.760169	1	0.710137	-1.40818	6.03844	8.5032
Adgrg1	ENSMUSG00000031785	Adgrg1	0.895931	1	0.412338	-2.4252	1	2.4252
Adgrg2	ENSMUSG00000031298	Adgrg2	0.749679	1	2.53117	2.53117	2.53117	1
Adgrg3	ENSMUSG00000060470	Adgrg3	1	1	1	-1	1	1
Adgrg4	ENSMUSG00000053852	Adgrg4	1	1	1	1	1	1
Adgrg5	ENSMUSG00000061577	Adgrg5	0.0248273	0.997514	0.359012	-2.78542	12.774	35.5811
Adgrg6	ENSMUSG00000039116	Adgrg6	1	1	1	-1	1	1
Adgrg7	ENSMUSG00000022755	Adgrg7	?	?	?	?	?	?
Adgrl1	ENSMUSG00000013033	Adgrl1	0.832407	1	0.912382	-1.09603	35.3977	38.797
Adgrl2	ENSMUSG00000028184	Adgrl2	1	1	1	1	1	1
Adgrl3	ENSMUSG00000037605	Adgrl3	1	1	1	-1	1	1
Adgrl4	ENSMUSG00000039167	Adgrl4	0.961732	1	1.17039	1.17039	2.48386	2.12224
Adgrv1	ENSMUSG00000069170	Adgrv1	1	1	1	1	1	1
Adh1	ENSMUSG00000074207	Adh1	1	1	1	-1	1	1
Adh4	ENSMUSG00000037797	Adh4	1	1	1	1	1	1
Adh5	ENSMUSG00000028138	Adh5	0.197125	1	2.65334	2.65334	38.0452	14.3386
Adh6a	ENSMUSG00000053054	Adh6a	1	1	1	1	1	1
Adh6b	ENSMUSG00000074206	Adh6b	?	?	?	?	?	?
Adh7	ENSMUSG00000055301	Adh7	1	1	1	1	1	1
Adhfe1	ENSMUSG00000025911	Adhfe1	1	1	1	-1	1	1
Adi1	ENSMUSG00000020629	Adi1	0.0227093	0.961052	5.26446	5.26446	33.8519	6.43027
Adig	ENSMUSG00000044405	Adig	1	1	1	1	1	1
Adipoq	ENSMUSG00000022878	Adipoq	?	?	?	?	?	?
Adipor1	ENSMUSG00000026457	Adipor1	0.771801	1	0.989716	-1.01039	171.57	173.353
Adipor2	ENSMUSG00000030168	Adipor2	0.851529	1	1.05867	1.05867	55.8964	52.7987
Adk	ENSMUSG00000039197	Adk	4.65299e-07	0.000205228	2.76789	2.76789	205.064	74.0867
Adm	ENSMUSG00000030790	Adm	0.258056	1	0.0428123	-23.3578	1	23.3578
Adm2	ENSMUSG00000054136	Adm2	?	?	?	?	?	?
Adnp	ENSMUSG00000051149	Adnp	0.252326	1	1.28293	1.28293	113.217	88.2483
Adnp2	ENSMUSG00000053950	Adnp2	0.244204	1	0.613936	-1.62884	30.8376	50.2294
Ado	ENSMUSG00000057134	Ado	0.794903	1	0.868825	-1.15098	19.5876	22.5449
Adora1	ENSMUSG00000042429	Adora1	1	1	1	1	1	1
Adora2a	ENSMUSG00000020178	Adora2a	0.799006	1	1.18525	1.18525	58.1428	49.0554
Adora2b	ENSMUSG00000018500	Adora2b	1	1	1	-1	1	1
Adora3	ENSMUSG00000000562	Adora3	1	1	1	1	1	1
Adpgk	ENSMUSG00000025236	Adpgk	0.408108	1	1.34657	1.34657	64.9444	48.2294
Adprh	ENSMUSG00000002844	Adprh	0.770274	1	0.137956	-7.2487	1	7.2487
Adprhl1	ENSMUSG00000031448	Adprhl1	1	1	1	1	1	1
Adprhl2	ENSMUSG00000042558	Adprhl2	0.923861	1	1.3098	1.3098	6.62631	5.05903
Adprm	ENSMUSG00000020910	Adprm	0.304289	1	2.0043	2.0043	45.1249	22.514
Adra1a	ENSMUSG00000045875	Adra1a	1	1	1	1	1	1
Adra1b	ENSMUSG00000050541	Adra1b	1	1	1	1	1	1
Adra2a	ENSMUSG00000033717	Adra2a	0.0885419	1	0.12491	-8.00574	1	8.00574
Adra2b	ENSMUSG00000058620	Adra2b	1	1	1	-1	1	1
Adra2c	ENSMUSG00000045318	Adra2c	?	?	?	?	?	?
Adrb1	ENSMUSG00000035283	Adrb1	1	1	1	1	1	1
Adrb2	ENSMUSG00000045730	Adrb2	0.959134	1	0.838813	-1.19216	33.3024	39.7018
Adrb3	ENSMUSG00000031489	Adrb3	?	?	?	?	?	?
Adrm1	ENSMUSG00000039041	Adrm1	0.599812	1	0.618259	-1.61744	22.3064	36.0793
Adsl	ENSMUSG00000022407	Adsl	0.171637	1	0.120299	-8.31261	4.00504	33.2923
Adss	ENSMUSG00000015961	Adss	0.168396	1	1.49048	1.49048	132.539	88.9239
Adssl1	ENSMUSG00000011148	Adssl1	0.608979	1	0.28488	-3.51025	2.87517	10.0925
Adtrp	ENSMUSG00000058022	Adtrp	1	1	1	1	1	1
Aebp1	ENSMUSG00000020473	Aebp1	0.404718	1	9.87107	9.87107	9.87107	1
Aebp2	ENSMUSG00000030232	Aebp2	0.412223	1	0.960514	-1.04111	350.795	365.216
Aen	ENSMUSG00000030609	Aen	0.998801	1	0.937506	-1.06666	13.6789	14.5907
Afap1	ENSMUSG00000029094	Afap1	0.784336	1	1.6485	1.6485	11.2412	6.81908
Afap1l1	ENSMUSG00000033032	Afap1l1	1	1	1	-1	1	1
Afap1l2	ENSMUSG00000025083	Afap1l2	1	1	1	-1	1	1
Afdn	ENSMUSG00000068036	Afdn	0.767473	1	1.75117	1.75117	13.2713	7.57851
Aff1	ENSMUSG00000029313	Aff1	0.855156	1	0.863476	-1.15811	137.368	159.088
Aff2	ENSMUSG00000031189	Aff2	1	1	1	1	1	1
Aff3	ENSMUSG00000037138	Aff3	0.787514	1	1.41803	1.41803	15.7286	11.0919
Aff4	ENSMUSG00000049470	Aff4	0.478645	1	1.16697	1.16697	238.485	204.362
Afg1l	ENSMUSG00000038302	Afg1l	0.128666	1	0.137109	-7.29346	1	7.29346
Afg3l1	ENSMUSG00000031967	Afg3l1	0.589261	1	1.27669	1.27669	33.493	26.2343
Afg3l2	ENSMUSG00000024527	Afg3l2	0.496989	1	1.92847	1.92847	34.5223	17.9014
Afm	ENSMUSG00000029369	Afm	1	1	1	1	1	1
Afmid	ENSMUSG00000017718	Afmid	0.893922	1	0.392905	-2.54514	1	2.54514
Afp	ENSMUSG00000054932	Afp	0.739388	1	0.546648	-1.82933	1	1.82933
Aftph	ENSMUSG00000049659	Aftph	0.619383	1	0.810647	-1.23358	129.791	160.108
Aga	ENSMUSG00000031521	Aga	0.353567	1	14.7032	14.7032	14.7032	1
Agap1	ENSMUSG00000055013	Agap1	0.975882	1	1.21984	1.21984	2.92197	2.39538
Agap2	ENSMUSG00000025422	Agap2	0.428761	1	2.00148	2.00148	21.841	10.9124
Agap3	ENSMUSG00000023353	Agap3	0.00629197	0.509205	5.28199	5.28199	60.5737	11.468
Agbl1	ENSMUSG00000025754	Agbl1	1	1	1	1	1	1
Agbl2	ENSMUSG00000040812	Agbl2	1	1	1	1	1	1
Agbl3	ENSMUSG00000038836	Agbl3	0.719939	1	0.278341	-3.59271	1	3.59271
Agbl5	ENSMUSG00000029165	Agbl5	0.0920669	1	12.837	12.837	12.837	1
Ager	ENSMUSG00000015452	Ager	0.0402555	1	0.137109	-7.29346	1	7.29346
Agfg1	ENSMUSG00000026159	Agfg1	0.464348	1	1.14653	1.14653	165.484	144.334
Agfg2	ENSMUSG00000029722	Agfg2	0.448597	1	4.37943	4.37943	13.538	3.09127
Aggf1	ENSMUSG00000021681	Aggf1	0.462625	1	1.15043	1.15043	98.2723	85.4225
Agk	ENSMUSG00000029916	Agk	0.275092	1	1.20884	1.20884	35.3839	29.2709
Agl	ENSMUSG00000033400	Agl	0.976677	1	0.934344	-1.07027	2.21648	2.37223
Agmat	ENSMUSG00000040706	Agmat	?	?	?	?	?	?
Agmo	ENSMUSG00000050103	Agmo	1	1	1	1	1	1
Ago1	ENSMUSG00000041530	Ago1	0.835505	1	1.07886	1.07886	29.9689	27.7782
Ago2	ENSMUSG00000036698	Ago2	0.0396155	1	1.48266	1.48266	492.066	331.88
Ago3	ENSMUSG00000028842	Ago3	0.782445	1	0.909943	-1.09897	57.1664	62.8242
Ago4	ENSMUSG00000042500	Ago4	0.851903	1	4.86305	4.86305	4.86305	1
Agpat1	ENSMUSG00000034254	Agpat1	0.269872	1	0.117719	-8.49482	2.23351	18.9733
Agpat2	ENSMUSG00000026922	Agpat2	0.0884663	1	12.063	12.063	23.9263	1.98344
Agpat3	ENSMUSG00000001211	Agpat3	0.345343	1	0.817547	-1.22317	31.4079	38.4173
Agpat4	ENSMUSG00000023827	Agpat4	0.815409	1	1.20528	1.20528	12.7264	10.5589
Agpat5	ENSMUSG00000031467	Agpat5	0.573045	1	1.52517	1.52517	28.0054	18.3621
Agps	ENSMUSG00000042410	Agps	0.651058	1	0.959554	-1.04215	74.5163	77.6571
Agr2	ENSMUSG00000020581	Agr2	?	?	?	?	?	?
Agr3	ENSMUSG00000036231	Agr3	1	1	1	-1	1	1
Agrn	ENSMUSG00000041936	Agrn	0.896019	1	1.34788	1.34788	12.5665	9.32321
Agrp	ENSMUSG00000005705	Agrp	1	1	1	1	1	1
Agt	ENSMUSG00000031980	Agt	1	1	1	-1	1	1
Agtpbp1	ENSMUSG00000021557	Agtpbp1	0.27107	1	2.40249	2.40249	43.9055	18.275
Agtr1a	ENSMUSG00000049115	Agtr1a	1	1	1	-1	1	1
Agtr2	ENSMUSG00000068122	Agtr2	?	?	?	?	?	?
Agtrap	ENSMUSG00000029007	Agtrap	0.483439	1	0.571215	-1.75065	14.5664	25.5008
Agxt	ENSMUSG00000026272	Agxt	?	?	?	?	?	?
Agxt2	ENSMUSG00000089678	Agxt2	1	1	1	1	1	1
Ahctf1	ENSMUSG00000026491	Ahctf1	0.0112501	0.715901	0.492517	-2.03039	78.3134	159.006
Ahcy	ENSMUSG00000027597	Ahcy	0.329474	1	8.00633	8.00633	8.00633	1
Ahcyl1	ENSMUSG00000027893	Ahcyl1	0.316199	1	1.52442	1.52442	37.3349	24.4912
Ahcyl2	ENSMUSG00000029772	Ahcyl2	0.484347	1	1.24747	1.24747	72.8519	58.3996
Ahdc1	ENSMUSG00000037692	Ahdc1	0.43559	1	1.01811	1.01811	89.9413	88.3412
Ahi1	ENSMUSG00000019986	Ahi1	0.768074	1	0.661115	-1.5126	9.17214	13.8737
Ahnak	ENSMUSG00000069833	Ahnak	0.173941	1	0.935874	-1.06852	201.159	214.943
Ahnak2	ENSMUSG00000072812	Ahnak2	0.846673	1	2.91294	2.91294	2.91294	1
Ahr	ENSMUSG00000019256	Ahr	0.893135	1	1.29912	1.29912	14.2415	10.9624
Ahrr	ENSMUSG00000021575	Ahrr	1	1	1	1	1	1
Ahsa1	ENSMUSG00000021037	Ahsa1	0.550562	1	1.63368	1.63368	34.1234	20.8875
Ahsa2	ENSMUSG00000020288	Ahsa2	0.812588	1	1.1588	1.1588	22.1589	19.1223
Ahsg	ENSMUSG00000022868	Ahsg	1	1	1	1	1	1
Aicda	ENSMUSG00000040627	Aicda	?	?	?	?	?	?
Aida	ENSMUSG00000042901	Aida	0.619674	1	0.829076	-1.20616	59.2324	71.4438
Aif1	ENSMUSG00000024397	Aif1	0.974253	1	1.00762	1.00762	20.3618	20.2079
Aif1l	ENSMUSG00000001864	Aif1l	1	1	1	-1	1	1
Aifm1	ENSMUSG00000036932	Aifm1	0.784661	1	0.993488	-1.00656	15.9843	16.089
Aifm2	ENSMUSG00000020085	Aifm2	1	1	1	1	1	1
Aifm3	ENSMUSG00000022763	Aifm3	1	1	1	-1	1	1
Aig1	ENSMUSG00000019806	Aig1	0.592866	1	1.89647	1.89647	20.6988	10.9144
Aim2	ENSMUSG00000037860	Aim2	0.756819	1	1.20239	1.20239	33.5162	27.8746
Aimp1	ENSMUSG00000028029	Aimp1	0.900074	1	1.20363	1.20363	78.9145	65.5639
Aimp2	ENSMUSG00000029610	Aimp2	0.0150216	0.803931	0.242908	-4.11679	9.7429	40.1095
Aip	ENSMUSG00000024847	Aip	0.49085	1	0.617817	-1.6186	22.4466	36.3321
Aipl1	ENSMUSG00000040554	Aipl1	?	?	?	?	?	?
Aire	ENSMUSG00000000731	Aire	1	1	1	1	1	1
Airn	ENSMUSG00000078247	Airn	0.892253	1	0.501413	-1.99436	1	1.99436
Ajap1	ENSMUSG00000039546	Ajap1	1	1	1	1	1	1
Ajm1	ENSMUSG00000029419	Ajm1	1	1	1	1	1	1
Ajuba	ENSMUSG00000022178	Ajuba	1	1	1	-1	1	1
Ak1	ENSMUSG00000026817	Ak1	1	1	1	1	1	1
Ak2	ENSMUSG00000028792	Ak2	0.531799	1	0.421539	-2.37226	23.6584	56.1239
Ak3	ENSMUSG00000024782	Ak3	0.940967	1	0.495837	-2.01679	1	2.01679
Ak4	ENSMUSG00000028527	Ak4	1	1	1	-1	1	1
Ak5	ENSMUSG00000039058	Ak5	1	1	1	1	1	1
Ak6	ENSMUSG00000078941	Ak6	0.750823	1	1.62356	1.62356	17.7934	10.9595
Ak7	ENSMUSG00000041323	Ak7	1	1	1	1	1	1
Ak8	ENSMUSG00000026807	Ak8	1	1	1	-1	1	1
Ak9	ENSMUSG00000091415	Ak9	?	?	?	?	?	?
Akap1	ENSMUSG00000018428	Akap1	0.926682	1	1.13714	1.13714	4.20233	3.69551
Akap10	ENSMUSG00000047804	Akap10	0.53794	1	0.698344	-1.43196	30.4674	43.6281
Akap11	ENSMUSG00000022016	Akap11	0.132957	1	0.404553	-2.47187	24.8747	61.4869
Akap12	ENSMUSG00000038587	Akap12	1	1	1	-1	1	1
Akap13	ENSMUSG00000066406	Akap13	0.1789	1	1.35826	1.35826	818.465	602.582
Akap14	ENSMUSG00000036551	Akap14	?	?	?	?	?	?
Akap17b	ENSMUSG00000059708	Akap17b	1	1	1	-1	1	1
Akap5	ENSMUSG00000021057	Akap5	1	1	1	1	1	1
Akap6	ENSMUSG00000061603	Akap6	1	1	1	1	1	1
Akap7	ENSMUSG00000039166	Akap7	0.298572	1	0.104222	-9.59494	1	9.59494
Akap8	ENSMUSG00000024045	Akap8	0.871122	1	1.06823	1.06823	81.5321	76.3247
Akap8l	ENSMUSG00000002625	Akap8l	0.634879	1	1.33077	1.33077	79.0485	59.4004
Akap9	ENSMUSG00000040407	Akap9	0.270006	1	1.34063	1.34063	70.293	52.433
Akip1	ENSMUSG00000031023	Akip1	0.609935	1	0.422197	-2.36856	5.44942	12.9073
Akirin1	ENSMUSG00000023075	Akirin1	0.998666	1	1.14512	1.14512	108.098	94.3993
Akirin2	ENSMUSG00000028291	Akirin2	0.897598	1	0.950401	-1.05219	66.1273	69.5782
Akna	ENSMUSG00000039158	Akna	0.392787	1	1.1632	1.1632	106.469	91.531
Aknad1	ENSMUSG00000049565	Aknad1	?	?	?	?	?	?
Aknaos	ENSMUSG00000086953	Aknaos	1	1	1	1	1	1
Akr1a1	ENSMUSG00000028692	Akr1a1	0.742199	1	0.765804	-1.30582	63.0782	82.3687
Akr1b10	ENSMUSG00000061758	Akr1b10	0.52558	1	0.553957	-1.80519	7.34325	13.256
Akr1b3	ENSMUSG00000001642	Akr1b3	0.462083	1	0.725218	-1.3789	82.8376	114.224
Akr1b7	ENSMUSG00000052131	Akr1b7	?	?	?	?	?	?
Akr1b8	ENSMUSG00000029762	Akr1b8	0.963833	1	1.01646	1.01646	2.24085	2.20456
Akr1c12	ENSMUSG00000021211	Akr1c12	1	1	1	1	1	1
Akr1c13	ENSMUSG00000021213	Akr1c13	0.581211	1	4.34117	4.34117	8.19053	1.88671
Akr1c14	ENSMUSG00000033715	Akr1c14	1	1	1	-1	1	1
Akr1c18	ENSMUSG00000021214	Akr1c18	1	1	1	-1	1	1
Akr1c19	ENSMUSG00000071551	Akr1c19	1	1	1	1	1	1
Akr1c20	ENSMUSG00000054757	Akr1c20	?	?	?	?	?	?
Akr1cl	ENSMUSG00000025955	Akr1cl	1	1	1	1	1	1
Akr1e1	ENSMUSG00000045410	Akr1e1	1	1	1	-1	1	1
Akr7a5	ENSMUSG00000028743	Akr7a5	0.303002	1	0.392445	-2.54813	7.98949	20.3582
Akt1	ENSMUSG00000001729	Akt1	0.272058	1	2.81779	2.81779	58.6673	20.8203
Akt1s1	ENSMUSG00000011096	Akt1s1	0.169494	1	0.184048	-5.43337	5.44495	29.5845
Akt2	ENSMUSG00000004056	Akt2	0.560301	1	0.75971	-1.31629	73.4493	96.6807
Akt3	ENSMUSG00000019699	Akt3	0.713689	1	1.39495	1.39495	12.487	8.95152
Aktip	ENSMUSG00000031667	Aktip	0.81322	1	0.697429	-1.43384	10.946	15.6948
Alad	ENSMUSG00000028393	Alad	0.134128	1	14.8469	14.8469	14.8469	1
Alas1	ENSMUSG00000032786	Alas1	0.502672	1	6.57805	6.57805	10.9913	1.6709
Alas2	ENSMUSG00000025270	Alas2	1	1	1	1	1	1
Alb	ENSMUSG00000029368	Alb	1	1	1	1	1	1
Alcam	ENSMUSG00000022636	Alcam	0.318556	1	0.0464866	-21.5116	1	21.5116
Aldh16a1	ENSMUSG00000007833	Aldh16a1	0.768219	1	0.966459	-1.03471	14.0808	14.5695
Aldh18a1	ENSMUSG00000025007	Aldh18a1	0.2416	1	3.54343	3.54343	25.5818	7.21951
Aldh1a1	ENSMUSG00000053279	Aldh1a1	1	1	1	1	1	1
Aldh1a2	ENSMUSG00000013584	Aldh1a2	0.536313	1	3.67643	3.67643	7.67194	2.08679
Aldh1a3	ENSMUSG00000015134	Aldh1a3	0.000732585	0.112716	0.0403711	-24.7702	1	24.7702
Aldh1a7	ENSMUSG00000024747	Aldh1a7	?	?	?	?	?	?
Aldh1b1	ENSMUSG00000035561	Aldh1b1	1	1	1	-1	1	1
Aldh1l1	ENSMUSG00000030088	Aldh1l1	1	1	1	1	1	1
Aldh1l2	ENSMUSG00000020256	Aldh1l2	1	1	1	1	1	1
Aldh2	ENSMUSG00000029455	Aldh2	0.920495	1	1.64074	1.64074	3.73115	2.27406
Aldh3a1	ENSMUSG00000019102	Aldh3a1	1	1	1	-1	1	1
Aldh3a2	ENSMUSG00000010025	Aldh3a2	0.101938	1	0.349948	-2.85757	16.0283	45.8019
Aldh3b1	ENSMUSG00000024885	Aldh3b1	0.896428	1	0.503873	-1.98463	1	1.98463
Aldh3b2	ENSMUSG00000075296	Aldh3b2	?	?	?	?	?	?
Aldh3b3	ENSMUSG00000037263	Aldh3b3	?	?	?	?	?	?
Aldh4a1	ENSMUSG00000028737	Aldh4a1	0.412248	1	3.39547	3.39547	10.4317	3.07223
Aldh5a1	ENSMUSG00000035936	Aldh5a1	0.98836	1	0.480262	-2.0822	2.00589	4.17665
Aldh6a1	ENSMUSG00000021238	Aldh6a1	0.683407	1	3.86442	3.86442	3.86442	1
Aldh7a1	ENSMUSG00000053644	Aldh7a1	0.247295	1	10.3923	10.3923	10.3923	1
Aldh8a1	ENSMUSG00000037542	Aldh8a1	1	1	1	-1	1	1
Aldh9a1	ENSMUSG00000026687	Aldh9a1	0.635566	1	0.589131	-1.69741	12.2982	20.8751
Aldoa	ENSMUSG00000030695,ENSMUSG00000114515	Aldoa	0.820809	1	1.0753	1.0753	68.0381	63.2736
Aldoart1	ENSMUSG00000059343	Aldoart1	1	1	1	-1	1	1
Aldoart2	ENSMUSG00000063129	Aldoart2	?	?	?	?	?	?
Aldob	ENSMUSG00000028307	Aldob	?	?	?	?	?	?
Aldoc	ENSMUSG00000017390	Aldoc	1	1	1	-1	1	1
Alg1	ENSMUSG00000039427	Alg1	0.824296	1	0.792764	-1.26141	10.2405	12.9175
Alg10b	ENSMUSG00000075470	Alg10b	0.8827	1	0.922467	-1.08405	26.0054	28.1912
Alg11	ENSMUSG00000063362	Alg11	0.309907	1	3.58407	3.58407	20.9553	5.84679
Alg12	ENSMUSG00000035845	Alg12	0.729705	1	1.28491	1.28491	12.088	9.40771
Alg13	ENSMUSG00000041718	Alg13	0.776845	1	1.48583	1.48583	19.8029	13.3279
Alg14	ENSMUSG00000039887	Alg14	0.786328	1	0.295204	-3.38749	1	3.38749
Alg2	ENSMUSG00000039740	Alg2	0.978944	1	0.933001	-1.07181	2.39361	2.5655
Alg3	ENSMUSG00000033809	Alg3	0.393304	1	2.06524	2.06524	16.4229	7.95205
Alg5	ENSMUSG00000036632	Alg5	0.111659	1	1.71076	1.71076	65.5396	38.3102
Alg6	ENSMUSG00000073792	Alg6	0.774044	1	1.85345	1.85345	3.90564	2.10722
Alg8	ENSMUSG00000035704	Alg8	0.870623	1	2.24411	2.24411	2.24411	1
Alg9	ENSMUSG00000032059	Alg9	0.553123	1	0.708492	-1.41145	11.0151	15.5472
Alk	ENSMUSG00000055471	Alk	?	?	?	?	?	?
Alkal2	ENSMUSG00000054204	Alkal2	1	1	1	1	1	1
Alkbh1	ENSMUSG00000079036	Alkbh1	0.70208	1	0.984783	-1.01545	77.9461	79.1506
Alkbh2	ENSMUSG00000044339	Alkbh2	0.811889	1	0.56617	-1.76625	3.52495	6.22596
Alkbh3	ENSMUSG00000040174	Alkbh3	0.382473	1	0.219187	-4.56232	2.33484	10.6523
Alkbh3os1	ENSMUSG00000027196	Alkbh3os1	?	?	?	?	?	?
Alkbh4	ENSMUSG00000039754	Alkbh4	0.583462	1	1.66274	1.66274	9.87923	5.94154
Alkbh5	ENSMUSG00000042650	Alkbh5	0.583952	1	1.11809	1.11809	131.453	117.569
Alkbh6	ENSMUSG00000042831	Alkbh6	0.793303	1	0.830618	-1.20392	15.8358	19.0651
Alkbh7	ENSMUSG00000002661	Alkbh7	0.73504	1	4.03486	4.03486	4.03486	1
Alkbh8	ENSMUSG00000025899	Alkbh8	0.105134	1	0.750772	-1.33196	39.0187	51.9715
Alms1	ENSMUSG00000063810	Alms1	0.966413	1	1.27354	1.27354	2.42403	1.90338
Alox12	ENSMUSG00000000320	Alox12	1	1	1	-1	1	1
Alox12b	ENSMUSG00000032807	Alox12b	1	1	1	1	1	1
Alox12e	ENSMUSG00000018907	Alox12e	1	1	1	1	1	1
Alox15	ENSMUSG00000018924	Alox15	1	1	1	-1	1	1
Alox5	ENSMUSG00000025701	Alox5	1	1	1	-1	1	1
Alox5ap	ENSMUSG00000060063	Alox5ap	0.938944	1	1.60997	1.60997	7.18684	4.46396
Alox8	ENSMUSG00000020891	Alox8	1	1	1	1	1	1
Aloxe3	ENSMUSG00000020892	Aloxe3	1	1	1	1	1	1
Alpi	ENSMUSG00000079440	Alpi	?	?	?	?	?	?
Alpk1	ENSMUSG00000028028	Alpk1	0.232903	1	0.08666	-11.5394	1	11.5394
Alpk2	ENSMUSG00000032845	Alpk2	0.809648	1	2.87517	2.87517	2.87517	1
Alpk3	ENSMUSG00000038763	Alpk3	0.520942	1	2.32862	2.32862	2.32862	1
Alpl	ENSMUSG00000028766	Alpl	1	1	1	1	1	1
Als2	ENSMUSG00000026024	Als2	0.046127	1	9.24441	9.24441	30.6892	3.31975
Als2cl	ENSMUSG00000044037	Als2cl	0.00178062	0.2165	5.02748	5.02748	35.9389	7.1485
Alx1	ENSMUSG00000036602	Alx1	?	?	?	?	?	?
Alx4	ENSMUSG00000040310	Alx4	?	?	?	?	?	?
Alyref	ENSMUSG00000025134	Alyref	0.185828	1	0.609662	-1.64025	107.114	175.694
Alyref2	ENSMUSG00000060244	Alyref2	0.116444	1	0.301872	-3.31266	9.76408	32.3451
Amacr	ENSMUSG00000022244	Amacr	1	1	1	-1	1	1
Ambp	ENSMUSG00000028356	Ambp	0.58971	1	2.53255	2.53255	2.53255	1
Ambra1	ENSMUSG00000040506	Ambra1	0.37664	1	1.72039	1.72039	37.517	21.8073
Amd1	ENSMUSG00000075232	Amd1	0.793816	1	1.11259	1.11259	50.8719	45.7239
Amd2	ENSMUSG00000063953	Amd2	0.0122547	0.74295	0.216795	-4.61265	3.51531	16.2149
Amdhd1	ENSMUSG00000015890	Amdhd1	1	1	1	1	1	1
Amdhd2	ENSMUSG00000036820	Amdhd2	0.952723	1	0.627702	-1.59311	2.00589	3.1956
Amer1	ENSMUSG00000050332	Amer1	0.122784	1	0.0635897	-15.7258	1	15.7258
Amer2	ENSMUSG00000021986	Amer2	1	1	1	-1	1	1
Amfr	ENSMUSG00000031751	Amfr	0.140219	1	1.99062	1.99062	106.892	53.698
Amh	ENSMUSG00000035262	Amh	1	1	1	-1	1	1
Amhr2	ENSMUSG00000023047	Amhr2	1	1	1	-1	1	1
Amigo1	ENSMUSG00000050947	Amigo1	1	1	1	1	1	1
Amigo2	ENSMUSG00000048218	Amigo2	0.963729	1	0.728806	-1.37211	15.767	21.6341
Amigo3	ENSMUSG00000032593	Amigo3	0.718127	1	1.19965	1.19965	13.6612	11.3877
Ammecr1	ENSMUSG00000042225	Ammecr1	0.557912	1	0.463316	-2.15835	6.96718	15.0376
Ammecr1l	ENSMUSG00000041915	Ammecr1l	0.920923	1	1.31697	1.31697	20.0519	15.2258
Amn	ENSMUSG00000021278	Amn	0.963664	1	1.19168	1.19168	2.51114	2.10722
Amn1	ENSMUSG00000068250	Amn1	0.391285	1	0.46198	-2.16459	12.417	26.8778
Amot	ENSMUSG00000041688	Amot	1	1	1	-1	1	1
Amotl1	ENSMUSG00000013076	Amotl1	0.969539	1	1.23881	1.23881	2.58513	2.08679
Amotl2	ENSMUSG00000032531	Amotl2	0.540638	1	9.02555	9.02555	9.02555	1
Ampd1	ENSMUSG00000070385	Ampd1	1	1	1	-1	1	1
Ampd2	ENSMUSG00000027889	Ampd2	0.937068	1	1.66973	1.66973	15.2912	9.15785
Ampd3	ENSMUSG00000005686	Ampd3	1	1	1	-1	1	1
Amph	ENSMUSG00000021314	Amph	1	1	1	1	1	1
Amt	ENSMUSG00000032607	Amt	1	1	1	1	1	1
Amy1	ENSMUSG00000074264	Amy1	1	1	1	-1	1	1
Amz1	ENSMUSG00000050022	Amz1	0.962183	1	1.12747	1.12747	3.75324	3.32889
Amz2	ENSMUSG00000020610	Amz2	0.0816142	1	0.386999	-2.58399	21.2425	54.8904
Anapc1	ENSMUSG00000014355	Anapc1	0.928962	1	0.805285	-1.2418	62.3438	77.4184
Anapc10	ENSMUSG00000036977	Anapc10	0.562221	1	4.95029	4.95029	17.0057	3.4353
Anapc11	ENSMUSG00000025135	Anapc11	0.73336	1	0.893683	-1.11897	39.3407	44.0208
Anapc13	ENSMUSG00000035048	Anapc13	0.494631	1	0.825614	-1.21122	16.4934	19.9772
Anapc15	ENSMUSG00000030649	Anapc15	0.932259	1	1.29844	1.29844	15.8544	12.2104
Anapc15-ps	ENSMUSG00000074780	Anapc15-ps	1	1	1	1	1	1
Anapc16	ENSMUSG00000020107	Anapc16	0.783539	1	1.15441	1.15441	27.4461	23.7749
Anapc2	ENSMUSG00000026965	Anapc2	0.831953	1	0.851081	-1.17498	25.1157	29.5104
Anapc4	ENSMUSG00000029176	Anapc4	0.521012	1	1.35018	1.35018	30.8168	22.8243
Anapc5	ENSMUSG00000029472	Anapc5	0.820475	1	0.962266	-1.03921	59.6628	62.0024
Anapc7	ENSMUSG00000029466	Anapc7	0.0980362	1	2.5177	2.5177	38.8851	15.4447
Ang	ENSMUSG00000072115	Ang	1	1	1	-1	1	1
Ang4	ENSMUSG00000060615	Ang4	?	?	?	?	?	?
Angel1	ENSMUSG00000021257	Angel1	4.06556e-13	6.72444e-10	0.0316163	-31.6292	1	31.6292
Angel2	ENSMUSG00000026634	Angel2	0.0661014	1	2.11985	2.11985	137.186	64.7151
Angpt1	ENSMUSG00000022309	Angpt1	0.4204	1	0.249162	-4.01346	2.87517	11.5394
Angpt2	ENSMUSG00000031465	Angpt2	1	1	1	-1	1	1
Angpt4	ENSMUSG00000027460	Angpt4	1	1	1	1	1	1
Angptl1	ENSMUSG00000033544	Angptl1	0.253862	1	7.73081	7.73081	7.73081	1
Angptl2	ENSMUSG00000004105	Angptl2	0.237348	1	0.0748187	-13.3656	1	13.3656
Angptl3	ENSMUSG00000028553	Angptl3	?	?	?	?	?	?
Angptl4	ENSMUSG00000002289	Angptl4	1	1	1	-1	1	1
Angptl6	ENSMUSG00000038742	Angptl6	1	1	1	1	1	1
Angptl7	ENSMUSG00000028989	Angptl7	1	1	1	-1	1	1
Angptl8	ENSMUSG00000047822	Angptl8	1	1	1	1	1	1
Ank	ENSMUSG00000022265	Ank	0.150594	1	0.14809	-6.75264	7.04087	47.5444
Ank1	ENSMUSG00000031543	Ank1	1	1	1	-1	1	1
Ank2	ENSMUSG00000032826	Ank2	0.539892	1	3.18536	3.18536	6.77861	2.12805
Ank3	ENSMUSG00000069601	Ank3	1	1	1	1	1	1
Ankdd1a	ENSMUSG00000066510	Ankdd1a	1	1	1	1	1	1
Ankdd1b	ENSMUSG00000047117	Ankdd1b	1	1	1	1	1	1
Ankef1	ENSMUSG00000074771	Ankef1	1	1	1	1	1	1
Ankfn1	ENSMUSG00000047773	Ankfn1	?	?	?	?	?	?
Ankfy1	ENSMUSG00000020790	Ankfy1	0.193875	1	0.500186	-1.99925	35.3603	70.6942
Ankhd1	ENSMUSG00000024483	Ankhd1	0.200445	1	1.58381	1.58381	60.9709	38.4964
Ankib1	ENSMUSG00000040351	Ankib1	0.891197	1	0.811247	-1.23267	90.9818	112.151
Ankk1	ENSMUSG00000032257	Ankk1	1	1	1	1	1	1
Ankle1	ENSMUSG00000046295	Ankle1	1	1	1	-1	1	1
Ankle2	ENSMUSG00000029501	Ankle2	0.657143	1	0.815179	-1.22672	26.1681	32.101
Ankmy1	ENSMUSG00000034212	Ankmy1	1	1	1	1	1	1
Ankmy2	ENSMUSG00000036188	Ankmy2	0.3631	1	3.03736	3.03736	13.3454	4.39374
Ankra2	ENSMUSG00000021661	Ankra2	0.217623	1	5.6902	5.6902	28.4002	4.99107
Ankrd1	ENSMUSG00000024803	Ankrd1	0.861992	1	0.415543	-2.40649	1	2.40649
Ankrd10	ENSMUSG00000031508	Ankrd10	0.762483	1	0.944843	-1.05838	118.63	125.555
Ankrd11	ENSMUSG00000035569	Ankrd11	0.563711	1	1.09326	1.09326	436.993	399.715
Ankrd12	ENSMUSG00000034647	Ankrd12	0.84559	1	1.02312	1.02312	353.355	345.371
Ankrd13a	ENSMUSG00000041870	Ankrd13a	0.896824	1	1.15695	1.15695	167.275	144.582
Ankrd13b	ENSMUSG00000037907	Ankrd13b	0.033088	1	13.3782	13.3782	13.3782	1
Ankrd13c	ENSMUSG00000039988	Ankrd13c	0.0618115	1	1.82702	1.82702	174.202	95.3475
Ankrd13d	ENSMUSG00000005986	Ankrd13d	0.765317	1	2.33484	2.33484	2.33484	1
Ankrd16	ENSMUSG00000047909	Ankrd16	0.513199	1	0.68421	-1.46154	26.5757	38.8414
Ankrd17	ENSMUSG00000055204	Ankrd17	0.0192294	0.901733	0.617843	-1.61853	203.926	330.06
Ankrd2	ENSMUSG00000025172	Ankrd2	1	1	1	1	1	1
Ankrd22	ENSMUSG00000024774	Ankrd22	1	1	1	-1	1	1
Ankrd23	ENSMUSG00000067653	Ankrd23	0.0885195	1	11.5387	11.5387	11.5387	1
Ankrd24	ENSMUSG00000054708	Ankrd24	0.0582773	1	0.122994	-8.13051	1	8.13051
Ankrd26	ENSMUSG00000007827	Ankrd26	0.539395	1	5.86039	5.86039	5.86039	1
Ankrd27	ENSMUSG00000034867	Ankrd27	0.936655	1	0.865471	-1.15544	10.673	12.332
Ankrd28	ENSMUSG00000014496	Ankrd28	0.264676	1	0.575223	-1.73846	29.3205	50.9724
Ankrd29	ENSMUSG00000057766	Ankrd29	1	1	1	-1	1	1
Ankrd33	ENSMUSG00000047034	Ankrd33	?	?	?	?	?	?
Ankrd33b	ENSMUSG00000022237	Ankrd33b	0.903716	1	2.87517	2.87517	2.87517	1
Ankrd34a	ENSMUSG00000049097	Ankrd34a	1	1	1	1	1	1
Ankrd34b	ENSMUSG00000045034	Ankrd34b	1	1	1	1	1	1
Ankrd34c	ENSMUSG00000047606	Ankrd34c	1	1	1	1	1	1
Ankrd35	ENSMUSG00000038354	Ankrd35	1	1	1	-1	1	1
Ankrd36	ENSMUSG00000020481	Ankrd36	?	?	?	?	?	?
Ankrd37	ENSMUSG00000050914	Ankrd37	0.816968	1	2.43551	2.43551	2.43551	1
Ankrd39	ENSMUSG00000079610	Ankrd39	0.184479	1	0.149629	-6.68321	2.58513	17.2769
Ankrd40	ENSMUSG00000020864	Ankrd40	0.587869	1	1.55136	1.55136	31.6953	20.4307
Ankrd42	ENSMUSG00000041343	Ankrd42	1	1	1	-1	1	1
Ankrd44	ENSMUSG00000052331	Ankrd44	0.139903	1	0.64383	-1.5532	246.447	382.783
Ankrd46	ENSMUSG00000048307	Ankrd46	0.0319948	1	0.187467	-5.33426	10.1962	54.3893
Ankrd49	ENSMUSG00000031931	Ankrd49	0.646012	1	0.866235	-1.15442	55.4404	64.0015
Ankrd50	ENSMUSG00000044864	Ankrd50	0.229776	1	0.872301	-1.14639	103.096	118.189
Ankrd52	ENSMUSG00000014498	Ankrd52	0.882176	1	0.71784	-1.39307	3.76065	5.23885
Ankrd53	ENSMUSG00000014747	Ankrd53	1	1	1	1	1	1
Ankrd54	ENSMUSG00000033055	Ankrd54	0.574143	1	1.33318	1.33318	27.6246	20.7208
Ankrd55	ENSMUSG00000049985	Ankrd55	0.0334506	1	13.0157	13.0157	13.0157	1
Ankrd6	ENSMUSG00000040183	Ankrd6	1	1	1	1	1	1
Ankrd60	ENSMUSG00000027517	Ankrd60	1	1	1	1	1	1
Ankrd61	ENSMUSG00000029607	Ankrd61	0.475907	1	0.499466	-2.00214	1	2.00214
Ankrd63	ENSMUSG00000078137	Ankrd63	1	1	1	1	1	1
Ankrd66	ENSMUSG00000096140	Ankrd66	1	1	1	1	1	1
Ankrd7	ENSMUSG00000029517	Ankrd7	1	1	1	1	1	1
Ankrd9	ENSMUSG00000037904	Ankrd9	1	1	1	-1	1	1
Anks1	ENSMUSG00000024219	Anks1	0.652163	1	0.566412	-1.7655	10.6688	18.8358
Anks1b	ENSMUSG00000058589	Anks1b	1	1	1	-1	1	1
Anks3	ENSMUSG00000022515	Anks3	0.0875566	1	0.531832	-1.88029	35.5074	66.7644
Anks4b	ENSMUSG00000030909	Anks4b	?	?	?	?	?	?
Anks6	ENSMUSG00000066191	Anks6	1	1	1	1	1	1
Ankzf1	ENSMUSG00000026199	Ankzf1	0.79757	1	0.954855	-1.04728	5.7572	6.0294
Anln	ENSMUSG00000036777	Anln	0.78065	1	2.33484	2.33484	2.33484	1
[truncated: 20,338 more rows]

## Sheet: Teff.em
Gene Expression ID	Ensembl ID	Gene name	P-value	FDR step up	Ratio	Fold change	LSMean(HTO1,HTO2,HTO3)	LSMean(HTO4,HTO5,HTO6)
0610025J13Rik	ENSMUSG00000046683	0610025J13Rik	?	?	?	?	?	?
0710001A04Rik	ENSMUSG00000114511	0710001A04Rik	?	?	?	?	?	?
1500009C09Rik	ENSMUSG00000068099	1500009C09Rik	?	?	?	?	?	?
1500015L24Rik	ENSMUSG00000094732	1500015L24Rik	?	?	?	?	?	?
1700001K19Rik	ENSMUSG00000056508	1700001K19Rik	?	?	?	?	?	?
1700001L19Rik	ENSMUSG00000021534	1700001L19Rik	?	?	?	?	?	?
1700003C15Rik	ENSMUSG00000099391	1700003C15Rik	?	?	?	?	?	?
1700007K13Rik	ENSMUSG00000026831	1700007K13Rik	?	?	?	?	?	?
1700010B13Rik	ENSMUSG00000099958	1700010B13Rik	?	?	?	?	?	?
[truncated: 22,328 more rows]

## Sheet: Tcm
Gene Expression ID	Ensembl ID	Gene name	P-value	FDR step up	Ratio	Fold change	LSMean(HTO1,HTO2,HTO3)	LSMean(HTO4,HTO5,HTO6)
[truncated: 22,337 more rows]

[truncated: 9 more sheets: NKT cells, NK cells, Monocytes, Mo-DCs, Macrophages, unconventional T cells, Fibroblasts, B cells, cDCs]
