# Supplementary material for: Dysregulated Treg repair responses lead to chronic rejection after heart transplantation
Source: J Clin Invest. 2024 Dec 2;134(23):e173593. doi: 10.1172/JCI173593 (PMC11601918; doi:10.1172/JCI173593)
Supplement: Supplemental data set 2 [file jci-134-173593-s011.xlsx]

## Sheet: Treg Bubble Plot
Gene set	Description	Enrichment score	P-value	Rich factor
GO:1902107	positive regulation of leukocyte differentiation	11.0398	1.6e-05	0.108911
GO:1903706	regulation of hemopoiesis	10.413	3e-05	0.0827423
GO:1902105	regulation of leukocyte differentiation	9.39431	8.32e-05	0.0852941
GO:0010720	positive regulation of cell development	8.62081	0.000180315	0.0733591
GO:0070232	regulation of T cell apoptotic process	5.84838	0.00288457	0.142857
GO:1901223	negative regulation of NIK/NF-kappaB signaling	5.78567	0.00307124	0.192308
GO:0045622	regulation of T-helper cell differentiation	5.67876	0.0034178	0.157895
GO:0051251	positive regulation of lymphocyte activation	5.48917	0.00413128	0.071875
GO:0030335	positive regulation of cell migration	5.43824	0.00434711	0.0625
GO:0070661	leukocyte proliferation	4.71421	0.00896698	0.0804598
GO:0050870	positive regulation of T cell activation	4.36069	0.0127696	0.07173
GO:0050852	T cell receptor signaling pathway	3.85964	0.0210756	0.091954
GO:0048661	positive regulation of smooth muscle cell proliferation	3.3761	0.0341804	0.079646
GO:0006950	response to stress	3.31487	0.0363387	0.0457875
GO:0097168	mesenchymal stem cell proliferation	3.2357	0.0393328	1

## Sheet: Fibroblast Bubble Plot
Gene set	Description	Enrichment score	P-value	Rich factor
GO:0022603	regulation of anatomical structure morphogenesis	21.1273	6.67633e-10	0.151316
GO:0001525	angiogenesis	13.7388	1.07975e-06	0.179931
GO:0031012	extracellular matrix	13.3514	1.59053e-06	0.156576
GO:0010463	mesenchymal cell proliferation	11.3864	1.13489e-05	0.375
GO:0060045	positive regulation of cardiac muscle cell proliferation	10.6681	2.32753e-05	0.37931
GO:0060421	positive regulation of heart growth	9.27912	9.33535e-05	0.28
GO:1904018	positive regulation of vasculature development	9.04771	0.00011766	0.182353
GO:0098651	basement membrane collagen trimer	7.06719	0.000852622	0.666667
GO:0005587	collagen type IV trimer	7.06719	0.000852622	0.666667
GO:0001974	blood vessel remodeling	6.44253	0.00159238	0.235294
GO:0048738	cardiac muscle tissue development	6.33415	0.00177466	0.244444
GO:0060688	regulation of morphogenesis of a branching structure	5.62182	0.00361806	0.206349
GO:2000648	positive regulation of stem cell proliferation	5.45234	0.00428626	0.210526
GO:0030947	regulation of vascular endothelial growth factor receptor signaling pathway	5.26807	0.00515357	0.258065
GO:0060828	regulation of canonical Wnt signaling pathway	5.25024	0.00524625	0.142259

## Sheet: Fibroblasts
Gene set	Description	Enrichment score	P-value	Rich factor	Genes in set	Genes in list	Genes not in list	Genes in list, not in set	Genes not in list, not in set
GO:0022603	regulation of anatomical structure morphogenesis	21.1273	6.67633e-10	0.151316	912	138	774	1598	16736
GO:0007169	transmembrane receptor protein tyrosine kinase signaling pathway	19.4956	3.41338e-09	0.185379	383	71	312	1665	17198
GO:0007275	multicellular organism development	18.6207	8.18683e-09	0.136225	1314	179	1135	1557	16375
GO:0110165	cellular anatomical entity	18.0013	1.52095e-08	0.0958958	15277	1465	13812	271	3698
GO:0048731	system development	17.0131	4.08625e-08	0.149606	762	114	648	1622	16862
GO:0016020	membrane	16.8374	4.87072e-08	0.104382	7348	767	6581	969	10929
GO:0032501	multicellular organismal process	16.7136	5.51266e-08	0.112497	3929	442	3487	1294	14023
GO:0005576	extracellular region	16.436	7.27654e-08	0.131078	1419	186	1233	1550	16277
GO:0048856	anatomical structure development	16.4243	7.36204e-08	0.114661	3349	384	2965	1352	14545
GO:0040012	regulation of locomotion	15.0971	2.77585e-07	0.136106	1058	144	914	1592	16596
GO:0007167	enzyme-linked receptor protein signaling pathway	15.0715	2.84791e-07	0.155914	558	87	471	1649	17039
GO:0030336	negative regulation of cell migration	15.0677	2.85875e-07	0.183333	300	55	245	1681	17265
GO:0007166	cell surface receptor signaling pathway	14.721	4.0433e-07	0.124778	1691	211	1480	1525	16030
GO:0030334	regulation of cell migration	14.5506	4.79481e-07	0.137397	968	133	835	1603	16675
GO:2000145	regulation of cell motility	14.4521	5.29111e-07	0.135961	1015	138	877	1598	16633
GO:0040013	negative regulation of locomotion	14.4141	5.49613e-07	0.173913	345	60	285	1676	17225
GO:0050793	regulation of developmental process	13.8288	9.86837e-07	0.116747	2484	290	2194	1446	15316
GO:2000146	negative regulation of cell motility	13.7736	1.04276e-06	0.176282	312	55	257	1681	17253
GO:0001525	angiogenesis	13.7388	1.07975e-06	0.179931	289	52	237	1684	17273
GO:0031012	extracellular matrix	13.3514	1.59053e-06	0.156576	479	75	404	1661	17106
GO:0005886	plasma membrane	13.2884	1.69396e-06	0.108835	4199	457	3742	1279	13768
GO:0030312	external encapsulating structure	13.2717	1.72262e-06	0.15625	480	75	405	1661	17105
GO:0009653	anatomical structure morphogenesis	12.6291	3.27533e-06	0.12457	1453	181	1272	1555	16238
GO:0007608	sensory perception of smell	12.3777	4.21135e-06	0.44	25	11	14	1725	17496
GO:2000026	regulation of multicellular organismal development	12.3768	4.21526e-06	0.123816	1478	183	1295	1553	16215
GO:0048869	cellular developmental process	12.1333	5.37748e-06	0.112444	2917	328	2589	1408	14921
GO:0030154	cell differentiation	12.0402	5.90189e-06	0.116103	2248	261	1987	1475	15523
GO:0032502	developmental process	11.8032	7.48068e-06	0.106029	4810	510	4300	1226	13210
GO:1905114	cell surface receptor signaling pathway involved in cell-cell signaling	11.7341	8.01557e-06	0.173285	277	48	229	1688	17281
GO:0003008	system process	11.7107	8.20541e-06	0.125692	1265	159	1106	1577	16404
GO:0097485	neuron projection guidance	11.5558	9.58025e-06	0.186603	209	39	170	1697	17340
GO:0045880	positive regulation of smoothened signaling pathway	11.4668	1.0472e-05	0.333333	42	14	28	1722	17482
GO:0035239	tube morphogenesis	11.4589	1.05551e-05	0.164634	328	54	274	1682	17236
GO:0005615	extracellular space	11.4055	1.1134e-05	0.124427	1310	163	1147	1573	16363
GO:0010463	mesenchymal cell proliferation	11.3864	1.13489e-05	0.375	32	12	20	1724	17490
GO:0007399	nervous system development	11.2402	1.31352e-05	0.155556	405	63	342	1673	17168
GO:0070161	anchoring junction	10.9341	1.78391e-05	0.141005	617	87	530	1649	16980
GO:0007411	axon guidance	10.9127	1.82255e-05	0.183575	207	38	169	1698	17341
GO:0001570	vasculogenesis	10.694	2.2681e-05	0.241379	87	21	66	1715	17444
GO:0060045	positive regulation of cardiac muscle cell proliferation	10.6681	2.32753e-05	0.37931	29	11	18	1725	17492
GO:0008589	regulation of smoothened signaling pathway	10.4395	2.92539e-05	0.231579	95	22	73	1714	17437
GO:0051094	positive regulation of developmental process	10.3863	3.08515e-05	0.121255	1402	170	1232	1566	16278
GO:0120036	plasma membrane bounded cell projection organization	10.2911	3.39342e-05	0.131206	846	111	735	1625	16775
GO:1905330	regulation of morphogenesis of an epithelium	10.2692	3.46868e-05	0.257143	70	18	52	1718	17458
GO:0001649	osteoblast differentiation	10.1497	3.9089e-05	0.233333	90	21	69	1715	17441
GO:0050920	regulation of chemotaxis	10.1275	3.99668e-05	0.175676	222	39	183	1697	17327
GO:0051128	regulation of cellular component organization	10.1057	4.08477e-05	0.112392	2429	273	2156	1463	15354
GO:0048646	anatomical structure formation involved in morphogenesis	10.0841	4.17378e-05	0.131841	804	106	698	1630	16812
GO:0055023	positive regulation of cardiac muscle tissue growth	10.0312	4.40056e-05	0.297872	47	14	33	1722	17477
GO:0110110	positive regulation of animal organ morphogenesis	10.0149	4.47284e-05	0.333333	36	12	24	1724	17486
GO:0007155	cell adhesion	9.74689	5.84762e-05	0.131545	783	103	680	1633	16830
GO:0048523	negative regulation of cellular process	9.70143	6.11956e-05	0.104766	4553	477	4076	1259	13434
GO:0019199	transmembrane receptor protein kinase activity	9.66721	6.33264e-05	0.246575	73	18	55	1718	17455
GO:0003163	sinoatrial node development	9.62603	6.59888e-05	1	4	4	0	1732	17510
GO:0060317	cardiac epithelial to mesenchymal transition	9.57036	6.97666e-05	0.37037	27	10	17	1726	17493
GO:0120025	plasma membrane bounded cell projection	9.56087	7.04312e-05	0.116016	1767	205	1562	1531	15948
GO:0031175	neuron projection development	9.55769	7.06561e-05	0.14375	480	69	411	1667	17099
GO:0048513	animal organ development	9.53643	7.21743e-05	0.120795	1308	158	1150	1578	16360
GO:0040017	positive regulation of locomotion	9.5219	7.32302e-05	0.136808	614	84	530	1652	16980
GO:0005488	binding	9.5162	7.36488e-05	0.0963031	11983	1154	10829	582	6681
GO:0001837	epithelial to mesenchymal transition	9.47551	7.67074e-05	0.243243	74	18	56	1718	17454
GO:0005911	cell-cell junction	9.36408	8.57495e-05	0.142857	483	69	414	1667	17096
GO:0009888	tissue development	9.36129	8.59893e-05	0.135093	644	87	557	1649	16953
GO:0048762	mesenchymal cell differentiation	9.29389	9.19841e-05	0.215686	102	22	80	1714	17430
GO:0048013	ephrin receptor signaling pathway	9.285	9.28061e-05	0.333333	33	11	22	1725	17488
GO:0060979	vasculogenesis involved in coronary vascular morphogenesis	9.28105	9.31729e-05	0.5	14	7	7	1729	17503
GO:0060421	positive regulation of heart growth	9.27912	9.33535e-05	0.28	50	14	36	1722	17474
GO:0061035	regulation of cartilage development	9.19602	0.000101442	0.246377	69	17	52	1719	17458
GO:0010594	regulation of endothelial cell migration	9.16038	0.000105123	0.183432	169	31	138	1705	17372
GO:0004714	transmembrane receptor protein tyrosine kinase activity	9.06801	0.000115296	0.263158	57	15	42	1721	17468
GO:0045766	positive regulation of angiogenesis	9.04771	0.00011766	0.182353	170	31	139	1705	17371
GO:1904018	positive regulation of vasculature development	9.04771	0.00011766	0.182353	170	31	139	1705	17371
GO:0003179	heart valve morphogenesis	9.04402	0.000118095	0.27451	51	14	37	1722	17473
GO:0007389	pattern specification process	9.03955	0.000118624	0.147959	392	58	334	1678	17176
GO:0005515	protein binding	9.00412	0.000122903	0.0987582	8536	843	7693	893	9817
GO:0008285	negative regulation of cell population proliferation	8.92027	0.000133652	0.131805	698	92	606	1644	16904
GO:0016055	Wnt signaling pathway	8.8977	0.000136704	0.162162	259	42	217	1694	17293
GO:0001501	skeletal system development	8.83743	0.000145195	0.187919	149	28	121	1708	17389
GO:0065007	biological regulation	8.79284	0.000151817	0.0972782	10177	990	9187	746	8323
GO:0001938	positive regulation of endothelial cell proliferation	8.68722	0.000168729	0.212121	99	21	78	1715	17432
GO:0050770	regulation of axonogenesis	8.58893	0.000186156	0.175824	182	32	150	1704	17360
GO:0048514	blood vessel morphogenesis	8.58432	0.000187015	0.201754	114	23	91	1713	17419
GO:0030030	cell projection organization	8.57582	0.000188613	0.122295	1063	130	933	1606	16577
GO:0060043	regulation of cardiac muscle cell proliferation	8.57434	0.000188891	0.276596	47	13	34	1723	17476
GO:0050794	regulation of cellular process	8.55262	0.00019304	0.0978802	9246	905	8341	831	9169
GO:1901342	regulation of vasculature development	8.47038	0.000209586	0.155709	289	45	244	1691	17266
GO:2000147	positive regulation of cell motility	8.45812	0.000212171	0.134003	597	80	517	1656	16993
GO:0030178	negative regulation of Wnt signaling pathway	8.44922	0.000214068	0.18125	160	29	131	1707	17379
GO:0050789	regulation of biological process	8.36415	0.000233076	0.0973226	9823	956	8867	780	8643
GO:0007165	signal transduction	8.28726	0.000251704	0.105947	3464	367	3097	1369	14413
GO:0035051	cardiocyte differentiation	8.24966	0.000261348	0.245902	61	15	46	1721	17464
GO:0019798	procollagen-proline dioxygenase activity	8.24172	0.00026343	0.625	8	5	3	1731	17507
GO:0010832	negative regulation of myotube differentiation	8.23912	0.000264117	0.4375	16	7	9	1729	17501
GO:0031543	peptidyl-proline dioxygenase activity	8.09253	0.000305815	0.5	12	6	6	1730	17504
GO:0097418	neurofibrillary tangle	8.09132	0.000306185	0.8	5	4	1	1732	17509
GO:0048014	Tie signaling pathway	8.09132	0.000306185	0.8	5	4	1	1732	17509
GO:0042127	regulation of cell population proliferation	8.09082	0.000306339	0.114443	1634	187	1447	1549	16063
GO:0048639	positive regulation of developmental growth	8.08939	0.000306777	0.165877	211	35	176	1701	17334
GO:0002062	chondrocyte differentiation	7.98605	0.000340174	0.231884	69	16	53	1720	17457
GO:0046622	positive regulation of organ growth	7.87253	0.000381069	0.238095	63	15	48	1721	17462
GO:0050921	positive regulation of chemotaxis	7.85036	0.000389611	0.18	150	27	123	1709	17387
GO:0090090	negative regulation of canonical Wnt signaling pathway	7.74315	0.000433704	0.1875	128	24	104	1712	17406
GO:0010632	regulation of epithelial cell migration	7.70506	0.000450541	0.158333	240	38	202	1698	17308
GO:0002053	positive regulation of mesenchymal cell proliferation	7.6774	0.000463176	0.30303	33	10	23	1726	17487
GO:0090287	regulation of cellular response to growth factor stimulus	7.67274	0.00046534	0.149351	308	46	262	1690	17248
GO:0016529	sarcoplasmic reticulum	7.64346	0.000479166	0.225352	71	16	55	1720	17455
GO:0030335	positive regulation of cell migration	7.63926	0.000481185	0.131944	576	76	500	1660	17010
GO:0030424	axon	7.58626	0.000507375	0.138889	432	60	372	1676	17138
GO:0043235	receptor complex	7.57443	0.000513411	0.14248	379	54	325	1682	17185
GO:0001936	regulation of endothelial cell proliferation	7.55077	0.000525707	0.17931	145	26	119	1710	17391
GO:0048729	tissue morphogenesis	7.53684	0.000533078	0.139759	415	58	357	1678	17153
GO:0003156	regulation of animal organ formation	7.50938	0.00054792	0.321429	28	9	19	1727	17491
GO:0031128	developmental induction	7.50938	0.00054792	0.321429	28	9	19	1727	17491
GO:0042692	muscle cell differentiation	7.50851	0.000548396	0.184615	130	24	106	1712	17404
GO:0032330	regulation of chondrocyte differentiation	7.49295	0.000556998	0.25	52	13	39	1723	17471
GO:0005102	signaling receptor binding	7.48731	0.000560147	0.115194	1415	163	1252	1573	16258
GO:0045765	regulation of angiogenesis	7.47808	0.00056534	0.150877	285	43	242	1693	17268
GO:0042995	cell projection	7.42033	0.000598952	0.109906	2120	233	1887	1503	15623
GO:0001759	organ induction	7.37755	0.00062513	0.388889	18	7	11	1729	17499
GO:0051093	negative regulation of developmental process	7.35098	0.000641965	0.121053	950	115	835	1621	16675
GO:0050848	regulation of calcium-mediated signaling	7.31337	0.000666568	0.2125	80	17	63	1719	17447
GO:0045927	positive regulation of growth	7.22957	0.000724829	0.148148	297	44	253	1692	17257
GO:0019797	procollagen-proline 3-dioxygenase activity	7.21873	0.000732731	1	3	3	0	1733	17510
GO:0046545	development of primary female sexual characteristics	7.21873	0.000732731	1	3	3	0	1733	17510
GO:2001260	regulation of semaphorin-plexin signaling pathway	7.21873	0.000732731	1	3	3	0	1733	17510
GO:0033693	neurofilament bundle assembly	7.21873	0.000732731	1	3	3	0	1733	17510
GO:0048754	branching morphogenesis of an epithelial tube	7.21744	0.000733677	0.173077	156	27	129	1709	17381
GO:0065008	regulation of biological quality	7.20838	0.000740356	0.108153	2404	260	2144	1476	15366
GO:0030054	cell junction	7.16645	0.000772057	0.110932	1866	207	1659	1529	15851
GO:0002040	sprouting angiogenesis	7.15943	0.000777495	0.285714	35	10	25	1726	17485
GO:0050679	positive regulation of epithelial cell proliferation	7.12978	0.000800893	0.157658	222	35	187	1701	17323
GO:0060602	branch elongation of an epithelium	7.07236	0.000848229	0.428571	14	6	8	1730	17502
GO:0050839	cell adhesion molecule binding	7.072	0.000848533	0.148936	282	42	240	1694	17270
GO:0098651	basement membrane collagen trimer	7.06719	0.000852622	0.666667	6	4	2	1732	17508
GO:0005587	collagen type IV trimer	7.06719	0.000852622	0.666667	6	4	2	1732	17508
GO:0060129	thyroid-stimulating hormone-secreting cell differentiation	7.06719	0.000852622	0.666667	6	4	2	1732	17508
GO:0030546	signaling receptor activator activity	7.06445	0.000854964	0.137681	414	57	357	1679	17153
GO:0010975	regulation of neuron projection development	7.03989	0.000876224	0.130672	551	72	479	1664	17031
GO:0003401	axis elongation	6.99859	0.000913166	0.368421	19	7	12	1729	17498
GO:0031418	L-ascorbic acid binding	6.99859	0.000913166	0.368421	19	7	12	1729	17498
GO:0009987	cellular process	6.98099	0.000929378	0.0948789	12595	1195	11400	541	6110
GO:0048519	negative regulation of biological process	6.96681	0.000942652	0.101099	5094	515	4579	1221	12931
GO:0005005	transmembrane-ephrin receptor activity	6.89219	0.00101569	0.5	10	5	5	1731	17505
GO:0048018	receptor ligand activity	6.89144	0.00101645	0.137255	408	56	352	1680	17158
GO:0006887	exocytosis	6.88778	0.00102018	0.16	200	32	168	1704	17342
GO:0030545	signaling receptor regulator activity	6.84489	0.00106488	0.134361	454	61	393	1675	17117
GO:0008201	heparin binding	6.82278	0.00108868	0.171053	152	26	126	1710	17384
GO:0019838	growth factor binding	6.73936	0.00118341	0.175182	137	24	113	1712	17397
GO:0005581	collagen trimer	6.70754	0.00122167	0.207792	77	16	61	1720	17449
GO:0014068	positive regulation of phosphatidylinositol 3-kinase signaling	6.70754	0.00122167	0.207792	77	16	61	1720	17449
GO:0051239	regulation of multicellular organismal process	6.6974	0.00123411	0.105175	2995	315	2680	1421	14830
GO:0001667	ameboidal-type cell migration	6.66371	0.00127641	0.156398	211	33	178	1703	17332
GO:0045165	cell fate commitment	6.65532	0.00128715	0.162921	178	29	149	1707	17361
GO:0040037	negative regulation of fibroblast growth factor receptor signaling pathway	6.64825	0.00129629	0.35	20	7	13	1729	17497
GO:0043535	regulation of blood vessel endothelial cell migration	6.64325	0.00130278	0.195652	92	18	74	1718	17436
GO:0005003	ephrin receptor activity	6.64054	0.00130632	0.4	15	6	9	1730	17501
GO:0031000	response to caffeine	6.64054	0.00130632	0.4	15	6	9	1730	17501
GO:0002685	regulation of leukocyte migration	6.5717	0.00139941	0.152838	229	35	194	1701	17316
GO:0030198	extracellular matrix organization	6.54126	0.00144268	0.14902	255	38	217	1698	17293
GO:0030324	lung development	6.52154	0.0014714	0.185185	108	20	88	1716	17422
GO:0010595	positive regulation of endothelial cell migration	6.52154	0.0014714	0.185185	108	20	88	1716	17422
GO:0061138	morphogenesis of a branching epithelium	6.47886	0.00153556	0.161111	180	29	151	1707	17359
GO:0043062	extracellular structure organization	6.46925	0.00155039	0.148438	256	38	218	1698	17292
GO:0045229	external encapsulating structure organization	6.46925	0.00155039	0.148438	256	38	218	1698	17292
GO:0001974	blood vessel remodeling	6.44253	0.00159238	0.235294	51	12	39	1724	17471
GO:0060038	cardiac muscle cell proliferation	6.43799	0.00159961	0.28125	32	9	23	1727	17487
GO:0061036	positive regulation of cartilage development	6.43799	0.00159961	0.28125	32	9	23	1727	17487
GO:0023051	regulation of signaling	6.42403	0.0016221	0.104077	3238	337	2901	1399	14609
GO:0044087	regulation of cellular component biogenesis	6.39926	0.00166278	0.118012	966	114	852	1622	16658
GO:0010646	regulation of cell communication	6.38398	0.00168839	0.104012	3240	337	2903	1399	14607
GO:0060052	neurofilament cytoskeleton organization	6.36303	0.00172413	0.454545	11	5	6	1731	17504
GO:0060068	vagina development	6.36303	0.00172413	0.454545	11	5	6	1731	17504
GO:0048666	neuron development	6.35525	0.00173761	0.163636	165	27	138	1709	17372
GO:0048738	cardiac muscle tissue development	6.33415	0.00177466	0.244444	45	11	34	1725	17476
GO:0001763	morphogenesis of a branching structure	6.33199	0.00177849	0.157895	190	30	160	1706	17350
GO:0003203	endocardial cushion morphogenesis	6.3231	0.00179438	0.333333	21	7	14	1729	17496
GO:0062023	collagen-containing extracellular matrix	6.31753	0.00180439	0.137363	364	50	314	1686	17196
GO:0045137	development of primary sexual characteristics	6.29413	0.00184711	0.571429	7	4	3	1732	17507
GO:0098642	network-forming collagen trimer	6.29413	0.00184711	0.571429	7	4	3	1732	17507
GO:0003228	atrial cardiac muscle tissue development	6.29413	0.00184711	0.571429	7	4	3	1732	17507
GO:0005004	GPI-linked ephrin receptor activity	6.29413	0.00184711	0.571429	7	4	3	1732	17507
GO:0055021	regulation of cardiac muscle tissue growth	6.28571	0.00186274	0.2	80	16	64	1720	17446
GO:0045669	positive regulation of osteoblast differentiation	6.25132	0.00192792	0.205479	73	15	58	1721	17452
GO:0060413	atrial septum morphogenesis	6.24939	0.00193164	0.375	16	6	10	1730	17500
GO:0001503	ossification	6.23726	0.0019552	0.171642	134	23	111	1713	17399
GO:0070372	regulation of ERK1 and ERK2 cascade	6.2276	0.00197418	0.141026	312	44	268	1692	17242
GO:0070374	positive regulation of ERK1 and ERK2 cascade	6.19113	0.0020475	0.152074	217	33	184	1703	17326
GO:0050678	regulation of epithelial cell proliferation	6.15705	0.00211848	0.133995	403	54	349	1682	17161
GO:0003002	regionalization	6.08346	0.00228026	0.143369	279	40	239	1696	17271
GO:0002693	positive regulation of cellular extravasation	6.02028	0.00242899	0.318182	22	7	15	1729	17495
GO:0010640	regulation of platelet-derived growth factor receptor signaling pathway	6.02028	0.00242899	0.318182	22	7	15	1729	17495
GO:0043195	terminal bouton	6.01979	0.00243017	0.195122	82	16	66	1720	17444
GO:0032940	secretion by cell	5.98334	0.00252039	0.134021	388	52	336	1684	17174
GO:0008237	metallopeptidase activity	5.97397	0.00254413	0.155914	186	29	157	1707	17353
GO:0060411	cardiac septum morphogenesis	5.9722	0.00254863	0.2	75	15	60	1721	17450
GO:0051130	positive regulation of cellular component organization	5.97048	0.00255301	0.114187	1156	132	1024	1604	16486
GO:0003180	aortic valve morphogenesis	5.95643	0.00258913	0.285714	28	8	20	1728	17490
GO:2000741	positive regulation of mesenchymal stem cell differentiation	5.90237	0.00273296	0.75	4	3	1	1733	17509
GO:0099160	postsynaptic intermediate filament cytoskeleton	5.90237	0.00273296	0.75	4	3	1	1733	17509
GO:0031544	peptidyl-proline 3-dioxygenase activity	5.90237	0.00273296	0.75	4	3	1	1733	17509
GO:0007223	Wnt signaling pathway, calcium modulating pathway	5.90237	0.00273296	0.75	4	3	1	1733	17509
GO:0060157	urinary bladder development	5.90237	0.00273296	0.75	4	3	1	1733	17509
GO:0035542	regulation of SNARE complex assembly	5.90237	0.00273296	0.75	4	3	1	1733	17509
GO:0005883	neurofilament	5.90082	0.00273721	0.416667	12	5	7	1731	17503
GO:0060065	uterus development	5.89275	0.00275937	0.352941	17	6	11	1730	17499
GO:0050850	positive regulation of calcium-mediated signaling	5.84838	0.00288458	0.243902	41	10	31	1726	17479
GO:0010464	regulation of mesenchymal cell proliferation	5.84838	0.00288458	0.243902	41	10	31	1726	17479
GO:0040008	regulation of growth	5.79565	0.00304075	0.121387	692	84	608	1652	16902
GO:0014066	regulation of phosphatidylinositol 3-kinase signaling	5.79211	0.00305154	0.181818	99	18	81	1718	17429
GO:0010596	negative regulation of endothelial cell migration	5.76222	0.00314412	0.218182	55	12	43	1724	17467
GO:0032331	negative regulation of chondrocyte differentiation	5.73741	0.00322311	0.304348	23	7	16	1729	17494
GO:0051056	regulation of small GTPase mediated signal transduction	5.72243	0.00327176	0.146552	232	34	198	1702	17312
GO:0045446	endothelial cell differentiation	5.7148	0.00329681	0.275862	29	8	21	1728	17489
GO:0060415	muscle tissue morphogenesis	5.706	0.00332596	0.194805	77	15	62	1721	17448
GO:0007610	behavior	5.70343	0.00333452	0.121951	656	80	576	1656	16934
GO:0048935	peripheral nervous system neuron development	5.67496	0.0034308	0.5	8	4	4	1732	17506
GO:0050650	chondroitin sulfate proteoglycan biosynthetic process	5.67496	0.0034308	0.5	8	4	4	1732	17506
GO:0050654	chondroitin sulfate proteoglycan metabolic process	5.67496	0.0034308	0.5	8	4	4	1732	17506
GO:0030314	junctional membrane complex	5.67496	0.0034308	0.5	8	4	4	1732	17506
GO:0030431	sleep	5.67496	0.0034308	0.5	8	4	4	1732	17506
GO:0032347	regulation of aldosterone biosynthetic process	5.67496	0.0034308	0.5	8	4	4	1732	17506
GO:0010830	regulation of myotube differentiation	5.65919	0.00348534	0.238095	42	10	32	1726	17478
GO:0048662	negative regulation of smooth muscle cell proliferation	5.65708	0.00349271	0.2	70	14	56	1722	17454
GO:2000027	regulation of animal organ morphogenesis	5.64495	0.00353531	0.169355	124	21	103	1715	17407
GO:0048468	cell development	5.64251	0.00354398	0.117509	851	100	751	1636	16759
GO:0060688	regulation of morphogenesis of a branching structure	5.62182	0.00361806	0.206349	63	13	50	1723	17460
GO:0008016	regulation of heart contraction	5.62055	0.00362265	0.153846	182	28	154	1708	17356
GO:0048638	regulation of developmental growth	5.60226	0.00368953	0.132124	386	51	335	1685	17175
GO:0016477	cell migration	5.57298	0.00379916	0.117233	853	100	753	1636	16757
GO:0048870	cell motility	5.57065	0.003808	0.115505	961	111	850	1625	16660
GO:0045667	regulation of osteoblast differentiation	5.56984	0.00381108	0.163121	141	23	118	1713	17392
GO:0005912	adherens junction	5.56984	0.00381108	0.163121	141	23	118	1713	17392
GO:0033623	regulation of integrin activation	5.56581	0.00382649	0.333333	18	6	12	1730	17498
GO:0010719	negative regulation of epithelial to mesenchymal transition	5.55556	0.00386592	0.25	36	9	27	1727	17483
GO:0010631	epithelial cell migration	5.55274	0.00387683	0.174312	109	19	90	1717	17420
GO:0001508	action potential	5.52174	0.00399887	0.186047	86	16	70	1720	17440
GO:0060420	regulation of heart growth	5.52174	0.00399887	0.186047	86	16	70	1720	17440
GO:0060219	camera-type eye photoreceptor cell differentiation	5.49188	0.00412007	0.384615	13	5	8	1731	17502
GO:0086001	cardiac muscle cell action potential	5.48566	0.00414579	0.266667	30	8	22	1728	17488
GO:0002686	negative regulation of leukocyte migration	5.47715	0.00418122	0.232558	43	10	33	1726	17477
GO:0055007	cardiac muscle cell differentiation	5.47715	0.00418122	0.232558	43	10	33	1726	17477
GO:0002063	chondrocyte development	5.47246	0.00420087	0.291667	24	7	17	1729	17493
GO:2000648	positive regulation of stem cell proliferation	5.45234	0.00428626	0.210526	57	12	45	1724	17465
GO:0120035	regulation of plasma membrane bounded cell projection organization	5.44875	0.00430169	0.119178	730	87	643	1649	16867
GO:0010634	positive regulation of epithelial cell migration	5.44264	0.00432802	0.157233	159	25	134	1711	17376
GO:0005509	calcium ion binding	5.44243	0.00432894	0.123457	567	70	497	1666	17013
GO:0140352	export from cell	5.42528	0.00440383	0.12809	445	57	388	1679	17122
GO:0044306	neuron projection terminus	5.39153	0.00455502	0.160839	143	23	120	1713	17390
GO:0010633	negative regulation of epithelial cell migration	5.39056	0.00455944	0.194444	72	14	58	1722	17452
GO:0050877	nervous system process	5.38919	0.00456568	0.117008	829	97	732	1639	16778
GO:0000981	DNA-binding transcription factor activity, RNA polymerase II-specific	5.38143	0.00460122	0.114943	957	110	847	1626	16663
GO:0008083	growth factor activity	5.37204	0.00464466	0.162963	135	22	113	1714	17397
GO:0048518	positive regulation of biological process	5.33941	0.0047987	0.0983607	5917	582	5335	1154	12175
GO:0030111	regulation of Wnt signaling pathway	5.335	0.00481993	0.135922	309	42	267	1694	17243
GO:0001944	vasculature development	5.30426	0.00497037	0.206897	58	12	46	1724	17464
GO:0005539	glycosaminoglycan binding	5.30132	0.004985	0.146226	212	31	181	1705	17329
GO:0031344	regulation of cell projection organization	5.29214	0.00503097	0.11828	744	88	656	1648	16854
GO:0002009	morphogenesis of an epithelium	5.291	0.0050367	0.133531	337	45	292	1691	17218
GO:0043550	regulation of lipid kinase activity	5.28861	0.00504875	0.215686	51	11	40	1725	17470
GO:0014706	striated muscle tissue development	5.28861	0.00504875	0.215686	51	11	40	1725	17470
GO:0072089	stem cell proliferation	5.28843	0.0050497	0.181818	88	16	72	1720	17438
GO:0030947	regulation of vascular endothelial growth factor receptor signaling pathway	5.26807	0.00515357	0.258065	31	8	23	1728	17487
GO:0035584	calcium-mediated signaling using intracellular calcium source	5.26467	0.0051711	0.315789	19	6	13	1730	17497
GO:0043679	axon terminus	5.25292	0.00523222	0.166667	120	20	100	1716	17410
GO:0060828	regulation of canonical Wnt signaling pathway	5.25024	0.00524625	0.142259	239	34	205	1702	17305
GO:0003181	atrioventricular valve morphogenesis	5.22372	0.00538728	0.28	25	7	18	1729	17492
GO:0090103	cochlea morphogenesis	5.22372	0.00538728	0.28	25	7	18	1729	17492
GO:0010977	negative regulation of neuron projection development	5.1977	0.00552925	0.154321	162	25	137	1711	17373
GO:0009968	negative regulation of signal transduction	5.17928	0.00563204	0.111111	1233	137	1096	1599	16414
GO:0051145	smooth muscle cell differentiation	5.17014	0.00568377	0.236842	38	9	29	1727	17481
GO:0030020	extracellular matrix structural constituent conferring tensile strength	5.17014	0.00568377	0.236842	38	9	29	1727	17481
GO:0014855	striated muscle cell proliferation	5.17014	0.00568377	0.236842	38	9	29	1727	17481
GO:0042693	muscle cell fate commitment	5.16089	0.00573657	0.444444	9	4	5	1732	17505
GO:0019336	phenol-containing compound catabolic process	5.16089	0.00573657	0.444444	9	4	5	1732	17505
GO:1905247	positive regulation of aspartic-type peptidase activity	5.16089	0.00573657	0.444444	9	4	5	1732	17505
GO:0032344	regulation of aldosterone metabolic process	5.16089	0.00573657	0.444444	9	4	5	1732	17505
GO:0006929	substrate-dependent cell migration	5.16089	0.00573657	0.444444	9	4	5	1732	17505
GO:0060452	positive regulation of cardiac muscle contraction	5.16089	0.00573657	0.444444	9	4	5	1732	17505
GO:0010881	regulation of cardiac muscle contraction by regulation of the release of sequestered calcium ion	5.16089	0.00573657	0.444444	9	4	5	1732	17505
GO:0050807	regulation of synapse organization	5.15954	0.00574432	0.136842	285	39	246	1697	17264
GO:0009966	regulation of signal transduction	5.1534	0.00577974	0.103166	2811	290	2521	1446	14989
GO:0045989	positive regulation of striated muscle contraction	5.12642	0.00593777	0.357143	14	5	9	1731	17501
GO:1900426	positive regulation of defense response to bacterium	5.12642	0.00593777	0.357143	14	5	9	1731	17501
GO:0001946	lymphangiogenesis	5.12642	0.00593777	0.357143	14	5	9	1731	17501
GO:1990635	proximal dendrite	5.12642	0.00593777	0.357143	14	5	9	1731	17501
GO:0007267	cell-cell signaling	5.09682	0.00611618	0.130919	359	47	312	1689	17198
GO:0051148	negative regulation of muscle cell differentiation	5.07322	0.00626225	0.19403	67	13	54	1723	17456
GO:0046875	ephrin receptor binding	5.06116	0.00633822	0.25	32	8	24	1728	17486
GO:1902603	carnitine transmembrane transport	5.05567	0.00637312	0.6	5	3	2	1733	17508
GO:1905222	atrioventricular canal morphogenesis	5.05567	0.00637312	0.6	5	3	2	1733	17508
GO:0005030	neurotrophin receptor activity	5.05567	0.00637312	0.6	5	3	2	1733	17508
GO:0043542	endothelial cell migration	5.01481	0.00663886	0.186667	75	14	61	1722	17449
GO:0003700	DNA-binding transcription factor activity	5.00002	0.00673783	0.112856	1019	115	904	1621	16606
GO:0004713	protein tyrosine kinase activity	4.99532	0.00676956	0.160305	131	21	110	1715	17400
GO:0035371	microtubule plus-end	4.98967	0.00680792	0.269231	26	7	19	1729	17491
GO:0086002	cardiac muscle cell action potential involved in contraction	4.98967	0.00680792	0.269231	26	7	19	1729	17491
GO:0090030	regulation of steroid hormone biosynthetic process	4.98618	0.00683174	0.3	20	6	14	1730	17496
GO:0051146	striated muscle cell differentiation	4.97766	0.00689018	0.180723	83	15	68	1721	17442
GO:0042391	regulation of membrane potential	4.94568	0.00711407	0.125561	446	56	390	1680	17120
GO:0006029	proteoglycan metabolic process	4.88537	0.00755632	0.196721	61	12	49	1724	17461
GO:1901888	regulation of cell junction assembly	4.88507	0.00755856	0.140969	227	32	195	1704	17315
GO:0048522	positive regulation of cellular process	4.87583	0.00762873	0.0984281	5344	526	4818	1210	12692
GO:0030500	regulation of bone mineralization	4.86567	0.00770667	0.178571	84	15	69	1721	17441
GO:0023057	negative regulation of signaling	4.86218	0.00773358	0.109212	1346	147	1199	1589	16311
GO:0046578	regulation of Ras protein signal transduction	4.85821	0.00776435	0.144279	201	29	172	1707	17338
GO:0030326	embryonic limb morphogenesis	4.85057	0.0078239	0.173913	92	16	76	1720	17434
GO:0008238	exopeptidase activity	4.85057	0.0078239	0.173913	92	16	76	1720	17434
GO:0035113	embryonic appendage morphogenesis	4.85057	0.0078239	0.173913	92	16	76	1720	17434
GO:0030001	metal ion transport	4.82866	0.00799724	0.120782	563	68	495	1668	17015
GO:0033674	positive regulation of kinase activity	4.82805	0.00800214	0.126521	411	52	359	1684	17151
GO:0048844	artery morphogenesis	4.82019	0.00806522	0.188406	69	13	56	1723	17454
GO:0009953	dorsal/ventral pattern formation	4.82019	0.00806522	0.188406	69	13	56	1723	17454
GO:0070570	regulation of neuron projection regeneration	4.81604	0.00809882	0.225	40	9	31	1727	17479
GO:0045823	positive regulation of heart contraction	4.81604	0.00809882	0.225	40	9	31	1727	17479
GO:0021515	cell differentiation in spinal cord	4.81604	0.00809882	0.225	40	9	31	1727	17479
GO:0001656	metanephros development	4.81604	0.00809882	0.225	40	9	31	1727	17479
GO:0030513	positive regulation of BMP signaling pathway	4.81604	0.00809882	0.225	40	9	31	1727	17479
GO:0042335	cuticle development	4.81196	0.00813188	1	2	2	0	1734	17510
GO:0070563	negative regulation of vitamin D receptor signaling pathway	4.81196	0.00813188	1	2	2	0	1734	17510
GO:0045720	negative regulation of integrin biosynthetic process	4.81196	0.00813188	1	2	2	0	1734	17510
GO:0048319	axial mesoderm morphogenesis	4.81196	0.00813188	1	2	2	0	1734	17510
GO:1902617	response to fluoride	4.81196	0.00813188	1	2	2	0	1734	17510
GO:0099182	presynaptic intermediate filament cytoskeleton	4.81196	0.00813188	1	2	2	0	1734	17510
GO:0099540	trans-synaptic signaling by neuropeptide	4.81196	0.00813188	1	2	2	0	1734	17510
GO:0099551	trans-synaptic signaling by neuropeptide, modulating synaptic transmission	4.81196	0.00813188	1	2	2	0	1734	17510
GO:1904073	regulation of trophectodermal cell proliferation	4.81196	0.00813188	1	2	2	0	1734	17510
GO:1904075	positive regulation of trophectodermal cell proliferation	4.81196	0.00813188	1	2	2	0	1734	17510
GO:0001734	mRNA (N6-adenosine)-methyltransferase activity	4.81196	0.00813188	1	2	2	0	1734	17510
GO:1904715	negative regulation of chaperone-mediated autophagy	4.81196	0.00813188	1	2	2	0	1734	17510
GO:0004063	aryldialkylphosphatase activity	4.81196	0.00813188	1	2	2	0	1734	17510
GO:0005169	neurotrophin TRKB receptor binding	4.81196	0.00813188	1	2	2	0	1734	17510
GO:0031798	type 1 metabotropic glutamate receptor binding	4.81196	0.00813188	1	2	2	0	1734	17510
GO:0032912	negative regulation of transforming growth factor beta2 production	4.81196	0.00813188	1	2	2	0	1734	17510
GO:0060450	positive regulation of hindgut contraction	4.81196	0.00813188	1	2	2	0	1734	17510
GO:0060599	lateral sprouting involved in mammary gland duct morphogenesis	4.81196	0.00813188	1	2	2	0	1734	17510
GO:0010796	regulation of multivesicular body size	4.81196	0.00813188	1	2	2	0	1734	17510
GO:0035906	descending aorta development	4.81196	0.00813188	1	2	2	0	1734	17510
GO:0150045	regulation of synaptic signaling by nitric oxide	4.81196	0.00813188	1	2	2	0	1734	17510
GO:0010648	negative regulation of cell communication	4.81157	0.00813507	0.10905	1348	147	1201	1589	16309
GO:0019896	axonal transport of mitochondrion	4.79712	0.00825349	0.333333	15	5	10	1731	17500
GO:0048681	negative regulation of axon regeneration	4.79712	0.00825349	0.333333	15	5	10	1731	17500
GO:0001754	eye photoreceptor cell differentiation	4.79712	0.00825349	0.333333	15	5	10	1731	17500
GO:0001945	lymph vessel development	4.79712	0.00825349	0.333333	15	5	10	1731	17500
GO:0030540	female genitalia development	4.79712	0.00825349	0.333333	15	5	10	1731	17500
GO:0005172	vascular endothelial growth factor receptor binding	4.79712	0.00825349	0.333333	15	5	10	1731	17500
GO:0061298	retina vasculature development in camera-type eye	4.79712	0.00825349	0.333333	15	5	10	1731	17500
GO:0044089	positive regulation of cellular component biogenesis	4.79209	0.0082951	0.122093	516	63	453	1673	17057
GO:0007368	determination of left/right symmetry	4.77922	0.00840251	0.181818	77	14	63	1722	17447
GO:0018126	protein hydroxylation	4.76903	0.00848862	0.259259	27	7	20	1729	17490
GO:0072132	mesenchyme morphogenesis	4.76903	0.00848862	0.259259	27	7	20	1729	17490
GO:0001736	establishment of planar polarity	4.76903	0.00848862	0.259259	27	7	20	1729	17490
GO:0051058	negative regulation of small GTPase mediated signal transduction	4.75367	0.00862003	0.193548	62	12	50	1724	17460
GO:0070167	regulation of biomineral tissue development	4.74797	0.00866929	0.168317	101	17	84	1719	17426
GO:0060070	canonical Wnt signaling pathway	4.74797	0.00866929	0.168317	101	17	84	1719	17426
GO:0060537	muscle tissue development	4.73848	0.00875191	0.156716	134	21	113	1715	17397
GO:0045595	regulation of cell differentiation	4.73626	0.00877141	0.107143	1596	171	1425	1565	16085
GO:2000136	regulation of cell proliferation involved in heart morphogenesis	4.72771	0.00884668	0.285714	21	6	15	1730	17495
GO:0090043	regulation of tubulin deacetylation	4.72771	0.00884668	0.285714	21	6	15	1730	17495
GO:0048598	embryonic morphogenesis	4.72502	0.00887053	0.124169	451	56	395	1680	17115
GO:0043025	neuronal cell body	4.72418	0.00887799	0.118893	614	73	541	1663	16969
GO:0060405	regulation of penile erection	4.72352	0.00888382	0.4	10	4	6	1732	17504
GO:0060926	cardiac pacemaker cell development	4.72352	0.00888382	0.4	10	4	6	1732	17504
GO:0090527	actin filament reorganization	4.72352	0.00888382	0.4	10	4	6	1732	17504
GO:0039706	co-receptor binding	4.72352	0.00888382	0.4	10	4	6	1732	17504
GO:0015293	symporter activity	4.70923	0.00901169	0.15873	126	20	106	1716	17404
GO:0031589	cell-substrate adhesion	4.6929	0.00916012	0.15	160	24	136	1712	17374
GO:0051049	regulation of transport	4.69174	0.0091707	0.105843	1814	192	1622	1544	15888
GO:0009855	determination of bilateral symmetry	4.66564	0.00941325	0.179487	78	14	64	1722	17446
GO:0048488	synaptic vesicle endocytosis	4.66187	0.00944878	0.208333	48	10	38	1726	17472
GO:0023052	signaling	4.65106	0.00955148	0.127717	368	47	321	1689	17189
GO:0014910	regulation of smooth muscle cell migration	4.65087	0.00955331	0.166667	102	17	85	1719	17425
GO:0005794	Golgi apparatus	4.6493	0.00956827	0.108761	1324	144	1180	1592	16330
GO:0030425	dendrite	4.63927	0.00966478	0.120594	539	65	474	1671	17036
GO:0030278	regulation of ossification	4.57396	0.010317	0.154412	136	21	115	1715	17395
GO:0043536	positive regulation of blood vessel endothelial cell migration	4.56329	0.0104277	0.196429	56	11	45	1725	17465
GO:0046580	negative regulation of Ras protein signal transduction	4.56329	0.0104277	0.196429	56	11	45	1725	17465
GO:0098686	hippocampal mossy fiber to CA3 synapse	4.56329	0.0104277	0.196429	56	11	45	1725	17465
GO:0098797	plasma membrane protein complex	4.56159	0.0104454	0.120148	541	65	476	1671	17034
GO:0046903	secretion	4.56093	0.0104523	0.121704	493	60	433	1676	17077
GO:0045499	chemorepellent activity	4.56066	0.0104551	0.25	28	7	21	1729	17489
GO:0048010	vascular endothelial growth factor receptor signaling pathway	4.56066	0.0104551	0.25	28	7	21	1729	17489
GO:0003148	outflow tract septum morphogenesis	4.56066	0.0104551	0.25	28	7	21	1729	17489
GO:0007164	establishment of tissue polarity	4.56066	0.0104551	0.25	28	7	21	1729	17489
GO:0043167	ion binding	4.55642	0.0104996	0.0984	5000	492	4508	1244	13002
GO:0007224	smoothened signaling pathway	4.55565	0.0105076	0.165049	103	17	86	1719	17424
GO:0009799	specification of symmetry	4.55475	0.0105172	0.177215	79	14	65	1722	17445
GO:0042327	positive regulation of phosphorylation	4.53487	0.0107283	0.114504	786	90	696	1646	16814
GO:0045596	negative regulation of cell differentiation	4.52705	0.0108125	0.116519	678	79	599	1657	16911
GO:0045216	cell-cell junction organization	4.51996	0.0108894	0.146199	171	25	146	1711	17364
GO:0035107	appendage morphogenesis	4.50928	0.0110064	0.158333	120	19	101	1717	17409
GO:0035108	limb morphogenesis	4.50928	0.0110064	0.158333	120	19	101	1717	17409
GO:0048568	embryonic organ development	4.50033	0.0111053	0.144444	180	26	154	1710	17356
GO:0034698	response to gonadotropin	4.49838	0.0111271	0.3125	16	5	11	1731	17499
GO:0086005	ventricular cardiac muscle cell action potential	4.49838	0.0111271	0.3125	16	5	11	1731	17499
GO:0043537	negative regulation of blood vessel endothelial cell migration	4.49731	0.0111389	0.228571	35	8	27	1728	17483
GO:0048679	regulation of axon regeneration	4.49731	0.0111389	0.228571	35	8	27	1728	17483
GO:0001709	cell fate determination	4.49731	0.0111389	0.228571	35	8	27	1728	17483
GO:1990752	microtubule end	4.49731	0.0111389	0.228571	35	8	27	1728	17483
GO:0030166	proteoglycan biosynthetic process	4.48975	0.0112235	0.214286	42	9	33	1727	17477
GO:0140359	ABC-type transporter activity	4.48975	0.0112235	0.214286	42	9	33	1727	17477
GO:0008038	neuron recognition	4.48975	0.0112235	0.214286	42	9	33	1727	17477
GO:0043567	regulation of insulin-like growth factor receptor signaling pathway	4.48709	0.0112533	0.272727	22	6	16	1730	17494
GO:0048670	regulation of collateral sprouting	4.48709	0.0112533	0.272727	22	6	16	1730	17494
GO:0060384	innervation	4.48709	0.0112533	0.272727	22	6	16	1730	17494
GO:0040019	positive regulation of embryonic development	4.48709	0.0112533	0.272727	22	6	16	1730	17494
GO:0043005	neuron projection	4.48118	0.01132	0.109106	1219	133	1086	1603	16424
GO:0001568	blood vessel development	4.47175	0.0114274	0.147239	163	24	139	1712	17371
GO:0034330	cell junction organization	4.46943	0.0114538	0.124105	419	52	367	1684	17143
GO:0035295	tube development	4.45886	0.0115755	0.138889	216	30	186	1706	17324
GO:0032411	positive regulation of transporter activity	4.45719	0.0115949	0.155039	129	20	109	1716	17401
GO:0008194	UDP-glycosyltransferase activity	4.45719	0.0115949	0.155039	129	20	109	1716	17401
GO:0060021	roof of mouth development	4.44198	0.0117726	0.170455	88	15	73	1721	17437
GO:0015879	carnitine transport	4.43175	0.0118936	0.5	6	3	3	1733	17507
GO:0016714	oxidoreductase activity, acting on paired donors, with incorporation or reduction of molecular oxygen, reduced pteridine as one donor, and incorporation of one atom of oxygen	4.43175	0.0118936	0.5	6	3	3	1733	17507
GO:0072012	glomerulus vasculature development	4.43175	0.0118936	0.5	6	3	3	1733	17507
GO:2000427	positive regulation of apoptotic cell clearance	4.43175	0.0118936	0.5	6	3	3	1733	17507
GO:2000544	regulation of endothelial cell chemotaxis to fibroblast growth factor	4.43175	0.0118936	0.5	6	3	3	1733	17507
GO:0046668	regulation of retinal cell programmed cell death	4.43175	0.0118936	0.5	6	3	3	1733	17507
GO:1904847	regulation of cell chemotaxis to fibroblast growth factor	4.43175	0.0118936	0.5	6	3	3	1733	17507
GO:1905072	cardiac jelly development	4.43175	0.0118936	0.5	6	3	3	1733	17507
GO:0003150	muscular septum morphogenesis	4.43175	0.0118936	0.5	6	3	3	1733	17507
GO:0033133	positive regulation of glucokinase activity	4.43175	0.0118936	0.5	6	3	3	1733	17507
GO:0060527	prostate epithelial cord arborization involved in prostate glandular acinus morphogenesis	4.43175	0.0118936	0.5	6	3	3	1733	17507
GO:0060836	lymphatic endothelial cell differentiation	4.43175	0.0118936	0.5	6	3	3	1733	17507
GO:0060931	sinoatrial node cell development	4.43175	0.0118936	0.5	6	3	3	1733	17507
GO:0061437	renal system vasculature development	4.43175	0.0118936	0.5	6	3	3	1733	17507
GO:0061440	kidney vasculature development	4.43175	0.0118936	0.5	6	3	3	1733	17507
GO:0090500	endocardial cushion to mesenchymal transition	4.43175	0.0118936	0.5	6	3	3	1733	17507
GO:0001558	regulation of cell growth	4.42609	0.0119611	0.123007	439	54	385	1682	17125
GO:0032414	positive regulation of ion transmembrane transporter activity	4.42407	0.0119854	0.157025	121	19	102	1717	17408
GO:0043204	perikaryon	4.4146	0.0120994	0.152174	138	21	117	1715	17393
GO:0043087	regulation of GTPase activity	4.41206	0.0121302	0.127536	345	44	301	1692	17209
GO:0004222	metalloendopeptidase activity	4.39495	0.0123395	0.159292	113	18	95	1718	17415
GO:0045296	cadherin binding	4.38035	0.012521	0.184615	65	12	53	1724	17457
GO:0061037	negative regulation of cartilage development	4.36358	0.0127328	0.241379	29	7	22	1729	17488
GO:0042285	xylosyltransferase activity	4.34473	0.0129751	0.363636	11	4	7	1732	17503
GO:0043568	positive regulation of insulin-like growth factor receptor signaling pathway	4.34473	0.0129751	0.363636	11	4	7	1732	17503
GO:0071073	positive regulation of phospholipid biosynthetic process	4.34473	0.0129751	0.363636	11	4	7	1732	17503
GO:1902513	regulation of organelle transport along microtubule	4.34473	0.0129751	0.363636	11	4	7	1732	17503
GO:0098590	plasma membrane region	4.34379	0.0129872	0.108878	1194	130	1064	1606	16446
GO:0045937	positive regulation of phosphate metabolic process	4.3362	0.0130862	0.112529	862	97	765	1639	16745
GO:0010562	positive regulation of phosphorus metabolic process	4.3362	0.0130862	0.112529	862	97	765	1639	16745
GO:0051154	negative regulation of striated muscle cell differentiation	4.33609	0.0130876	0.209302	43	9	34	1727	17476
GO:0061098	positive regulation of protein tyrosine kinase activity	4.33609	0.0130876	0.209302	43	9	34	1727	17476
GO:0032879	regulation of localization	4.33321	0.0131254	0.103512	2164	224	1940	1512	15570
GO:0098742	cell-cell adhesion via plasma-membrane adhesion molecules	4.32941	0.0131753	0.145455	165	24	141	1712	17369
GO:0098631	cell adhesion mediator activity	4.32626	0.0132169	0.222222	36	8	28	1728	17482
GO:0000149	SNARE binding	4.30838	0.0134553	0.157895	114	18	96	1718	17414
GO:0035265	organ growth	4.30378	0.0135173	0.189655	58	11	47	1725	17463
GO:0019216	regulation of lipid metabolic process	4.28844	0.0137263	0.12605	357	45	312	1691	17198
GO:0002027	regulation of heart rate	4.2809	0.0138302	0.160377	106	17	89	1719	17421
GO:0048585	negative regulation of response to stimulus	4.26896	0.0139964	0.105751	1617	171	1446	1565	16064
GO:0055008	cardiac muscle tissue morphogenesis	4.26275	0.0140834	0.181818	66	12	54	1724	17456
GO:0007606	sensory perception of chemical stimulus	4.26275	0.0140834	0.181818	66	12	54	1724	17456
GO:0070168	negative regulation of biomineral tissue development	4.26247	0.0140875	0.26087	23	6	17	1730	17493
GO:0106030	neuron projection fasciculation	4.26247	0.0140875	0.26087	23	6	17	1730	17493
GO:0047497	mitochondrion transport along microtubule	4.26247	0.0140875	0.26087	23	6	17	1730	17493
GO:0003170	heart valve development	4.26247	0.0140875	0.26087	23	6	17	1730	17493
GO:0007413	axonal fasciculation	4.26247	0.0140875	0.26087	23	6	17	1730	17493
GO:0008585	female gonad development	4.26247	0.0140875	0.26087	23	6	17	1730	17493
GO:0034643	establishment of mitochondrion localization, microtubule-mediated	4.26247	0.0140875	0.26087	23	6	17	1730	17493
GO:0002688	regulation of leukocyte chemotaxis	4.25804	0.01415	0.154472	123	19	104	1717	17406
GO:0006812	monoatomic cation transport	4.25448	0.0142005	0.11617	637	74	563	1662	16947
GO:0140238	presynaptic endocytosis	4.23811	0.0144348	0.196078	51	10	41	1726	17469
GO:0032007	negative regulation of TOR signaling	4.23811	0.0144348	0.196078	51	10	41	1726	17469
GO:0045956	positive regulation of calcium ion-dependent exocytosis	4.2258	0.0146136	0.294118	17	5	12	1731	17498
GO:0046530	photoreceptor cell differentiation	4.2258	0.0146136	0.294118	17	5	12	1731	17498
GO:0048668	collateral sprouting	4.2258	0.0146136	0.294118	17	5	12	1731	17498
GO:0010566	regulation of ketone biosynthetic process	4.2258	0.0146136	0.294118	17	5	12	1731	17498
GO:0060973	cell migration involved in heart development	4.2258	0.0146136	0.294118	17	5	12	1731	17498
GO:1903524	positive regulation of blood circulation	4.18831	0.0151719	0.204545	44	9	35	1727	17475
GO:0002691	regulation of cellular extravasation	4.18831	0.0151719	0.204545	44	9	35	1727	17475
GO:0019220	regulation of phosphate metabolic process	4.18676	0.0151954	0.107277	1333	143	1190	1593	16320
GO:0048562	embryonic organ morphogenesis	4.18485	0.0152246	0.148936	141	21	120	1715	17390
GO:0140677	molecular function activator activity	4.1663	0.0155096	0.10885	1130	123	1007	1613	16503
GO:0051174	regulation of phosphorus metabolic process	4.16352	0.0155527	0.107196	1334	143	1191	1593	16319
GO:1905332	positive regulation of morphogenesis of an epithelium	4.16277	0.0155644	0.216216	37	8	29	1728	17481
GO:0031109	microtubule polymerization or depolymerization	4.16277	0.0155644	0.216216	37	8	29	1728	17481
GO:0034394	protein localization to cell surface	4.16277	0.0155644	0.216216	37	8	29	1728	17481
GO:0090049	regulation of cell migration involved in sprouting angiogenesis	4.16277	0.0155644	0.216216	37	8	29	1728	17481
GO:0055117	regulation of cardiac muscle contraction	4.14839	0.0157899	0.179104	67	12	55	1724	17455
GO:0007156	homophilic cell adhesion via plasma membrane adhesion molecules	4.14797	0.0157964	0.164835	91	15	76	1721	17434
GO:0046620	regulation of organ growth	4.13995	0.0159236	0.155172	116	18	98	1718	17412
GO:0045933	positive regulation of muscle contraction	4.1063	0.0164686	0.192308	52	10	42	1726	17468
GO:0055006	cardiac cell development	4.1063	0.0164686	0.192308	52	10	42	1726	17468
GO:0033002	muscle cell proliferation	4.1063	0.0164686	0.192308	52	10	42	1726	17468
GO:0030510	regulation of BMP signaling pathway	4.07747	0.0169503	0.16	100	16	84	1720	17426
GO:0090288	negative regulation of cellular response to growth factor stimulus	4.07747	0.0169503	0.16	100	16	84	1720	17426
GO:0099537	trans-synaptic signaling	4.05614	0.0173157	0.13278	241	32	209	1704	17301
GO:0015294	solute:monoatomic cation symporter activity	4.05419	0.0173495	0.163043	92	15	77	1721	17433
GO:2000010	positive regulation of protein localization to cell surface	4.05226	0.0173831	0.25	24	6	18	1730	17492
GO:2000345	regulation of hepatocyte proliferation	4.05226	0.0173831	0.25	24	6	18	1730	17492
GO:2000738	positive regulation of stem cell differentiation	4.05226	0.0173831	0.25	24	6	18	1730	17492
GO:0010560	positive regulation of glycoprotein biosynthetic process	4.05226	0.0173831	0.25	24	6	18	1730	17492
GO:0030501	positive regulation of bone mineralization	4.04612	0.0174902	0.2	45	9	36	1727	17474
GO:0032768	regulation of monooxygenase activity	4.04612	0.0174902	0.2	45	9	36	1727	17474
GO:0035136	forelimb morphogenesis	4.04612	0.0174902	0.2	45	9	36	1727	17474
GO:0046872	metal ion binding	4.0168	0.0180105	0.0998223	3376	337	3039	1399	14471
GO:0042756	drinking behavior	4.01217	0.018094	0.333333	12	4	8	1732	17502
GO:0043176	amine binding	4.01217	0.018094	0.333333	12	4	8	1732	17502
GO:0019511	peptidyl-proline hydroxylation	4.01217	0.018094	0.333333	12	4	8	1732	17502
GO:0071679	commissural neuron axon guidance	4.01217	0.018094	0.333333	12	4	8	1732	17502
GO:0048845	venous blood vessel morphogenesis	4.01217	0.018094	0.333333	12	4	8	1732	17502
GO:1905245	regulation of aspartic-type peptidase activity	4.01217	0.018094	0.333333	12	4	8	1732	17502
GO:0033632	regulation of cell-cell adhesion mediated by integrin	4.01217	0.018094	0.333333	12	4	8	1732	17502
GO:0060231	mesenchymal to epithelial transition	4.01217	0.018094	0.333333	12	4	8	1732	17502
GO:0060402	calcium ion transport into cytosol	4.01217	0.018094	0.333333	12	4	8	1732	17502
GO:0010642	negative regulation of platelet-derived growth factor receptor signaling pathway	4.01217	0.018094	0.333333	12	4	8	1732	17502
GO:0038063	collagen-activated tyrosine kinase receptor signaling pathway	4.01217	0.018094	0.333333	12	4	8	1732	17502
GO:0090385	phagosome-lysosome fusion	4.01217	0.018094	0.333333	12	4	8	1732	17502
GO:0070884	regulation of calcineurin-NFAT signaling cascade	4.00637	0.0181992	0.210526	38	8	30	1728	17480
GO:0014059	regulation of dopamine secretion	4.00637	0.0181992	0.210526	38	8	30	1728	17480
GO:0045597	positive regulation of cell differentiation	4.00226	0.0182743	0.110278	934	103	831	1633	16679
GO:0016757	glycosyltransferase activity	4.00167	0.0182852	0.132231	242	32	210	1704	17300
GO:0044297	cell body	4.00053	0.0183059	0.113636	704	80	624	1656	16886
GO:0032101	regulation of response to external stimulus	4.00023	0.0183115	0.109268	1025	112	913	1624	16597
GO:0017147	Wnt-protein binding	3.99982	0.018319	0.225806	31	7	24	1729	17486
GO:1903034	regulation of response to wounding	3.99059	0.0184887	0.141176	170	24	146	1712	17364
GO:0048706	embryonic skeletal system development	3.97886	0.0187069	0.188679	53	10	43	1726	17467
GO:0071675	regulation of mononuclear cell migration	3.97757	0.018731	0.152542	118	18	100	1718	17410
GO:0042308	negative regulation of protein import into nucleus	3.9759	0.0187625	0.277778	18	5	13	1731	17497
GO:0070571	negative regulation of neuron projection regeneration	3.9759	0.0187625	0.277778	18	5	13	1731	17497
GO:0071676	negative regulation of mononuclear cell migration	3.9759	0.0187625	0.277778	18	5	13	1731	17497
GO:0048148	behavioral response to cocaine	3.9759	0.0187625	0.277778	18	5	13	1731	17497
GO:0001502	cartilage condensation	3.9759	0.0187625	0.277778	18	5	13	1731	17497
GO:0051797	regulation of hair follicle development	3.9759	0.0187625	0.277778	18	5	13	1731	17497
GO:0140131	positive regulation of lymphocyte chemotaxis	3.9759	0.0187625	0.277778	18	5	13	1731	17497
GO:0007614	short-term memory	3.9759	0.0187625	0.277778	18	5	13	1731	17497
GO:0060216	definitive hemopoiesis	3.9759	0.0187625	0.277778	18	5	13	1731	17497
GO:0038065	collagen-activated signaling pathway	3.9759	0.0187625	0.277778	18	5	13	1731	17497
GO:0030509	BMP signaling pathway	3.96243	0.0190168	0.16129	93	15	78	1721	17432
GO:0099536	synaptic signaling	3.95836	0.0190943	0.130952	252	33	219	1703	17291
GO:0045778	positive regulation of ossification	3.94317	0.0193867	0.180328	61	11	50	1725	17460
GO:0050433	regulation of catecholamine secretion	3.94317	0.0193867	0.180328	61	11	50	1725	17460
GO:0051963	regulation of synapse assembly	3.94283	0.0193932	0.149606	127	19	108	1717	17402
GO:0061387	regulation of extent of cell growth	3.94283	0.0193932	0.149606	127	19	108	1717	17402
GO:0045110	intermediate filament bundle assembly	3.94102	0.0194285	0.428571	7	3	4	1733	17506
GO:2000064	regulation of cortisol biosynthetic process	3.94102	0.0194285	0.428571	7	3	4	1733	17506
GO:0021696	cerebellar cortex morphogenesis	3.94102	0.0194285	0.428571	7	3	4	1733	17506
GO:0098634	cell-matrix adhesion mediator activity	3.94102	0.0194285	0.428571	7	3	4	1733	17506
GO:0098664	G protein-coupled serotonin receptor signaling pathway	3.94102	0.0194285	0.428571	7	3	4	1733	17506
GO:1903301	positive regulation of hexokinase activity	3.94102	0.0194285	0.428571	7	3	4	1733	17506
GO:1904026	regulation of collagen fibril organization	3.94102	0.0194285	0.428571	7	3	4	1733	17506
GO:1904781	positive regulation of protein localization to centrosome	3.94102	0.0194285	0.428571	7	3	4	1733	17506
GO:1905314	semi-lunar valve development	3.94102	0.0194285	0.428571	7	3	4	1733	17506
GO:0003176	aortic valve development	3.94102	0.0194285	0.428571	7	3	4	1733	17506
GO:0030023	extracellular matrix constituent conferring elasticity	3.94102	0.0194285	0.428571	7	3	4	1733	17506
GO:0060449	bud elongation involved in lung branching	3.94102	0.0194285	0.428571	7	3	4	1733	17506
GO:0060923	cardiac muscle cell fate commitment	3.94102	0.0194285	0.428571	7	3	4	1733	17506
GO:0040031	snRNA modification	3.94102	0.0194285	0.428571	7	3	4	1733	17506
GO:0030971	receptor tyrosine kinase binding	3.92981	0.0196473	0.168831	77	13	64	1723	17446
GO:0050771	negative regulation of axonogenesis	3.92889	0.0196654	0.173913	69	12	57	1724	17453
GO:1902531	regulation of intracellular signal transduction	3.92564	0.0197295	0.104899	1592	167	1425	1569	16085
GO:0010558	negative regulation of macromolecule biosynthetic process	3.89462	0.0203511	0.105984	1387	147	1240	1589	16270
GO:0030856	regulation of epithelial cell differentiation	3.87961	0.0206589	0.142857	154	22	132	1714	17378
GO:0048704	embryonic skeletal system morphogenesis	3.87265	0.0208031	0.159574	94	15	79	1721	17431
GO:0003012	muscle system process	3.86222	0.0210214	0.134615	208	28	180	1708	17330
GO:0055001	muscle cell development	3.85704	0.0211304	0.153153	111	17	94	1719	17416
GO:0043551	regulation of phosphatidylinositol 3-kinase activity	3.85666	0.0211385	0.205128	39	8	31	1728	17479
GO:0106056	regulation of calcineurin-mediated signaling	3.85666	0.0211385	0.205128	39	8	31	1728	17479
GO:0004180	carboxypeptidase activity	3.85666	0.0211385	0.205128	39	8	31	1728	17479
GO:0050922	negative regulation of chemotaxis	3.85561	0.0211606	0.185185	54	10	44	1726	17466
GO:0005544	calcium-dependent phospholipid binding	3.85561	0.0211606	0.185185	54	10	44	1726	17466
GO:2000050	regulation of non-canonical Wnt signaling pathway	3.85511	0.0211712	0.24	25	6	19	1730	17491
GO:0048841	regulation of axon extension involved in axon guidance	3.83166	0.0216736	0.21875	32	7	25	1729	17485
GO:0040036	regulation of fibroblast growth factor receptor signaling pathway	3.83166	0.0216736	0.21875	32	7	25	1729	17485
GO:0090497	mesenchymal cell migration	3.83003	0.0217089	0.177419	62	11	51	1725	17459
GO:0043169	cation binding	3.81232	0.0220969	0.0993052	3454	343	3111	1393	14399
GO:0033628	regulation of cell adhesion mediated by integrin	3.77736	0.0228829	0.191489	47	9	38	1727	17472
GO:0102007	acyl-L-homoserine-lactone lactonohydrolase activity	3.7753	0.0229302	0.666667	3	2	1	1734	17509
GO:0016748	succinyltransferase activity	3.7753	0.0229302	0.666667	3	2	1	1734	17509
GO:0043134	regulation of hindgut contraction	3.7753	0.0229302	0.666667	3	2	1	1734	17509
GO:0045105	intermediate filament polymerization or depolymerization	3.7753	0.0229302	0.666667	3	2	1	1734	17509
GO:0021508	floor plate formation	3.7753	0.0229302	0.666667	3	2	1	1734	17509
GO:0021524	visceral motor neuron differentiation	3.7753	0.0229302	0.666667	3	2	1	1734	17509
GO:0021529	spinal cord oligodendrocyte cell differentiation	3.7753	0.0229302	0.666667	3	2	1	1734	17509
GO:0106016	positive regulation of inflammatory response to wounding	3.7753	0.0229302	0.666667	3	2	1	1734	17509
GO:0046103	inosine biosynthetic process	3.7753	0.0229302	0.666667	3	2	1	1734	17509
GO:1900138	negative regulation of phospholipase A2 activity	3.7753	0.0229302	0.666667	3	2	1	1734	17509
GO:0072034	renal vesicle induction	3.7753	0.0229302	0.666667	3	2	1	1734	17509
GO:0046573	lactonohydrolase activity	3.7753	0.0229302	0.666667	3	2	1	1734	17509
GO:0097155	fasciculation of sensory neuron axon	3.7753	0.0229302	0.666667	3	2	1	1734	17509
GO:0097195	pilomotor reflex	3.7753	0.0229302	0.666667	3	2	1	1734	17509
GO:1901403	positive regulation of tetrapyrrole metabolic process	3.7753	0.0229302	0.666667	3	2	1	1734	17509
GO:0097442	CA3 pyramidal cell dendrite	3.7753	0.0229302	0.666667	3	2	1	1734	17509
GO:1901951	regulation of anterograde dense core granule transport	3.7753	0.0229302	0.666667	3	2	1	1734	17509
GO:1901953	positive regulation of anterograde dense core granule transport	3.7753	0.0229302	0.666667	3	2	1	1734	17509
GO:0048807	female genitalia morphogenesis	3.7753	0.0229302	0.666667	3	2	1	1734	17509
GO:1902731	negative regulation of chondrocyte proliferation	3.7753	0.0229302	0.666667	3	2	1	1734	17509
GO:0050196	[phosphorylase] phosphatase activity	3.7753	0.0229302	0.666667	3	2	1	1734	17509
GO:0099184	structural constituent of postsynaptic intermediate filament cytoskeleton	3.7753	0.0229302	0.666667	3	2	1	1734	17509
GO:1903929	primary palate development	3.7753	0.0229302	0.666667	3	2	1	1734	17509
GO:1904121	phosphatidylethanolamine transfer activity	3.7753	0.0229302	0.666667	3	2	1	1734	17509
GO:0051724	NAD transmembrane transporter activity	3.7753	0.0229302	0.666667	3	2	1	1734	17509
GO:0002276	basophil activation involved in immune response	3.7753	0.0229302	0.666667	3	2	1	1734	17509
GO:0003199	endocardial cushion to mesenchymal transition involved in heart valve formation	3.7753	0.0229302	0.666667	3	2	1	1734	17509
GO:0003365	establishment of cell polarity involved in ameboidal cell migration	3.7753	0.0229302	0.666667	3	2	1	1734	17509
GO:0004185	serine-type carboxypeptidase activity	3.7753	0.0229302	0.666667	3	2	1	1734	17509
GO:0055059	asymmetric neuroblast division	3.7753	0.0229302	0.666667	3	2	1	1734	17509
GO:0005334	norepinephrine:sodium symporter activity	3.7753	0.0229302	0.666667	3	2	1	1734	17509
GO:0031092	platelet alpha granule membrane	3.7753	0.0229302	0.666667	3	2	1	1734	17509
GO:0031120	snRNA pseudouridine synthesis	3.7753	0.0229302	0.666667	3	2	1	1734	17509
GO:0007494	midgut development	3.7753	0.0229302	0.666667	3	2	1	1734	17509
GO:0008627	intrinsic apoptotic signaling pathway in response to osmotic stress	3.7753	0.0229302	0.666667	3	2	1	1734	17509
GO:0060128	corticotropin hormone secreting cell differentiation	3.7753	0.0229302	0.666667	3	2	1	1734	17509
GO:0060594	mammary gland specification	3.7753	0.0229302	0.666667	3	2	1	1734	17509
GO:0060748	tertiary branching involved in mammary gland duct morphogenesis	3.7753	0.0229302	0.666667	3	2	1	1734	17509
GO:0060872	semicircular canal development	3.7753	0.0229302	0.666667	3	2	1	1734	17509
GO:0060927	cardiac pacemaker cell fate commitment	3.7753	0.0229302	0.666667	3	2	1	1734	17509
GO:0061113	pancreas morphogenesis	3.7753	0.0229302	0.666667	3	2	1	1734	17509
GO:0035651	AP-3 adaptor complex binding	3.7753	0.0229302	0.666667	3	2	1	1734	17509
GO:0051172	negative regulation of nitrogen compound metabolic process	3.75461	0.0234097	0.102004	2196	224	1972	1512	15538
GO:0035329	hippo signaling	3.74581	0.0236165	0.263158	19	5	14	1731	17496
GO:0048286	lung alveolus development	3.73638	0.0238403	0.181818	55	10	45	1726	17465
GO:0072384	organelle transport along microtubule	3.73406	0.0238957	0.164557	79	13	66	1723	17444
GO:0042577	lipid phosphatase activity	3.71709	0.0243046	0.307692	13	4	9	1732	17501
GO:0043931	ossification involved in bone maturation	3.71709	0.0243046	0.307692	13	4	9	1732	17501
GO:1903727	positive regulation of phospholipid metabolic process	3.71709	0.0243046	0.307692	13	4	9	1732	17501
GO:0003188	heart valve formation	3.71709	0.0243046	0.307692	13	4	9	1732	17501
GO:0003207	cardiac chamber formation	3.71709	0.0243046	0.307692	13	4	9	1732	17501
GO:0005402	carbohydrate:monoatomic cation symporter activity	3.71709	0.0243046	0.307692	13	4	9	1732	17501
GO:0030949	positive regulation of vascular endothelial growth factor receptor signaling pathway	3.71709	0.0243046	0.307692	13	4	9	1732	17501
GO:0031340	positive regulation of vesicle fusion	3.71709	0.0243046	0.307692	13	4	9	1732	17501
GO:0010838	positive regulation of keratinocyte proliferation	3.71709	0.0243046	0.307692	13	4	9	1732	17501
GO:0060412	ventricular septum morphogenesis	3.71324	0.0243984	0.2	40	8	32	1728	17478
GO:0048583	regulation of response to stimulus	3.71309	0.024402	0.0986667	3750	370	3380	1366	14130
GO:0005178	integrin binding	3.6894	0.0249871	0.141892	148	21	127	1715	17383
GO:0050731	positive regulation of peptidyl-tyrosine phosphorylation	3.67609	0.0253218	0.13587	184	25	159	1711	17351
GO:0071772	response to BMP	3.67179	0.0254309	0.212121	33	7	26	1729	17484
GO:0071773	cellular response to BMP stimulus	3.67179	0.0254309	0.212121	33	7	26	1729	17484
GO:1900274	regulation of phospholipase C activity	3.67179	0.0254309	0.212121	33	7	26	1729	17484
GO:0008305	integrin complex	3.67179	0.0254309	0.212121	33	7	26	1729	17484
GO:0060306	regulation of membrane repolarization	3.67179	0.0254309	0.212121	33	7	26	1729	17484
GO:0090218	positive regulation of lipid kinase activity	3.67179	0.0254309	0.212121	33	7	26	1729	17484
GO:1990782	protein tyrosine kinase binding	3.67006	0.0254749	0.147541	122	18	104	1718	17406
GO:1903020	positive regulation of glycoprotein metabolic process	3.66985	0.0254802	0.230769	26	6	20	1730	17490
GO:0099560	synaptic membrane adhesion	3.66985	0.0254802	0.230769	26	6	20	1730	17490
GO:1901343	negative regulation of vasculature development	3.65499	0.0258617	0.152381	105	16	89	1720	17421
GO:0034332	adherens junction organization	3.65031	0.0259831	0.1875	48	9	39	1727	17471
GO:0045444	fat cell differentiation	3.63341	0.026426	0.142857	140	20	120	1716	17390
GO:0030100	regulation of endocytosis	3.62189	0.0267322	0.129167	240	31	209	1705	17301
GO:0030165	PDZ domain binding	3.62163	0.0267391	0.149123	114	17	97	1719	17413
GO:0043491	protein kinase B signaling	3.62099	0.0267561	0.178571	56	10	46	1726	17464
GO:0010517	regulation of phospholipase activity	3.62099	0.0267561	0.178571	56	10	46	1726	17464
GO:0005319	lipid transporter activity	3.61673	0.0268703	0.139241	158	22	136	1714	17374
GO:0042325	regulation of phosphorylation	3.61569	0.0268983	0.106365	1194	127	1067	1609	16443
GO:0072091	regulation of stem cell proliferation	3.61468	0.0269255	0.154639	97	15	82	1721	17428
GO:0022404	molting cycle process	3.57855	0.0279161	0.157303	89	14	75	1722	17435
GO:0022405	hair cycle process	3.57855	0.0279161	0.157303	89	14	75	1722	17435
GO:0048678	response to axon injury	3.57575	0.0279943	0.195122	41	8	33	1728	17477
GO:0001569	branching involved in blood vessel morphogenesis	3.57575	0.0279943	0.195122	41	8	33	1728	17477
GO:0051216	cartilage development	3.57553	0.0280007	0.150943	106	16	90	1720	17420
GO:0030695	GTPase regulator activity	3.57114	0.0281239	0.118483	422	50	372	1686	17138
GO:0060589	nucleoside-triphosphatase regulator activity	3.57114	0.0281239	0.118483	422	50	372	1686	17138
GO:0005201	extracellular matrix structural constituent	3.56569	0.0282775	0.141844	141	20	121	1716	17389
GO:0030055	cell-substrate junction	3.559	0.0284674	0.134409	186	25	161	1711	17349
GO:0097060	synaptic membrane	3.55048	0.0287108	0.117647	442	52	390	1684	17120
GO:0007043	cell-cell junction assembly	3.54612	0.0288364	0.147826	115	17	98	1719	17412
GO:0043569	negative regulation of insulin-like growth factor receptor signaling pathway	3.53953	0.0290271	0.375	8	3	5	1733	17505
GO:0018242	protein O-linked glycosylation via serine	3.53953	0.0290271	0.375	8	3	5	1733	17505
GO:0070008	serine-type exopeptidase activity	3.53953	0.0290271	0.375	8	3	5	1733	17505
GO:0044849	estrous cycle	3.53953	0.0290271	0.375	8	3	5	1733	17505
GO:0071313	cellular response to caffeine	3.53953	0.0290271	0.375	8	3	5	1733	17505
GO:2000391	positive regulation of neutrophil extravasation	3.53953	0.0290271	0.375	8	3	5	1733	17505
GO:2000425	regulation of apoptotic cell clearance	3.53953	0.0290271	0.375	8	3	5	1733	17505
GO:2000739	regulation of mesenchymal stem cell differentiation	3.53953	0.0290271	0.375	8	3	5	1733	17505
GO:1902961	positive regulation of aspartic-type endopeptidase activity involved in amyloid precursor protein catabolic process	3.53953	0.0290271	0.375	8	3	5	1733	17505
GO:0051378	serotonin binding	3.53953	0.0290271	0.375	8	3	5	1733	17505
GO:1904428	negative regulation of tubulin deacetylation	3.53953	0.0290271	0.375	8	3	5	1733	17505
GO:0031118	rRNA pseudouridine synthesis	3.53953	0.0290271	0.375	8	3	5	1733	17505
GO:0031545	peptidyl-proline 4-dioxygenase activity	3.53953	0.0290271	0.375	8	3	5	1733	17505
GO:0006551	leucine metabolic process	3.53953	0.0290271	0.375	8	3	5	1733	17505
GO:0060406	positive regulation of penile erection	3.53953	0.0290271	0.375	8	3	5	1733	17505
GO:0010519	negative regulation of phospholipase activity	3.53953	0.0290271	0.375	8	3	5	1733	17505
GO:0060510	type II pneumocyte differentiation	3.53953	0.0290271	0.375	8	3	5	1733	17505
GO:0060541	respiratory system development	3.53953	0.0290271	0.375	8	3	5	1733	17505
GO:0061002	negative regulation of dendritic spine morphogenesis	3.53953	0.0290271	0.375	8	3	5	1733	17505
GO:0060911	cardiac cell fate commitment	3.53953	0.0290271	0.375	8	3	5	1733	17505
GO:0061032	visceral serous pericardium development	3.53953	0.0290271	0.375	8	3	5	1733	17505
GO:0090521	podocyte cell migration	3.53953	0.0290271	0.375	8	3	5	1733	17505
GO:0098743	cell aggregation	3.53319	0.0292115	0.25	20	5	15	1731	17495
GO:0050908	detection of light stimulus involved in visual perception	3.53319	0.0292115	0.25	20	5	15	1731	17495
GO:0050962	detection of light stimulus involved in sensory perception	3.53319	0.0292115	0.25	20	5	15	1731	17495
GO:0005868	cytoplasmic dynein complex	3.53319	0.0292115	0.25	20	5	15	1731	17495
GO:0032352	positive regulation of hormone metabolic process	3.53319	0.0292115	0.25	20	5	15	1731	17495
GO:0051492	regulation of stress fiber assembly	3.53233	0.0292366	0.153061	98	15	83	1721	17427
GO:0010717	regulation of epithelial to mesenchymal transition	3.53233	0.0292366	0.153061	98	15	83	1721	17427
GO:0001658	branching involved in ureteric bud morphogenesis	3.52783	0.0293687	0.183673	49	9	40	1727	17470
GO:0048015	phosphatidylinositol-mediated signaling	3.52415	0.0294767	0.164384	73	12	61	1724	17449
GO:0005126	cytokine receptor binding	3.52108	0.0295676	0.128099	242	31	211	1705	17299
GO:1902679	negative regulation of RNA biosynthetic process	3.52049	0.0295849	0.106061	1188	126	1062	1610	16448
GO:0032967	positive regulation of collagen biosynthetic process	3.51965	0.0296098	0.205882	34	7	27	1729	17483
GO:0035115	embryonic forelimb morphogenesis	3.51965	0.0296098	0.205882	34	7	27	1729	17483
GO:0045892	negative regulation of DNA-templated transcription	3.5143	0.0297688	0.106112	1178	125	1053	1611	16457
GO:0014911	positive regulation of smooth muscle cell migration	3.51007	0.0298948	0.169231	65	11	54	1725	17456
GO:0009101	glycoprotein biosynthetic process	3.5093	0.0299177	0.175439	57	10	47	1726	17463
GO:0140326	ATPase-coupled intramembrane lipid transporter activity	3.49546	0.0303349	0.222222	27	6	21	1730	17489
GO:0009986	cell surface	3.49434	0.0303688	0.111601	681	76	605	1660	16905
GO:0009890	negative regulation of biosynthetic process	3.49397	0.0303801	0.104097	1489	155	1334	1581	16176
GO:0002687	positive regulation of leukocyte migration	3.49117	0.0304651	0.1375	160	22	138	1714	17372
GO:0001227	DNA-binding transcription repressor activity, RNA polymerase II-specific	3.47418	0.0309871	0.124138	290	36	254	1700	17256
GO:1903522	regulation of blood circulation	3.47153	0.0310693	0.127572	243	31	212	1705	17298
GO:0050767	regulation of neurogenesis	3.46973	0.0311255	0.11674	454	53	401	1683	17109
GO:0006942	regulation of striated muscle contraction	3.45808	0.0314902	0.158537	82	13	69	1723	17441
GO:0009887	animal organ morphogenesis	3.45743	0.0315106	0.114447	533	61	472	1675	17038
GO:0042698	ovulation cycle	3.45297	0.0316514	0.285714	14	4	10	1732	17500
GO:0045176	apical protein localization	3.45297	0.0316514	0.285714	14	4	10	1732	17500
GO:0071371	cellular response to gonadotropin stimulus	3.45297	0.0316514	0.285714	14	4	10	1732	17500
GO:2000052	positive regulation of non-canonical Wnt signaling pathway	3.45297	0.0316514	0.285714	14	4	10	1732	17500
GO:0099550	trans-synaptic signaling, modulating synaptic transmission	3.45297	0.0316514	0.285714	14	4	10	1732	17500
GO:0003215	cardiac right ventricle morphogenesis	3.45297	0.0316514	0.285714	14	4	10	1732	17500
GO:0030656	regulation of vitamin metabolic process	3.45297	0.0316514	0.285714	14	4	10	1732	17500
GO:0032026	response to magnesium ion	3.45297	0.0316514	0.285714	14	4	10	1732	17500
GO:0010882	regulation of cardiac muscle contraction by calcium ion signaling	3.45297	0.0316514	0.285714	14	4	10	1732	17500
GO:0010996	response to auditory stimulus	3.45297	0.0316514	0.285714	14	4	10	1732	17500
GO:0035988	chondrocyte proliferation	3.45297	0.0316514	0.285714	14	4	10	1732	17500
GO:0014733	regulation of skeletal muscle adaptation	3.45297	0.0316514	0.285714	14	4	10	1732	17500
GO:0005125	cytokine activity	3.44506	0.0319028	0.132979	188	25	163	1711	17347
GO:0051493	regulation of cytoskeleton organization	3.42876	0.0324271	0.114504	524	60	464	1676	17046
GO:1903507	negative regulation of nucleic acid-templated transcription	3.42633	0.0325059	0.105753	1182	125	1057	1611	16453
GO:0000122	negative regulation of transcription by RNA polymerase II	3.42557	0.0325308	0.107991	926	100	826	1636	16684
GO:0016763	pentosyltransferase activity	3.40971	0.0330508	0.18	50	9	41	1727	17469
GO:0072163	mesonephric epithelium development	3.40971	0.0330508	0.18	50	9	41	1727	17469
GO:0097120	receptor localization to synapse	3.40971	0.0330508	0.18	50	9	41	1727	17469
GO:0007611	learning or memory	3.40787	0.0331116	0.122924	301	37	264	1699	17246
GO:0062012	regulation of small molecule metabolic process	3.40295	0.0332751	0.120344	349	42	307	1694	17203
GO:0034767	positive regulation of monoatomic ion transmembrane transport	3.38925	0.033734	0.132275	189	25	164	1711	17346
GO:0034329	cell junction assembly	3.38882	0.0337485	0.128319	226	29	197	1707	17313
GO:0031424	keratinization	3.37472	0.0342275	0.2	35	7	28	1729	17482
GO:0016758	hexosyltransferase activity	3.37379	0.0342595	0.134503	171	23	148	1713	17362
GO:0097553	calcium ion transmembrane import into cytosol	3.37053	0.0343713	0.156627	83	13	70	1723	17440
GO:0010565	regulation of cellular ketone metabolic process	3.36913	0.0344197	0.138889	144	20	124	1716	17386
GO:0060560	developmental growth involved in morphogenesis	3.36913	0.0344197	0.138889	144	20	124	1716	17386
GO:0099003	vesicle-mediated transport in synapse	3.34655	0.0352056	0.146789	109	16	93	1720	17417
GO:0001217	DNA-binding transcription repressor activity	3.34156	0.0353817	0.122867	293	36	257	1700	17253
GO:1900120	regulation of receptor binding	3.3361	0.0355755	0.238095	21	5	16	1731	17494
GO:1900424	regulation of defense response to bacterium	3.3361	0.0355755	0.238095	21	5	16	1731	17494
GO:2001026	regulation of endothelial cell chemotaxis	3.3361	0.0355755	0.238095	21	5	16	1731	17494
GO:1902992	negative regulation of amyloid precursor protein catabolic process	3.3361	0.0355755	0.238095	21	5	16	1731	17494
GO:0051010	microtubule plus-end binding	3.3361	0.0355755	0.238095	21	5	16	1731	17494
GO:0010460	positive regulation of heart rate	3.33102	0.0357567	0.214286	28	6	22	1730	17488
GO:0061005	cell differentiation involved in kidney development	3.33102	0.0357567	0.214286	28	6	22	1730	17488
GO:0090314	positive regulation of protein targeting to membrane	3.33102	0.0357567	0.214286	28	6	22	1730	17488
GO:0007219	Notch signaling pathway	3.32805	0.0358629	0.144068	118	17	101	1719	17409
GO:0031110	regulation of microtubule polymerization or depolymerization	3.32717	0.0358946	0.152174	92	14	78	1722	17432
GO:1901681	sulfur compound binding	3.32628	0.0359265	0.126016	246	31	215	1705	17295
GO:0051253	negative regulation of RNA metabolic process	3.32565	0.035949	0.104651	1290	135	1155	1601	16355
GO:0045777	positive regulation of blood pressure	3.31733	0.0362496	0.186047	43	8	35	1728	17475
GO:0002067	glandular epithelial cell differentiation	3.31733	0.0362496	0.186047	43	8	35	1728	17475
GO:0005925	focal adhesion	3.31591	0.036301	0.133721	172	23	149	1713	17361
GO:0043279	response to alkaloid	3.31184	0.0364489	0.164179	67	11	56	1725	17454
GO:0060078	regulation of postsynaptic membrane potential	3.31184	0.0364489	0.164179	67	11	56	1725	17454
GO:1904950	negative regulation of establishment of protein localization	3.30574	0.036672	0.137931	145	20	125	1716	17385
GO:0000977	RNA polymerase II transcription regulatory region sequence-specific DNA binding	3.3033	0.0367618	0.105936	1095	116	979	1620	16531
GO:0008289	lipid binding	3.29796	0.0369586	0.108886	799	87	712	1649	16798
GO:0022604	regulation of cell morphogenesis	3.29651	0.037012	0.123636	275	34	241	1702	17269
GO:2000649	regulation of sodium ion transmembrane transporter activity	3.29643	0.037015	0.169492	59	10	49	1726	17461
GO:0034446	substrate adhesion-dependent cell spreading	3.29576	0.03704	0.176471	51	9	42	1727	17468
GO:0099072	regulation of postsynaptic membrane neurotransmitter receptor levels	3.28511	0.0374365	0.154762	84	13	71	1723	17439
GO:0030307	positive regulation of cell growth	3.2799	0.0376321	0.13089	191	25	166	1711	17344
GO:0042177	negative regulation of protein catabolic process	3.27325	0.037883	0.145455	110	16	94	1720	17416
GO:0009611	response to wounding	3.25564	0.0385562	0.128571	210	27	183	1709	17327
GO:0045807	positive regulation of endocytosis	3.24874	0.0388231	0.140625	128	18	110	1718	17400
GO:1903036	positive regulation of response to wounding	3.24782	0.038859	0.157895	76	12	64	1724	17446
GO:0051962	positive regulation of nervous system development	3.24507	0.0389659	0.11898	353	42	311	1694	17199
GO:0030155	regulation of cell adhesion	3.24289	0.0390509	0.108723	791	86	705	1650	16805
GO:1901214	regulation of neuron death	3.2404	0.0391484	0.117347	392	46	346	1690	17164
GO:0048806	genitalia development	3.23655	0.0392991	0.194444	36	7	29	1729	17481
GO:0043269	regulation of monoatomic ion transport	3.22995	0.0395595	0.111864	590	66	524	1670	16986
GO:0098916	anterograde trans-synaptic signaling	3.22223	0.0398662	0.127273	220	28	192	1708	17318
GO:0007268	chemical synaptic transmission	3.22223	0.0398662	0.127273	220	28	192	1708	17318
GO:0051153	regulation of striated muscle cell differentiation	3.22005	0.039953	0.147059	102	15	87	1721	17423
GO:0042472	inner ear morphogenesis	3.21695	0.0400771	0.161765	68	11	57	1725	17453
GO:0042048	olfactory behavior	3.21489	0.0401597	0.266667	15	4	11	1732	17499
GO:0048011	neurotrophin TRK receptor signaling pathway	3.21489	0.0401597	0.266667	15	4	11	1732	17499
GO:0098840	protein transport along microtubule	3.21489	0.0401597	0.266667	15	4	11	1732	17499
GO:0050145	nucleoside monophosphate kinase activity	3.21489	0.0401597	0.266667	15	4	11	1732	17499
GO:0099118	microtubule-based protein transport	3.21489	0.0401597	0.266667	15	4	11	1732	17499
GO:0001655	urogenital system development	3.21489	0.0401597	0.266667	15	4	11	1732	17499
GO:0002689	negative regulation of leukocyte chemotaxis	3.21489	0.0401597	0.266667	15	4	11	1732	17499
GO:0031115	negative regulation of microtubule polymerization	3.21489	0.0401597	0.266667	15	4	11	1732	17499
GO:0060347	heart trabecula formation	3.21489	0.0401597	0.266667	15	4	11	1732	17499
GO:0035112	genitalia morphogenesis	3.21489	0.0401597	0.266667	15	4	11	1732	17499
GO:0061101	neuroendocrine cell differentiation	3.21489	0.0401597	0.266667	15	4	11	1732	17499
GO:0034703	cation channel complex	3.20267	0.0406535	0.132184	174	23	151	1713	17359
GO:0042731	PH domain binding	3.20221	0.0406724	0.333333	9	3	6	1733	17504
GO:0018401	peptidyl-proline hydroxylation to 4-hydroxy-L-proline	3.20221	0.0406724	0.333333	9	3	6	1733	17504
GO:0044300	cerebellar mossy fiber	3.20221	0.0406724	0.333333	9	3	6	1733	17504
GO:0070562	regulation of vitamin D receptor signaling pathway	3.20221	0.0406724	0.333333	9	3	6	1733	17504
GO:0070995	NADPH oxidation	3.20221	0.0406724	0.333333	9	3	6	1733	17504
GO:0071294	cellular response to zinc ion	3.20221	0.0406724	0.333333	9	3	6	1733	17504
GO:2000389	regulation of neutrophil extravasation	3.20221	0.0406724	0.333333	9	3	6	1733	17504
GO:0097493	structural molecule activity conferring elasticity	3.20221	0.0406724	0.333333	9	3	6	1733	17504
GO:1901950	dense core granule transport	3.20221	0.0406724	0.333333	9	3	6	1733	17504
GO:1902746	regulation of lens fiber cell differentiation	3.20221	0.0406724	0.333333	9	3	6	1733	17504
GO:0099519	dense core granule cytoskeletal transport	3.20221	0.0406724	0.333333	9	3	6	1733	17504
GO:1904415	regulation of xenophagy	3.20221	0.0406724	0.333333	9	3	6	1733	17504
GO:1904417	positive regulation of xenophagy	3.20221	0.0406724	0.333333	9	3	6	1733	17504
GO:1905276	regulation of epithelial tube formation	3.20221	0.0406724	0.333333	9	3	6	1733	17504
GO:1905278	positive regulation of epithelial tube formation	3.20221	0.0406724	0.333333	9	3	6	1733	17504
GO:0003266	regulation of secondary heart field cardioblast proliferation	3.20221	0.0406724	0.333333	9	3	6	1733	17504
GO:0003680	minor groove of adenine-thymine-rich DNA binding	3.20221	0.0406724	0.333333	9	3	6	1733	17504
GO:0031946	regulation of glucocorticoid biosynthetic process	3.20221	0.0406724	0.333333	9	3	6	1733	17504
GO:0032253	dense core granule localization	3.20221	0.0406724	0.333333	9	3	6	1733	17504
GO:0034144	negative regulation of toll-like receptor 4 signaling pathway	3.20221	0.0406724	0.333333	9	3	6	1733	17504
GO:0060287	epithelial cilium movement involved in determination of left/right asymmetry	3.20221	0.0406724	0.333333	9	3	6	1733	17504
GO:0010644	cell communication by electrical coupling	3.20221	0.0406724	0.333333	9	3	6	1733	17504
GO:0035252	UDP-xylosyltransferase activity	3.20221	0.0406724	0.333333	9	3	6	1733	17504
GO:0060947	cardiac vascular smooth muscle cell differentiation	3.20221	0.0406724	0.333333	9	3	6	1733	17504
GO:0072341	modified amino acid binding	3.20175	0.0406911	0.152941	85	13	72	1723	17438
GO:0051240	positive regulation of multicellular organismal process	3.20081	0.0407291	0.102088	1724	176	1548	1560	15962
GO:2000008	regulation of protein localization to cell surface	3.19581	0.0409335	0.181818	44	8	36	1728	17474
GO:0001755	neural crest cell migration	3.19498	0.0409673	0.166667	60	10	50	1726	17460
GO:0010647	positive regulation of cell communication	3.19229	0.0410776	0.1021	1714	175	1539	1561	15971
GO:0050673	epithelial cell proliferation	3.18866	0.0412271	0.128713	202	26	176	1710	17334
GO:0032965	regulation of collagen biosynthetic process	3.18579	0.0413456	0.173077	52	9	43	1727	17467
GO:0051347	positive regulation of transferase activity	3.1802	0.0415774	0.113546	502	57	445	1679	17065
GO:0045505	dynein intermediate chain binding	3.17575	0.0417629	0.206897	29	6	23	1730	17487
GO:0032770	positive regulation of monooxygenase activity	3.17575	0.0417629	0.206897	29	6	23	1730	17487
GO:0010863	positive regulation of phospholipase C activity	3.17575	0.0417629	0.206897	29	6	23	1730	17487
GO:0010875	positive regulation of cholesterol efflux	3.17575	0.0417629	0.206897	29	6	23	1730	17487
GO:0048017	inositol lipid-mediated signaling	3.16047	0.0424057	0.155844	77	12	65	1724	17445
GO:0005881	cytoplasmic microtubule	3.16047	0.0424057	0.155844	77	12	65	1724	17445
GO:0006493	protein O-linked glycosylation	3.16047	0.0424057	0.155844	77	12	65	1724	17445
GO:0050890	cognition	3.15307	0.0427206	0.119048	336	40	296	1696	17214
GO:1901623	regulation of lymphocyte chemotaxis	3.15288	0.042729	0.227273	22	5	17	1731	17493
GO:0002011	morphogenesis of an epithelial sheet	3.15288	0.042729	0.227273	22	5	17	1731	17493
GO:0032332	positive regulation of chondrocyte differentiation	3.15288	0.042729	0.227273	22	5	17	1731	17493
GO:0007019	microtubule depolymerization	3.15288	0.042729	0.227273	22	5	17	1731	17493
GO:0015881	creatine transmembrane transport	3.1436	0.0431274	0.5	4	2	2	1734	17508
GO:0016185	synaptic vesicle budding from presynaptic endocytic zone membrane	3.1436	0.0431274	0.5	4	2	2	1734	17508
GO:0042360	vitamin E metabolic process	3.1436	0.0431274	0.5	4	2	2	1734	17508
GO:0042567	insulin-like growth factor ternary complex	3.1436	0.0431274	0.5	4	2	2	1734	17508
GO:0043553	negative regulation of phosphatidylinositol 3-kinase activity	3.1436	0.0431274	0.5	4	2	2	1734	17508
GO:0070384	Harderian gland development	3.1436	0.0431274	0.5	4	2	2	1734	17508
GO:0045575	basophil activation	3.1436	0.0431274	0.5	4	2	2	1734	17508
GO:2000065	negative regulation of cortisol biosynthetic process	3.1436	0.0431274	0.5	4	2	2	1734	17508
GO:0071673	positive regulation of smooth muscle cell chemotaxis	3.1436	0.0431274	0.5	4	2	2	1734	17508
GO:0046546	development of primary male sexual characteristics	3.1436	0.0431274	0.5	4	2	2	1734	17508
GO:2000501	regulation of natural killer cell chemotaxis	3.1436	0.0431274	0.5	4	2	2	1734	17508
GO:2000503	positive regulation of natural killer cell chemotaxis	3.1436	0.0431274	0.5	4	2	2	1734	17508
GO:0072137	condensed mesenchymal cell proliferation	3.1436	0.0431274	0.5	4	2	2	1734	17508
GO:2000546	positive regulation of endothelial cell chemotaxis to fibroblast growth factor	3.1436	0.0431274	0.5	4	2	2	1734	17508
GO:1901079	positive regulation of relaxation of muscle	3.1436	0.0431274	0.5	4	2	2	1734	17508
GO:0072683	T cell extravasation	3.1436	0.0431274	0.5	4	2	2	1734	17508
GO:0097325	melanocyte proliferation	3.1436	0.0431274	0.5	4	2	2	1734	17508
GO:0050211	procollagen galactosyltransferase activity	3.1436	0.0431274	0.5	4	2	2	1734	17508
GO:0099183	trans-synaptic signaling by BDNF, modulating synaptic transmission	3.1436	0.0431274	0.5	4	2	2	1734	17508
GO:0051583	dopamine uptake involved in synaptic transmission	3.1436	0.0431274	0.5	4	2	2	1734	17508
GO:1904714	regulation of chaperone-mediated autophagy	3.1436	0.0431274	0.5	4	2	2	1734	17508
GO:1904811	positive regulation of dense core granule transport	3.1436	0.0431274	0.5	4	2	2	1734	17508
GO:0051934	catecholamine uptake involved in synaptic transmission	3.1436	0.0431274	0.5	4	2	2	1734	17508
GO:1904849	positive regulation of cell chemotaxis to fibroblast growth factor	3.1436	0.0431274	0.5	4	2	2	1734	17508
GO:0002282	microglial cell activation involved in immune response	3.1436	0.0431274	0.5	4	2	2	1734	17508
GO:1905879	regulation of oogenesis	3.1436	0.0431274	0.5	4	2	2	1734	17508
GO:0003186	tricuspid valve morphogenesis	3.1436	0.0431274	0.5	4	2	2	1734	17508
GO:0003195	tricuspid valve formation	3.1436	0.0431274	0.5	4	2	2	1734	17508
GO:0003273	cell migration involved in endocardial cushion formation	3.1436	0.0431274	0.5	4	2	2	1734	17508
GO:0003433	chondrocyte development involved in endochondral bone morphogenesis	3.1436	0.0431274	0.5	4	2	2	1734	17508
GO:0003873	6-phosphofructo-2-kinase activity	3.1436	0.0431274	0.5	4	2	2	1734	17508
GO:0004127	cytidylate kinase activity	3.1436	0.0431274	0.5	4	2	2	1734	17508
GO:0004499	N,N-dimethylaniline monooxygenase activity	3.1436	0.0431274	0.5	4	2	2	1734	17508
GO:0030538	embryonic genitalia morphogenesis	3.1436	0.0431274	0.5	4	2	2	1734	17508
GO:0005308	creatine transmembrane transporter activity	3.1436	0.0431274	0.5	4	2	2	1734	17508
GO:0005330	dopamine:sodium symporter activity	3.1436	0.0431274	0.5	4	2	2	1734	17508
GO:0005351	carbohydrate:proton symporter activity	3.1436	0.0431274	0.5	4	2	2	1734	17508
GO:0005519	cytoskeletal regulatory protein binding	3.1436	0.0431274	0.5	4	2	2	1734	17508
GO:0005601	classical-complement-pathway C3/C5 convertase complex	3.1436	0.0431274	0.5	4	2	2	1734	17508
GO:0005594	collagen type IX trimer	3.1436	0.0431274	0.5	4	2	2	1734	17508
GO:0031296	B cell costimulation	3.1436	0.0431274	0.5	4	2	2	1734	17508
GO:0005968	Rab-protein geranylgeranyltransferase complex	3.1436	0.0431274	0.5	4	2	2	1734	17508
GO:0006572	tyrosine catabolic process	3.1436	0.0431274	0.5	4	2	2	1734	17508
GO:0032345	negative regulation of aldosterone metabolic process	3.1436	0.0431274	0.5	4	2	2	1734	17508
GO:0032348	negative regulation of aldosterone biosynthetic process	3.1436	0.0431274	0.5	4	2	2	1734	17508
GO:0007195	adenylate cyclase-inhibiting dopamine receptor signaling pathway	3.1436	0.0431274	0.5	4	2	2	1734	17508
GO:0007198	adenylate cyclase-inhibiting serotonin receptor signaling pathway	3.1436	0.0431274	0.5	4	2	2	1734	17508
GO:0060018	astrocyte fate commitment	3.1436	0.0431274	0.5	4	2	2	1734	17508
GO:0009082	branched-chain amino acid biosynthetic process	3.1436	0.0431274	0.5	4	2	2	1734	17508
GO:0060281	regulation of oocyte development	3.1436	0.0431274	0.5	4	2	2	1734	17508
GO:0060354	negative regulation of cell adhesion molecule production	3.1436	0.0431274	0.5	4	2	2	1734	17508
GO:0060592	mammary gland formation	3.1436	0.0431274	0.5	4	2	2	1734	17508
GO:0035240	dopamine binding	3.1436	0.0431274	0.5	4	2	2	1734	17508
GO:0060842	arterial endothelial cell differentiation	3.1436	0.0431274	0.5	4	2	2	1734	17508
GO:0061323	cell proliferation involved in heart morphogenesis	3.1436	0.0431274	0.5	4	2	2	1734	17508
GO:0086019	cell-cell signaling involved in cardiac conduction	3.1436	0.0431274	0.5	4	2	2	1734	17508
GO:0061523	cilium disassembly	3.1436	0.0431274	0.5	4	2	2	1734	17508
GO:0086064	cell communication by electrical coupling involved in cardiac conduction	3.1436	0.0431274	0.5	4	2	2	1734	17508
GO:1990048	anterograde neuronal dense core vesicle transport	3.1436	0.0431274	0.5	4	2	2	1734	17508
GO:1990834	response to odorant	3.1436	0.0431274	0.5	4	2	2	1734	17508
GO:1990926	short-term synaptic potentiation	3.1436	0.0431274	0.5	4	2	2	1734	17508
GO:0014701	junctional sarcoplasmic reticulum membrane	3.1436	0.0431274	0.5	4	2	2	1734	17508
GO:0090661	box H/ACA telomerase RNP complex	3.1436	0.0431274	0.5	4	2	2	1734	17508
GO:0050804	modulation of chemical synaptic transmission	3.1423	0.0431832	0.112339	543	61	482	1675	17028
GO:0023056	positive regulation of signaling	3.14016	0.0432759	0.101922	1717	175	1542	1561	15968
GO:0030308	negative regulation of cell growth	3.13763	0.0433855	0.128079	203	26	177	1710	17333
GO:0006937	regulation of muscle contraction	3.12802	0.0438042	0.133758	157	21	136	1715	17374
GO:0072073	kidney epithelium development	3.12474	0.0439483	0.15942	69	11	58	1725	17452
GO:1902305	regulation of sodium ion transmembrane transport	3.12474	0.0439483	0.15942	69	11	58	1725	17452
GO:0005923	bicellular tight junction	3.12212	0.0440637	0.140496	121	17	104	1719	17406
GO:0070160	tight junction	3.11818	0.0442374	0.138462	130	18	112	1718	17398
GO:0060089	molecular transducer activity	3.11654	0.0443104	0.106496	939	100	839	1636	16671
GO:0038023	signaling receptor activity	3.11654	0.0443104	0.106496	939	100	839	1636	16671
GO:0099177	regulation of trans-synaptic signaling	3.112	0.0445117	0.112132	544	61	483	1675	17027
GO:0031345	negative regulation of cell projection organization	3.10551	0.0448018	0.126761	213	27	186	1709	17324
GO:1902003	regulation of amyloid-beta formation	3.10472	0.0448372	0.189189	37	7	30	1729	17480
GO:0001662	behavioral fear response	3.10472	0.0448372	0.189189	37	7	30	1729	17480
GO:0051968	positive regulation of synaptic transmission, glutamatergic	3.10472	0.0448372	0.189189	37	7	30	1729	17480
GO:0010714	positive regulation of collagen metabolic process	3.10472	0.0448372	0.189189	37	7	30	1729	17480
GO:0014912	negative regulation of smooth muscle cell migration	3.10472	0.0448372	0.189189	37	7	30	1729	17480
GO:0098655	monoatomic cation transmembrane transport	3.10284	0.0449215	0.114607	445	51	394	1685	17116
GO:0098930	axonal transport	3.09668	0.0451988	0.163934	61	10	51	1726	17459
GO:0010812	negative regulation of cell-substrate adhesion	3.09668	0.0451988	0.163934	61	10	51	1726	17459
GO:0090311	regulation of protein deacetylation	3.09668	0.0451988	0.163934	61	10	51	1726	17459
GO:0031214	biomineral tissue development	3.09242	0.0453922	0.147368	95	14	81	1722	17429
GO:0043254	regulation of protein-containing complex assembly	3.08373	0.045788	0.115385	416	48	368	1688	17142
GO:0051960	regulation of nervous system development	3.08192	0.0458712	0.111927	545	61	484	1675	17026
GO:0070169	positive regulation of biomineral tissue development	3.07963	0.0459762	0.169811	53	9	44	1727	17466
GO:0055013	cardiac muscle cell development	3.07906	0.0460023	0.177778	45	8	37	1728	17473
GO:0010810	regulation of cell-substrate adhesion	3.07668	0.0461122	0.125561	223	28	195	1708	17315
GO:0009792	embryo development ending in birth or egg hatching	3.07578	0.0461535	0.118343	338	40	298	1696	17212
GO:0070555	response to interleukin-1	3.07539	0.0461715	0.153846	78	12	66	1724	17444
GO:0090092	regulation of transmembrane receptor protein serine/threonine kinase signaling pathway	3.07393	0.046239	0.122605	261	32	229	1704	17281
GO:2000181	negative regulation of blood vessel morphogenesis	3.07364	0.0462526	0.144231	104	15	89	1721	17421
GO:0050906	detection of stimulus involved in sensory perception	3.07364	0.0462526	0.144231	104	15	89	1721	17421
GO:0090257	regulation of muscle system process	3.07269	0.0462966	0.123967	242	30	212	1706	17298
GO:0050806	positive regulation of synaptic transmission	3.07046	0.0464	0.132911	158	21	137	1715	17373
GO:0032231	regulation of actin filament bundle assembly	3.06201	0.0467936	0.141593	113	16	97	1720	17413
GO:0022839	monoatomic ion gated channel activity	3.05475	0.0471345	0.121771	271	33	238	1703	17272
GO:0098793	presynapse	3.04712	0.0474955	0.116848	368	43	325	1693	17185
GO:0043549	regulation of kinase activity	3.04274	0.047704	0.109445	667	73	594	1663	16916
GO:0004620	phospholipase activity	3.04099	0.0477876	0.149425	87	13	74	1723	17436
GO:0051965	positive regulation of synapse assembly	3.03513	0.0480684	0.157143	70	11	59	1725	17451
GO:0046885	regulation of hormone biosynthetic process	3.02894	0.0483671	0.2	30	6	24	1730	17486
GO:0030901	midbrain development	3.02894	0.0483671	0.2	30	6	24	1730	17486
GO:0008376	acetylgalactosaminyltransferase activity	3.02894	0.0483671	0.2	30	6	24	1730	17486
GO:0048771	tissue remodeling	3.01765	0.048916	0.145833	96	14	82	1722	17428
GO:0048608	reproductive structure development	3.0138	0.0491048	0.132075	159	21	138	1715	17372
GO:0008284	positive regulation of cell population proliferation	3.00308	0.0496337	0.105932	944	100	844	1636	16666
GO:0045833	negative regulation of lipid metabolic process	3.00273	0.0496511	0.142857	105	15	90	1721	17420
GO:0015643	toxic substance binding	2.99899	0.0498373	0.25	16	4	12	1732	17498
GO:0016010	dystrophin-associated glycoprotein complex	2.99899	0.0498373	0.25	16	4	12	1732	17498
GO:0045725	positive regulation of glycogen biosynthetic process	2.99899	0.0498373	0.25	16	4	12	1732	17498
GO:2000047	regulation of cell-cell adhesion mediated by cadherin	2.99899	0.0498373	0.25	16	4	12	1732	17498
GO:0048485	sympathetic nervous system development	2.99899	0.0498373	0.25	16	4	12	1732	17498
GO:0001518	voltage-gated sodium channel complex	2.99899	0.0498373	0.25	16	4	12	1732	17498
GO:0001780	neutrophil homeostasis	2.99899	0.0498373	0.25	16	4	12	1732	17498
GO:1905939	regulation of gonad development	2.99899	0.0498373	0.25	16	4	12	1732	17498
GO:0004653	polypeptide N-acetylgalactosaminyltransferase activity	2.99899	0.0498373	0.25	16	4	12	1732	17498
GO:0030502	negative regulation of bone mineralization	2.99899	0.0498373	0.25	16	4	12	1732	17498
GO:0005326	neurotransmitter transmembrane transporter activity	2.99899	0.0498373	0.25	16	4	12	1732	17498
GO:0005614	interstitial matrix	2.99899	0.0498373	0.25	16	4	12	1732	17498
GO:0007588	excretion	2.99899	0.0498373	0.25	16	4	12	1732	17498
GO:0010092	specification of animal organ identity	2.99899	0.0498373	0.25	16	4	12	1732	17498
GO:0060080	inhibitory postsynaptic potential	2.99899	0.0498373	0.25	16	4	12	1732	17498
GO:0090051	negative regulation of cell migration involved in sprouting angiogenesis	2.99899	0.0498373	0.25	16	4	12	1732	17498
GO:0098685	Schaffer collateral - CA1 synapse	2.99676	0.0499486	0.134752	141	19	122	1717	17388
GO:0051224	negative regulation of protein transport	2.99676	0.0499486	0.134752	141	19	122	1717	17388
GO:0019722	calcium-mediated signaling	2.99438	0.0500678	0.140351	114	16	98	1720	17412
GO:1902532	negative regulation of intracellular signal transduction	2.99257	0.0501584	0.111969	518	58	460	1678	17050
GO:0001708	cell fate specification	2.99251	0.0501611	0.151899	79	12	67	1724	17443
GO:0043406	positive regulation of MAP kinase activity	2.99228	0.0501731	0.136364	132	18	114	1718	17396
GO:0044331	cell-cell adhesion mediated by cadherin	2.98212	0.050685	0.217391	23	5	18	1731	17492
GO:0044342	type B pancreatic cell proliferation	2.98212	0.050685	0.217391	23	5	18	1731	17492
GO:0048645	animal organ formation	2.98212	0.050685	0.217391	23	5	18	1731	17492
GO:0005732	sno(s)RNA-containing ribonucleoprotein complex	2.98212	0.050685	0.217391	23	5	18	1731	17492
GO:0007635	chemosensory behavior	2.98212	0.050685	0.217391	23	5	18	1731	17492
GO:0060135	maternal process involved in female pregnancy	2.98212	0.050685	0.217391	23	5	18	1731	17492
GO:0009584	detection of visible light	2.98212	0.050685	0.217391	23	5	18	1731	17492
GO:0002209	behavioral defense response	2.97883	0.0508522	0.184211	38	7	31	1729	17479
GO:0030858	positive regulation of epithelial cell differentiation	2.97712	0.0509394	0.166667	54	9	45	1727	17465
GO:0030027	lamellipodium	2.97121	0.0512412	0.130178	169	22	147	1714	17363
GO:0060627	regulation of vesicle-mediated transport	2.96733	0.0514407	0.110535	579	64	515	1672	16995
GO:1901616	organic hydroxy compound catabolic process	2.96686	0.0514647	0.173913	46	8	38	1728	17472
GO:0031045	dense core granule	2.96686	0.0514647	0.173913	46	8	38	1728	17472
GO:0032350	regulation of hormone metabolic process	2.96686	0.0514647	0.173913	46	8	38	1728	17472
GO:0032886	regulation of microtubule-based process	2.96274	0.0516773	0.122047	254	31	223	1705	17287
GO:0031324	negative regulation of cellular metabolic process	2.96139	0.0517469	0.100193	2076	208	1868	1528	15642
GO:0070507	regulation of microtubule cytoskeleton organization	2.95803	0.0519209	0.13125	160	21	139	1715	17371
GO:0042734	presynaptic membrane	2.9467	0.0525127	0.13245	151	20	131	1716	17379
GO:0005496	steroid binding	2.94456	0.0526252	0.14433	97	14	83	1722	17427
GO:1902903	regulation of supramolecular fiber organization	2.93326	0.0532233	0.115486	381	44	337	1692	17173
GO:0005929	cilium	2.92781	0.0535142	0.11509	391	45	346	1691	17164
GO:0005085	guanyl-nucleotide exchange factor activity	2.92002	0.0539326	0.126263	198	25	173	1711	17337
GO:0009952	anterior/posterior pattern specification	2.91773	0.054056	0.129412	170	22	148	1714	17362
GO:0099572	postsynaptic specialization	2.91764	0.0540613	0.116477	352	41	311	1695	17199
GO:0051179	localization	2.91751	0.054068	0.0968718	3964	384	3580	1352	13930
GO:0030133	transport vesicle	2.91452	0.05423	0.122881	236	29	207	1707	17303
GO:0015838	amino-acid betaine transport	2.9133	0.054296	0.3	10	3	7	1733	17503
GO:2000018	regulation of male gonad development	2.9133	0.054296	0.3	10	3	7	1733	17503
GO:0021924	cell proliferation in external granule layer	2.9133	0.054296	0.3	10	3	7	1733	17503
GO:0021930	cerebellar granule cell precursor proliferation	2.9133	0.054296	0.3	10	3	7	1733	17503
GO:0048671	negative regulation of collateral sprouting	2.9133	0.054296	0.3	10	3	7	1733	17503
GO:0048703	embryonic viscerocranium morphogenesis	2.9133	0.054296	0.3	10	3	7	1733	17503
GO:0099565	chemical synaptic transmission, postsynaptic	2.9133	0.054296	0.3	10	3	7	1733	17503
GO:0051450	myoblast proliferation	2.9133	0.054296	0.3	10	3	7	1733	17503
GO:1904779	regulation of protein localization to centrosome	2.9133	0.054296	0.3	10	3	7	1733	17503
GO:0003272	endocardial cushion formation	2.9133	0.054296	0.3	10	3	7	1733	17503
GO:0004017	adenylate kinase activity	2.9133	0.054296	0.3	10	3	7	1733	17503
GO:0006616	SRP-dependent cotranslational protein targeting to membrane, translocation	2.9133	0.054296	0.3	10	3	7	1733	17503
GO:0006651	diacylglycerol biosynthetic process	2.9133	0.054296	0.3	10	3	7	1733	17503
GO:0007210	serotonin receptor signaling pathway	2.9133	0.054296	0.3	10	3	7	1733	17503
GO:0033131	regulation of glucokinase activity	2.9133	0.054296	0.3	10	3	7	1733	17503
GO:0033629	negative regulation of cell adhesion mediated by integrin	2.9133	0.054296	0.3	10	3	7	1733	17503
GO:0060022	hard palate development	2.9133	0.054296	0.3	10	3	7	1733	17503
GO:0060379	cardiac muscle cell myoblast differentiation	2.9133	0.054296	0.3	10	3	7	1733	17503
GO:0035811	negative regulation of urine volume	2.9133	0.054296	0.3	10	3	7	1733	17503
GO:0001786	phosphatidylserine binding	2.9091	0.054525	0.15873	63	10	53	1726	17457
GO:0051893	regulation of focal adhesion assembly	2.9091	0.054525	0.15873	63	10	53	1726	17457
GO:0090109	regulation of cell-substrate junction assembly	2.9091	0.054525	0.15873	63	10	53	1726	17457
GO:0043009	chordate embryonic development	2.90642	0.0546709	0.117647	323	38	285	1698	17225
GO:1901215	negative regulation of neuron death	2.90271	0.0548745	0.120755	265	32	233	1704	17277
GO:0051241	negative regulation of multicellular organismal process	2.89933	0.0550602	0.103774	1166	121	1045	1615	16465
GO:0060429	epithelium development	2.89477	0.0553118	0.121951	246	30	216	1706	17294
GO:0031327	negative regulation of cellular biosynthetic process	2.89341	0.0553868	0.10221	1448	148	1300	1588	16210
GO:0048009	insulin-like growth factor receptor signaling pathway	2.88996	0.0555786	0.193548	31	6	25	1730	17485
GO:0048041	focal adhesion assembly	2.88996	0.0555786	0.193548	31	6	25	1730	17485
GO:0051654	establishment of mitochondrion localization	2.88996	0.0555786	0.193548	31	6	25	1730	17485
GO:0002026	regulation of the force of heart contraction	2.88996	0.0555786	0.193548	31	6	25	1730	17485
GO:1905523	positive regulation of macrophage migration	2.88996	0.0555786	0.193548	31	6	25	1730	17485
GO:0006900	vesicle budding from membrane	2.88996	0.0555786	0.193548	31	6	25	1730	17485
GO:0085029	extracellular matrix assembly	2.88996	0.0555786	0.193548	31	6	25	1730	17485
GO:0015101	organic cation transmembrane transporter activity	2.88996	0.0555786	0.193548	31	6	25	1730	17485
GO:0022836	gated channel activity	2.88748	0.0557166	0.12	275	33	242	1703	17268
GO:0003690	double-stranded DNA binding	2.88254	0.0559926	0.102679	1344	138	1206	1598	16304
GO:0070851	growth factor receptor binding	2.87936	0.0561707	0.132867	143	19	124	1717	17386
GO:0050772	positive regulation of axonogenesis	2.8731	0.0565233	0.142857	98	14	84	1722	17426
GO:0002028	regulation of sodium ion transport	2.8731	0.0565233	0.142857	98	14	84	1722	17426
GO:0002690	positive regulation of leukocyte chemotaxis	2.8731	0.0565233	0.142857	98	14	84	1722	17426
GO:0016192	vesicle-mediated transport	2.87166	0.0566047	0.104283	1074	112	962	1624	16548
GO:0048705	skeletal system morphogenesis	2.87085	0.0566507	0.134328	134	18	116	1718	17394
GO:0099175	regulation of postsynapse organization	2.87085	0.0566507	0.134328	134	18	116	1718	17394
GO:0060562	epithelial tube morphogenesis	2.86537	0.056962	0.140187	107	15	92	1721	17418
GO:0001952	regulation of cell-matrix adhesion	2.86522	0.0569703	0.136	125	17	108	1719	17402
GO:0019932	second-messenger-mediated signaling	2.86507	0.056979	0.128655	171	22	149	1714	17361
GO:0031526	brush border membrane	2.86337	0.0570762	0.152778	72	11	61	1725	17449
GO:1901890	positive regulation of cell junction assembly	2.86312	0.0570904	0.137931	116	16	100	1720	17410
GO:0046914	transition metal ion binding	2.8598	0.0572805	0.105673	899	95	804	1641	16706
GO:0098531	ligand-activated transcription factor activity	2.85897	0.0573276	0.170213	47	8	39	1728	17471
GO:0004879	nuclear receptor activity	2.85897	0.0573276	0.170213	47	8	39	1728	17471
GO:0007157	heterophilic cell-cell adhesion via plasma membrane cell adhesion molecules	2.85897	0.0573276	0.170213	47	8	39	1728	17471
GO:0008089	anterograde axonal transport	2.85897	0.0573276	0.170213	47	8	39	1728	17471
GO:0010837	regulation of keratinocyte proliferation	2.85897	0.0573276	0.170213	47	8	39	1728	17471
GO:1904064	positive regulation of cation transmembrane transport	2.84914	0.0578942	0.12963	162	21	141	1715	17369
GO:0008088	axo-dendritic transport	2.8331	0.05883	0.148148	81	12	69	1724	17441
GO:0045821	positive regulation of glycolytic process	2.82264	0.0594487	0.208333	24	5	19	1731	17491
GO:0050966	detection of mechanical stimulus involved in sensory perception of pain	2.82264	0.0594487	0.208333	24	5	19	1731	17491
GO:0001504	neurotransmitter uptake	2.82264	0.0594487	0.208333	24	5	19	1731	17491
GO:0034237	protein kinase A regulatory subunit binding	2.82264	0.0594487	0.208333	24	5	19	1731	17491
GO:0035250	UDP-galactosyltransferase activity	2.82264	0.0594487	0.208333	24	5	19	1731	17491
GO:0010894	negative regulation of steroid biosynthetic process	2.82264	0.0594487	0.208333	24	5	19	1731	17491
GO:0086010	membrane depolarization during action potential	2.82264	0.0594487	0.208333	24	5	19	1731	17491
GO:0016324	apical plasma membrane	2.81675	0.0597997	0.115942	345	40	305	1696	17205
GO:0042060	wound healing	2.81401	0.0599643	0.144444	90	13	77	1723	17433
GO:0007162	negative regulation of cell adhesion	2.8122	0.0600725	0.117647	306	36	270	1700	17240
GO:0046889	positive regulation of lipid biosynthetic process	2.80324	0.0606135	0.141414	99	14	85	1722	17425
GO:0015651	quaternary ammonium group transmembrane transporter activity	2.80222	0.0606753	0.235294	17	4	13	1732	17497
GO:0043583	ear development	2.80222	0.0606753	0.235294	17	4	13	1732	17497
GO:2000651	positive regulation of sodium ion transmembrane transporter activity	2.80222	0.0606753	0.235294	17	4	13	1732	17497
GO:2001028	positive regulation of endothelial cell chemotaxis	2.80222	0.0606753	0.235294	17	4	13	1732	17497
GO:0001895	retina homeostasis	2.80222	0.0606753	0.235294	17	4	13	1732	17497
GO:0031588	nucleotide-activated protein kinase complex	2.80222	0.0606753	0.235294	17	4	13	1732	17497
GO:2000241	regulation of reproductive process	2.80218	0.0606778	0.125654	191	24	167	1712	17343
GO:0043523	regulation of neuron apoptotic process	2.79464	0.0611371	0.118467	287	34	253	1702	17257
GO:0050730	regulation of peptidyl-tyrosine phosphorylation	2.79333	0.0612169	0.120155	258	31	227	1705	17283
GO:0031346	positive regulation of cell projection organization	2.78392	0.0617959	0.112644	435	49	386	1687	17124
GO:0071347	cellular response to interleukin-1	2.78244	0.0618875	0.160714	56	9	47	1727	17463
GO:0003151	outflow tract morphogenesis	2.78244	0.0618875	0.160714	56	9	47	1727	17463
GO:0032963	collagen metabolic process	2.78244	0.0618875	0.160714	56	9	47	1727	17463
GO:0008543	fibroblast growth factor receptor signaling pathway	2.78244	0.0618875	0.160714	56	9	47	1727	17463
GO:0014069	postsynaptic density	2.78117	0.0619657	0.115607	346	40	306	1696	17204
GO:0017022	myosin binding	2.78106	0.0619729	0.150685	73	11	62	1725	17448
GO:0000976	transcription cis-regulatory region binding	2.76035	0.0632698	0.103015	1194	123	1071	1613	16439
GO:0015749	monosaccharide transmembrane transport	2.75825	0.0634029	0.1875	32	6	26	1730	17484
GO:0016339	calcium-dependent cell-cell adhesion via plasma membrane cell adhesion molecules	2.75825	0.0634029	0.1875	32	6	26	1730	17484
GO:0030515	snoRNA binding	2.75825	0.0634029	0.1875	32	6	26	1730	17484
GO:0070062	extracellular exosome	2.75645	0.0635169	0.146341	82	12	70	1724	17440
GO:0017158	regulation of calcium ion-dependent exocytosis	2.7552	0.0635965	0.166667	48	8	40	1728	17470
GO:0071560	cellular response to transforming growth factor beta stimulus	2.7552	0.0635965	0.166667	48	8	40	1728	17470
GO:1905521	regulation of macrophage migration	2.7552	0.0635965	0.166667	48	8	40	1728	17470
GO:0060632	regulation of microtubule-based movement	2.7552	0.0635965	0.166667	48	8	40	1728	17470
GO:0008017	microtubule binding	2.75222	0.0637864	0.119691	259	31	228	1705	17282
GO:0010970	transport along microtubule	2.74367	0.064334	0.128049	164	21	143	1715	17367
GO:0005109	frizzled binding	2.74354	0.0643422	0.175	40	7	33	1729	17477
GO:0034219	carbohydrate transmembrane transport	2.74354	0.0643422	0.175	40	7	33	1729	17477
GO:0060079	excitatory postsynaptic potential	2.74354	0.0643422	0.175	40	7	33	1729	17477
GO:0060976	coronary vasculature development	2.74354	0.0643422	0.175	40	7	33	1729	17477
GO:0006906	vesicle fusion	2.74192	0.0644463	0.142857	91	13	78	1723	17432
GO:0003007	heart morphogenesis	2.7328	0.0650372	0.153846	65	10	55	1726	17455
GO:0003143	embryonic heart tube morphogenesis	2.7328	0.0650372	0.153846	65	10	55	1726	17455
GO:0051147	regulation of muscle cell differentiation	2.72644	0.0654516	0.129032	155	20	135	1716	17375
GO:0034220	monoatomic ion transmembrane transport	2.72604	0.0654783	0.110454	507	56	451	1680	17059
GO:0051234	establishment of localization	2.71456	0.0662342	0.0970874	3399	330	3069	1406	14441
GO:0060041	retina development in camera-type eye	2.70103	0.0671363	0.148649	74	11	63	1725	17447
GO:0051928	positive regulation of calcium ion transport	2.69678	0.0674224	0.131387	137	18	119	1718	17391
GO:0042420	dopamine catabolic process	2.6937	0.0676302	0.4	5	2	3	1734	17507
GO:0016942	insulin-like growth factor binding protein complex	2.6937	0.0676302	0.4	5	2	3	1734	17507
GO:0018057	peptidyl-lysine oxidation	2.6937	0.0676302	0.4	5	2	3	1734	17507
GO:0044381	glucose import in response to insulin stimulus	2.6937	0.0676302	0.4	5	2	3	1734	17507
GO:0070120	ciliary neurotrophic factor-mediated signaling pathway	2.6937	0.0676302	0.4	5	2	3	1734	17507
GO:0019198	transmembrane receptor protein phosphatase activity	2.6937	0.0676302	0.4	5	2	3	1734	17507
GO:0019243	methylglyoxal catabolic process to D-lactate via S-lactoyl-glutathione	2.6937	0.0676302	0.4	5	2	3	1734	17507
GO:0070346	positive regulation of fat cell proliferation	2.6937	0.0676302	0.4	5	2	3	1734	17507
GO:0045113	regulation of integrin biosynthetic process	2.6937	0.0676302	0.4	5	2	3	1734	17507
GO:0021516	dorsal spinal cord development	2.6937	0.0676302	0.4	5	2	3	1734	17507
GO:2000097	regulation of smooth muscle cell-matrix adhesion	2.6937	0.0676302	0.4	5	2	3	1734	17507
GO:2000340	positive regulation of chemokine (C-X-C motif) ligand 1 production	2.6937	0.0676302	0.4	5	2	3	1734	17507
GO:0021938	smoothened signaling pathway involved in regulation of cerebellar granule cell precursor cell proliferation	2.6937	0.0676302	0.4	5	2	3	1734	17507
GO:0021940	positive regulation of cerebellar granule cell precursor proliferation	2.6937	0.0676302	0.4	5	2	3	1734	17507
GO:2000436	positive regulation of protein neddylation	2.6937	0.0676302	0.4	5	2	3	1734	17507
GO:2000437	regulation of monocyte extravasation	2.6937	0.0676302	0.4	5	2	3	1734	17507
GO:2000535	regulation of entry of bacterium into host cell	2.6937	0.0676302	0.4	5	2	3	1734	17507
GO:0072174	metanephric tubule formation	2.6937	0.0676302	0.4	5	2	3	1734	17507
GO:1900736	regulation of phospholipase C-activating G protein-coupled receptor signaling pathway	2.6937	0.0676302	0.4	5	2	3	1734	17507
GO:0046848	hydroxyapatite binding	2.6937	0.0676302	0.4	5	2	3	1734	17507
GO:1900825	regulation of membrane depolarization during cardiac muscle cell action potential	2.6937	0.0676302	0.4	5	2	3	1734	17507
GO:2000826	regulation of heart morphogenesis	2.6937	0.0676302	0.4	5	2	3	1734	17507
GO:0072588	box H/ACA RNP complex	2.6937	0.0676302	0.4	5	2	3	1734	17507
GO:2001245	regulation of phosphatidylcholine biosynthetic process	2.6937	0.0676302	0.4	5	2	3	1734	17507
GO:1901610	positive regulation of vesicle transport along microtubule	2.6937	0.0676302	0.4	5	2	3	1734	17507
GO:0097728	9+0 motile cilium	2.6937	0.0676302	0.4	5	2	3	1734	17507
GO:1901843	positive regulation of high voltage-gated calcium channel activity	2.6937	0.0676302	0.4	5	2	3	1734	17507
GO:0048403	brain-derived neurotrophic factor binding	2.6937	0.0676302	0.4	5	2	3	1734	17507
GO:0098639	collagen binding involved in cell-matrix adhesion	2.6937	0.0676302	0.4	5	2	3	1734	17507
GO:0048808	male genitalia morphogenesis	2.6937	0.0676302	0.4	5	2	3	1734	17507
GO:1902730	positive regulation of proteoglycan biosynthetic process	2.6937	0.0676302	0.4	5	2	3	1734	17507
GO:1902747	negative regulation of lens fiber cell differentiation	2.6937	0.0676302	0.4	5	2	3	1734	17507
GO:0048861	leukemia inhibitory factor signaling pathway	2.6937	0.0676302	0.4	5	2	3	1734	17507
GO:0048866	stem cell fate specification	2.6937	0.0676302	0.4	5	2	3	1734	17507
GO:1902803	regulation of synaptic vesicle transport	2.6937	0.0676302	0.4	5	2	3	1734	17507
GO:0048936	peripheral nervous system neuron axonogenesis	2.6937	0.0676302	0.4	5	2	3	1734	17507
GO:1902952	positive regulation of dendritic spine maintenance	2.6937	0.0676302	0.4	5	2	3	1734	17507
GO:0099191	trans-synaptic signaling by BDNF	2.6937	0.0676302	0.4	5	2	3	1734	17507
GO:0000454	snoRNA guided rRNA pseudouridine synthesis	2.6937	0.0676302	0.4	5	2	3	1734	17507
GO:1903444	negative regulation of brown fat cell differentiation	2.6937	0.0676302	0.4	5	2	3	1734	17507
GO:0050748	negative regulation of lipoprotein metabolic process	2.6937	0.0676302	0.4	5	2	3	1734	17507
GO:0051103	DNA ligation involved in DNA repair	2.6937	0.0676302	0.4	5	2	3	1734	17507
GO:0051387	negative regulation of neurotrophin TRK receptor signaling pathway	2.6937	0.0676302	0.4	5	2	3	1734	17507
GO:0001547	antral ovarian follicle growth	2.6937	0.0676302	0.4	5	2	3	1734	17507
GO:0051584	regulation of dopamine uptake involved in synaptic transmission	2.6937	0.0676302	0.4	5	2	3	1734	17507
GO:1904627	response to phorbol 13-acetate 12-myristate	2.6937	0.0676302	0.4	5	2	3	1734	17507
GO:1904628	cellular response to phorbol 13-acetate 12-myristate	2.6937	0.0676302	0.4	5	2	3	1734	17507
GO:0051799	negative regulation of hair follicle development	2.6937	0.0676302	0.4	5	2	3	1734	17507
GO:1904809	regulation of dense core granule transport	2.6937	0.0676302	0.4	5	2	3	1734	17507
GO:0051940	regulation of catecholamine uptake involved in synaptic transmission	2.6937	0.0676302	0.4	5	2	3	1734	17507
GO:0002551	mast cell chemotaxis	2.6937	0.0676302	0.4	5	2	3	1734	17507
GO:0002636	positive regulation of germinal center formation	2.6937	0.0676302	0.4	5	2	3	1734	17507
GO:1905516	positive regulation of fertilization	2.6937	0.0676302	0.4	5	2	3	1734	17507
GO:1905940	negative regulation of gonad development	2.6937	0.0676302	0.4	5	2	3	1734	17507
GO:0004331	fructose-2,6-bisphosphate 2-phosphatase activity	2.6937	0.0676302	0.4	5	2	3	1734	17507
GO:0004656	procollagen-proline 4-dioxygenase activity	2.6937	0.0676302	0.4	5	2	3	1734	17507
GO:0004720	protein-lysine 6-oxidase activity	2.6937	0.0676302	0.4	5	2	3	1734	17507
GO:0005001	transmembrane receptor protein tyrosine phosphatase activity	2.6937	0.0676302	0.4	5	2	3	1734	17507
GO:0005593	FACIT collagen trimer	2.6937	0.0676302	0.4	5	2	3	1734	17507
GO:0031429	box H/ACA snoRNP complex	2.6937	0.0676302	0.4	5	2	3	1734	17507
GO:0006068	ethanol catabolic process	2.6937	0.0676302	0.4	5	2	3	1734	17507
GO:0031727	CCR2 chemokine receptor binding	2.6937	0.0676302	0.4	5	2	3	1734	17507
GO:0031944	negative regulation of glucocorticoid metabolic process	2.6937	0.0676302	0.4	5	2	3	1734	17507
GO:0031947	negative regulation of glucocorticoid biosynthetic process	2.6937	0.0676302	0.4	5	2	3	1734	17507
GO:0006552	leucine catabolic process	2.6937	0.0676302	0.4	5	2	3	1734	17507
GO:0006561	proline biosynthetic process	2.6937	0.0676302	0.4	5	2	3	1734	17507
GO:0033278	cell proliferation in midbrain	2.6937	0.0676302	0.4	5	2	3	1734	17507
GO:0008499	UDP-galactose:beta-N-acetylglucosamine beta-1,3-galactosyltransferase activity	2.6937	0.0676302	0.4	5	2	3	1734	17507
GO:0034499	late endosome to Golgi transport	2.6937	0.0676302	0.4	5	2	3	1734	17507
GO:0034513	box H/ACA snoRNA binding	2.6937	0.0676302	0.4	5	2	3	1734	17507
GO:0120016	sphingolipid transfer activity	2.6937	0.0676302	0.4	5	2	3	1734	17507
GO:0120017	ceramide transfer activity	2.6937	0.0676302	0.4	5	2	3	1734	17507
GO:0034699	response to luteinizing hormone	2.6937	0.0676302	0.4	5	2	3	1734	17507
GO:0010701	positive regulation of norepinephrine secretion	2.6937	0.0676302	0.4	5	2	3	1734	17507
GO:0060729	intestinal epithelial structure maintenance	2.6937	0.0676302	0.4	5	2	3	1734	17507
GO:0060750	epithelial cell proliferation involved in mammary gland duct elongation	2.6937	0.0676302	0.4	5	2	3	1734	17507
GO:0060762	regulation of branching involved in mammary gland duct morphogenesis	2.6937	0.0676302	0.4	5	2	3	1734	17507
GO:0060948	cardiac vascular smooth muscle cell development	2.6937	0.0676302	0.4	5	2	3	1734	17507
GO:0035662	Toll-like receptor 4 binding	2.6937	0.0676302	0.4	5	2	3	1734	17507
GO:0061205	paramesonephric duct development	2.6937	0.0676302	0.4	5	2	3	1734	17507
GO:0035754	B cell chemotaxis	2.6937	0.0676302	0.4	5	2	3	1734	17507
GO:1990049	retrograde neuronal dense core vesicle transport	2.6937	0.0676302	0.4	5	2	3	1734	17507
GO:0061673	mitotic spindle astral microtubule	2.6937	0.0676302	0.4	5	2	3	1734	17507
GO:0061966	establishment of left/right asymmetry	2.6937	0.0676302	0.4	5	2	3	1734	17507
GO:1990769	proximal neuron projection	2.6937	0.0676302	0.4	5	2	3	1734	17507
GO:1990917	ooplasm	2.6937	0.0676302	0.4	5	2	3	1734	17507
GO:0090027	negative regulation of monocyte chemotaxis	2.6937	0.0676302	0.4	5	2	3	1734	17507
GO:0090425	acinar cell differentiation	2.6937	0.0676302	0.4	5	2	3	1734	17507
GO:0090598	male anatomical structure morphogenesis	2.6937	0.0676302	0.4	5	2	3	1734	17507
GO:0015226	carnitine transmembrane transporter activity	2.6937	0.0676302	0.4	5	2	3	1734	17507
GO:0098662	inorganic cation transmembrane transport	2.69064	0.0678375	0.111872	438	49	389	1687	17121
GO:0045776	negative regulation of blood pressure	2.68999	0.0678818	0.157895	57	9	48	1727	17462
GO:0031113	regulation of microtubule polymerization	2.68999	0.0678818	0.157895	57	9	48	1727	17462
GO:0002244	hematopoietic progenitor cell differentiation	2.685	0.0682215	0.132812	128	17	111	1719	17399
GO:0007204	positive regulation of cytosolic calcium ion concentration	2.68404	0.0682866	0.125	184	23	161	1713	17349
GO:0050709	negative regulation of protein secretion	2.68176	0.0684429	0.144578	83	12	71	1724	17439
GO:0009100	glycoprotein metabolic process	2.67585	0.0688485	0.134454	119	16	103	1720	17407
GO:0042474	middle ear morphogenesis	2.67339	0.0690181	0.2	25	5	20	1731	17490
GO:0045939	negative regulation of steroid metabolic process	2.67339	0.0690181	0.2	25	5	20	1731	17490
GO:0048593	camera-type eye morphogenesis	2.67339	0.0690181	0.2	25	5	20	1731	17490
GO:0001778	plasma membrane repair	2.67339	0.0690181	0.2	25	5	20	1731	17490
GO:0005112	Notch binding	2.67339	0.0690181	0.2	25	5	20	1731	17490
GO:0006359	regulation of transcription by RNA polymerase III	2.67339	0.0690181	0.2	25	5	20	1731	17490
GO:0038179	neurotrophin signaling pathway	2.67339	0.0690181	0.2	25	5	20	1731	17490
GO:0031099	regeneration	2.67155	0.0691446	0.141304	92	13	79	1723	17431
GO:0001067	transcription regulatory region nucleic acid binding	2.66679	0.0694745	0.102585	1199	123	1076	1613	16434
GO:0042775	mitochondrial ATP synthesis coupled electron transport	2.66225	0.0697914	0.272727	11	3	8	1733	17502
GO:0043020	NADPH oxidase complex	2.66225	0.0697914	0.272727	11	3	8	1733	17502
GO:0045654	positive regulation of megakaryocyte differentiation	2.66225	0.0697914	0.272727	11	3	8	1733	17502
GO:0071415	cellular response to purine-containing compound	2.66225	0.0697914	0.272727	11	3	8	1733	17502
GO:0021534	cell proliferation in hindbrain	2.66225	0.0697914	0.272727	11	3	8	1733	17502
GO:0072202	cell differentiation involved in metanephros development	2.66225	0.0697914	0.272727	11	3	8	1733	17502
GO:0097441	basal dendrite	2.66225	0.0697914	0.272727	11	3	8	1733	17502
GO:1902284	neuron projection extension involved in neuron projection guidance	2.66225	0.0697914	0.272727	11	3	8	1733	17502
GO:0048846	axon extension involved in axon guidance	2.66225	0.0697914	0.272727	11	3	8	1733	17502
GO:1902959	regulation of aspartic-type endopeptidase activity involved in amyloid precursor protein catabolic process	2.66225	0.0697914	0.272727	11	3	8	1733	17502
GO:1903299	regulation of hexokinase activity	2.66225	0.0697914	0.272727	11	3	8	1733	17502
GO:0050543	icosatetraenoic acid binding	2.66225	0.0697914	0.272727	11	3	8	1733	17502
GO:1903779	regulation of cardiac conduction	2.66225	0.0697914	0.272727	11	3	8	1733	17502
GO:1904672	regulation of somatic stem cell population maintenance	2.66225	0.0697914	0.272727	11	3	8	1733	17502
GO:0051798	positive regulation of hair follicle development	2.66225	0.0697914	0.272727	11	3	8	1733	17502
GO:0001963	synaptic transmission, dopaminergic	2.66225	0.0697914	0.272727	11	3	8	1733	17502
GO:1905146	lysosomal protein catabolic process	2.66225	0.0697914	0.272727	11	3	8	1733	17502
GO:0003264	regulation of cardioblast proliferation	2.66225	0.0697914	0.272727	11	3	8	1733	17502
GO:0031943	regulation of glucocorticoid metabolic process	2.66225	0.0697914	0.272727	11	3	8	1733	17502
GO:0032353	negative regulation of hormone biosynthetic process	2.66225	0.0697914	0.272727	11	3	8	1733	17502
GO:0032354	response to follicle-stimulating hormone	2.66225	0.0697914	0.272727	11	3	8	1733	17502
GO:0007271	synaptic transmission, cholinergic	2.66225	0.0697914	0.272727	11	3	8	1733	17502
GO:0033089	positive regulation of T cell differentiation in thymus	2.66225	0.0697914	0.272727	11	3	8	1733	17502
GO:0008174	mRNA methyltransferase activity	2.66225	0.0697914	0.272727	11	3	8	1733	17502
GO:0008504	monoamine transmembrane transporter activity	2.66225	0.0697914	0.272727	11	3	8	1733	17502
GO:0034205	amyloid-beta formation	2.66225	0.0697914	0.272727	11	3	8	1733	17502
GO:0008970	phospholipase A1 activity	2.66225	0.0697914	0.272727	11	3	8	1733	17502
GO:0034511	U3 snoRNA binding	2.66225	0.0697914	0.272727	11	3	8	1733	17502
GO:0010288	response to lead ion	2.66225	0.0697914	0.272727	11	3	8	1733	17502
GO:0060442	branching involved in prostate gland morphogenesis	2.66225	0.0697914	0.272727	11	3	8	1733	17502
GO:0060601	lateral sprouting from an epithelium	2.66225	0.0697914	0.272727	11	3	8	1733	17502
GO:0086065	cell communication involved in cardiac conduction	2.66225	0.0697914	0.272727	11	3	8	1733	17502
GO:0090037	positive regulation of protein kinase C signaling	2.66225	0.0697914	0.272727	11	3	8	1733	17502
GO:0150146	cell junction disassembly	2.66225	0.0697914	0.272727	11	3	8	1733	17502
GO:0090493	catecholamine uptake	2.66225	0.0697914	0.272727	11	3	8	1733	17502
GO:0090494	dopamine uptake	2.66225	0.0697914	0.272727	11	3	8	1733	17502
GO:0072164	mesonephric tubule development	2.65534	0.0702751	0.163265	49	8	41	1728	17469
GO:0050974	detection of mechanical stimulus involved in sensory perception	2.65534	0.0702751	0.163265	49	8	41	1728	17469
GO:0022898	regulation of transmembrane transporter activity	2.65027	0.0706324	0.117438	281	33	248	1703	17262
GO:0043270	positive regulation of monoatomic ion transport	2.6435	0.0711118	0.119048	252	30	222	1706	17288
GO:0003013	circulatory system process	2.6435	0.0711118	0.119048	252	30	222	1706	17288
GO:0045834	positive regulation of lipid metabolic process	2.64152	0.0712529	0.126506	166	21	145	1715	17365
GO:0008360	regulation of cell shape	2.64083	0.071302	0.130435	138	18	120	1718	17390
GO:0030427	site of polarized growth	2.63817	0.0714922	0.122549	204	25	179	1711	17331
GO:0048660	regulation of smooth muscle cell proliferation	2.63629	0.0716264	0.124324	185	23	162	1713	17348
GO:0042596	fear response	2.63351	0.0718256	0.170732	41	7	34	1729	17476
GO:0043548	phosphatidylinositol 3-kinase binding	2.63351	0.0718256	0.170732	41	7	34	1729	17476
GO:0070888	E-box binding	2.63351	0.0718256	0.170732	41	7	34	1729	17476
GO:0048565	digestive tract development	2.63351	0.0718256	0.170732	41	7	34	1729	17476
GO:0050873	brown fat cell differentiation	2.63351	0.0718256	0.170732	41	7	34	1729	17476
GO:0050919	negative chemotaxis	2.63351	0.0718256	0.170732	41	7	34	1729	17476
GO:0035567	non-canonical Wnt signaling pathway	2.63351	0.0718256	0.170732	41	7	34	1729	17476
GO:0043425	bHLH transcription factor binding	2.6333	0.0718411	0.181818	33	6	27	1730	17483
GO:0050999	regulation of nitric-oxide synthase activity	2.6333	0.0718411	0.181818	33	6	27	1730	17483
GO:1904752	regulation of vascular associated smooth muscle cell migration	2.6333	0.0718411	0.181818	33	6	27	1730	17483
GO:0015144	carbohydrate transmembrane transporter activity	2.6333	0.0718411	0.181818	33	6	27	1730	17483
GO:0000978	RNA polymerase II cis-regulatory region sequence-specific DNA binding	2.62629	0.0723465	0.103909	972	101	871	1635	16639
GO:0070875	positive regulation of glycogen metabolic process	2.6221	0.0726504	0.222222	18	4	14	1732	17496
GO:0045945	positive regulation of transcription by RNA polymerase III	2.6221	0.0726504	0.222222	18	4	14	1732	17496
GO:0046527	glucosyltransferase activity	2.6221	0.0726504	0.222222	18	4	14	1732	17496
GO:0022617	extracellular matrix disassembly	2.6221	0.0726504	0.222222	18	4	14	1732	17496
GO:2001256	regulation of store-operated calcium entry	2.6221	0.0726504	0.222222	18	4	14	1732	17496
GO:1902430	negative regulation of amyloid-beta formation	2.6221	0.0726504	0.222222	18	4	14	1732	17496
GO:0033145	positive regulation of intracellular steroid hormone receptor signaling pathway	2.6221	0.0726504	0.222222	18	4	14	1732	17496
GO:0060571	morphogenesis of an epithelial fold	2.6221	0.0726504	0.222222	18	4	14	1732	17496
GO:0035641	locomotory exploration behavior	2.6221	0.0726504	0.222222	18	4	14	1732	17496
GO:0036122	BMP binding	2.6221	0.0726504	0.222222	18	4	14	1732	17496
GO:0006811	monoatomic ion transport	2.60964	0.0735612	0.105395	797	84	713	1652	16797
GO:0110020	regulation of actomyosin structure organization	2.60753	0.0737164	0.135135	111	15	96	1721	17414
GO:0007613	memory	2.60308	0.0740454	0.128378	148	19	129	1717	17381
GO:1903561	extracellular vesicle	2.60286	0.0740617	0.139785	93	13	80	1723	17430
GO:0090174	organelle membrane fusion	2.60286	0.0740617	0.139785	93	13	80	1723	17430
GO:0016525	negative regulation of angiogenesis	2.60285	0.0740623	0.137255	102	14	88	1722	17422
GO:0018108	peptidyl-tyrosine phosphorylation	2.60285	0.0740623	0.137255	102	14	88	1722	17422
GO:0048839	inner ear development	2.60062	0.0742272	0.155172	58	9	49	1727	17461
GO:0008235	metalloexopeptidase activity	2.60062	0.0742272	0.155172	58	9	49	1727	17461
GO:1990837	sequence-specific double-stranded DNA binding	2.59991	0.0742799	0.101992	1255	128	1127	1608	16383
GO:0030177	positive regulation of Wnt signaling pathway	2.58589	0.0753289	0.129496	139	18	121	1718	17389
GO:0000987	cis-regulatory region sequence-specific DNA binding	2.58164	0.0756495	0.103518	995	103	892	1633	16618
GO:0009719	response to endogenous stimulus	2.57212	0.0763735	0.104478	871	91	780	1645	16730
GO:0030426	growth cone	2.56797	0.0766909	0.122449	196	24	172	1712	17338
GO:0046939	nucleotide phosphorylation	2.567	0.0767653	0.149254	67	10	57	1726	17453
GO:0009925	basal plasma membrane	2.567	0.0767653	0.149254	67	10	57	1726	17453
GO:0034764	positive regulation of transmembrane transport	2.56375	0.0770157	0.11811	254	30	224	1706	17286
GO:1902930	regulation of alcohol biosynthetic process	2.55921	0.0773655	0.16	50	8	42	1728	17468
GO:0051899	membrane depolarization	2.55921	0.0773655	0.16	50	8	42	1728	17468
GO:0042306	regulation of protein import into nucleus	2.54754	0.0782743	0.144737	76	11	65	1725	17445
GO:0060191	regulation of lipase activity	2.54754	0.0782743	0.144737	76	11	65	1725	17445
GO:0007018	microtubule-based movement	2.5474	0.0782846	0.114114	333	38	295	1698	17215
GO:0008233	peptidase activity	2.54577	0.0784129	0.108303	554	60	494	1676	17016
GO:0051050	positive regulation of transport	2.54221	0.0786921	0.10331	997	103	894	1633	16616
GO:1903035	negative regulation of response to wounding	2.53803	0.079022	0.141176	85	12	73	1724	17437
GO:0090066	regulation of anatomical structure size	2.53798	0.0790258	0.111111	423	47	376	1689	17134
GO:0045921	positive regulation of exocytosis	2.53579	0.0791994	0.138298	94	13	81	1723	17429
GO:0043194	axon initial segment	2.53346	0.0793843	0.192308	26	5	21	1731	17489
GO:0044070	regulation of monoatomic anion transport	2.53346	0.0793843	0.192308	26	5	21	1731	17489
GO:0046847	filopodium assembly	2.53346	0.0793843	0.192308	26	5	21	1731	17489
GO:0098632	cell-cell adhesion mediator activity	2.53346	0.0793843	0.192308	26	5	21	1731	17489
GO:0048843	negative regulation of axon extension involved in axon guidance	2.53346	0.0793843	0.192308	26	5	21	1731	17489
GO:0007187	G protein-coupled receptor signaling pathway, coupled to cyclic nucleotide second messenger	2.53346	0.0793843	0.192308	26	5	21	1731	17489
GO:0060343	trabecula formation	2.53346	0.0793843	0.192308	26	5	21	1731	17489
GO:0060441	epithelial tube branching involved in lung morphogenesis	2.53346	0.0793843	0.192308	26	5	21	1731	17489
GO:0060716	labyrinthine layer blood vessel development	2.53346	0.0793843	0.192308	26	5	21	1731	17489
GO:0060740	prostate gland epithelium morphogenesis	2.53346	0.0793843	0.192308	26	5	21	1731	17489
GO:0035909	aorta morphogenesis	2.53346	0.0793843	0.192308	26	5	21	1731	17489
GO:0055085	transmembrane transport	2.53211	0.0794913	0.103982	904	94	810	1642	16700
GO:0005506	iron ion binding	2.53194	0.0795044	0.128571	140	18	122	1718	17388
GO:0045197	establishment or maintenance of epithelial cell apical/basal polarity	2.5282	0.0798027	0.166667	42	7	35	1729	17475
GO:0006024	glycosaminoglycan biosynthetic process	2.5282	0.0798027	0.166667	42	7	35	1729	17475
GO:0007528	neuromuscular junction development	2.5282	0.0798027	0.166667	42	7	35	1729	17475
GO:0033627	cell adhesion mediated by integrin	2.5282	0.0798027	0.166667	42	7	35	1729	17475
GO:0099111	microtubule-based transport	2.52313	0.0802081	0.121827	197	24	173	1712	17337
GO:0010976	positive regulation of neuron projection development	2.51877	0.0805584	0.119469	226	27	199	1709	17311
GO:0043413	macromolecule glycosylation	2.51833	0.080594	0.123596	178	22	156	1714	17354
GO:0006486	protein glycosylation	2.51833	0.080594	0.123596	178	22	156	1714	17354
GO:0019955	cytokine binding	2.51478	0.0808804	0.129771	131	17	114	1719	17396
GO:0035640	exploration behavior	2.51466	0.0808906	0.176471	34	6	28	1730	17482
GO:0090303	positive regulation of wound healing	2.51423	0.0809254	0.152542	59	9	50	1727	17460
GO:0008270	zinc ion binding	2.4975	0.0822904	0.106383	658	70	588	1666	16922
GO:0032409	regulation of transporter activity	2.49507	0.0824905	0.115254	295	34	261	1702	17249
GO:0031514	motile cilium	2.49433	0.0825521	0.12426	169	21	148	1715	17362
GO:0150116	regulation of cell-substrate junction organization	2.48782	0.0830908	0.147059	68	10	58	1726	17452
GO:0070085	glycosylation	2.47894	0.0838323	0.121212	198	24	174	1712	17336
GO:0018212	peptidyl-tyrosine modification	2.47657	0.0840307	0.134615	104	14	90	1722	17420
GO:0007600	sensory perception	2.47509	0.0841551	0.111392	395	44	351	1692	17159
GO:0009798	axis specification	2.47394	0.0842523	0.142857	77	11	66	1725	17444
GO:0050680	negative regulation of epithelial cell proliferation	2.471	0.0845004	0.125	160	20	140	1716	17370
GO:0006814	sodium ion transport	2.471	0.0845004	0.125	160	20	140	1716	17370
GO:0043230	extracellular organelle	2.4703	0.0845591	0.136842	95	13	82	1723	17428
GO:0012505	endomembrane system	2.4703	0.0845591	0.136842	95	13	82	1723	17428
GO:0065010	extracellular membrane-bounded organelle	2.4703	0.0845591	0.136842	95	13	82	1723	17428
GO:0048858	cell projection morphogenesis	2.45948	0.0854795	0.114865	296	34	262	1702	17248
GO:0070886	positive regulation of calcineurin-NFAT signaling cascade	2.4566	0.0857261	0.210526	19	4	15	1732	17495
GO:0071071	regulation of phospholipid biosynthetic process	2.4566	0.0857261	0.210526	19	4	15	1732	17495
GO:0045579	positive regulation of B cell differentiation	2.4566	0.0857261	0.210526	19	4	15	1732	17495
GO:0106058	positive regulation of calcineurin-mediated signaling	2.4566	0.0857261	0.210526	19	4	15	1732	17495
GO:0097731	9+0 non-motile cilium	2.4566	0.0857261	0.210526	19	4	15	1732	17495
GO:0050435	amyloid-beta metabolic process	2.4566	0.0857261	0.210526	19	4	15	1732	17495
GO:0051000	positive regulation of nitric-oxide synthase activity	2.4566	0.0857261	0.210526	19	4	15	1732	17495
GO:0004435	phosphatidylinositol phospholipase C activity	2.4566	0.0857261	0.210526	19	4	15	1732	17495
GO:0005324	long-chain fatty acid transporter activity	2.4566	0.0857261	0.210526	19	4	15	1732	17495
GO:0031082	BLOC complex	2.4566	0.0857261	0.210526	19	4	15	1732	17495
GO:0031103	axon regeneration	2.4566	0.0857261	0.210526	19	4	15	1732	17495
GO:0031290	retinal ganglion cell axon guidance	2.4566	0.0857261	0.210526	19	4	15	1732	17495
GO:0006743	ubiquinone metabolic process	2.4566	0.0857261	0.210526	19	4	15	1732	17495
GO:0060314	regulation of ryanodine-sensitive calcium-release channel activity	2.4566	0.0857261	0.210526	19	4	15	1732	17495
GO:0090075	relaxation of muscle	2.4566	0.0857261	0.210526	19	4	15	1732	17495
GO:0015295	solute:proton symporter activity	2.4566	0.0857261	0.210526	19	4	15	1732	17495
GO:0045934	negative regulation of nucleobase-containing compound metabolic process	2.45042	0.0862572	0.100638	1411	142	1269	1594	16241
GO:0030855	epithelial cell differentiation	2.44514	0.0867137	0.112717	346	39	307	1697	17203
GO:0045202	synapse	2.44313	0.0868884	0.101266	1264	128	1136	1608	16374
GO:0016553	base conversion or substitution editing	2.44157	0.0870238	0.25	12	3	9	1733	17501
GO:0042574	retinal metabolic process	2.44157	0.0870238	0.25	12	3	9	1733	17501
GO:0044154	histone H3-K14 acetylation	2.44157	0.0870238	0.25	12	3	9	1733	17501
GO:1900121	negative regulation of receptor binding	2.44157	0.0870238	0.25	12	3	9	1733	17501
GO:0048672	positive regulation of collateral sprouting	2.44157	0.0870238	0.25	12	3	9	1733	17501
GO:0099500	vesicle fusion to plasma membrane	2.44157	0.0870238	0.25	12	3	9	1733	17501
GO:0002162	dystroglycan binding	2.44157	0.0870238	0.25	12	3	9	1733	17501
GO:0002759	regulation of antimicrobial humoral response	2.44157	0.0870238	0.25	12	3	9	1733	17501
GO:0030122	AP-2 adaptor complex	2.44157	0.0870238	0.25	12	3	9	1733	17501
GO:0080154	regulation of fertilization	2.44157	0.0870238	0.25	12	3	9	1733	17501
GO:0030948	negative regulation of vascular endothelial growth factor receptor signaling pathway	2.44157	0.0870238	0.25	12	3	9	1733	17501
GO:0032036	myosin heavy chain binding	2.44157	0.0870238	0.25	12	3	9	1733	17501
GO:0032351	negative regulation of hormone metabolic process	2.44157	0.0870238	0.25	12	3	9	1733	17501
GO:0007039	protein catabolic process in the vacuole	2.44157	0.0870238	0.25	12	3	9	1733	17501
GO:0033625	positive regulation of integrin activation	2.44157	0.0870238	0.25	12	3	9	1733	17501
GO:0010002	cardioblast differentiation	2.44157	0.0870238	0.25	12	3	9	1733	17501
GO:0009404	toxin metabolic process	2.44157	0.0870238	0.25	12	3	9	1733	17501
GO:0035251	UDP-glucosyltransferase activity	2.44157	0.0870238	0.25	12	3	9	1733	17501
GO:0060736	prostate gland growth	2.44157	0.0870238	0.25	12	3	9	1733	17501
GO:0035331	negative regulation of hippo signaling	2.44157	0.0870238	0.25	12	3	9	1733	17501
GO:0086008	voltage-gated potassium channel activity involved in cardiac muscle cell action potential repolarization	2.44157	0.0870238	0.25	12	3	9	1733	17501
GO:0071902	positive regulation of protein serine/threonine kinase activity	2.43538	0.0875643	0.120603	199	24	175	1712	17335
GO:0010712	regulation of collagen metabolic process	2.43068	0.0879769	0.15	60	9	51	1727	17459
GO:0047496	vesicle transport along microtubule	2.42734	0.0882713	0.162791	43	7	36	1729	17474
GO:0001701	in utero embryonic development	2.41773	0.0891234	0.113565	317	36	281	1700	17229
GO:0048589	developmental growth	2.41588	0.0892888	0.110565	407	45	362	1691	17148
GO:0098900	regulation of action potential	2.411	0.0897251	0.144928	69	10	59	1726	17451
GO:0005518	collagen binding	2.411	0.0897251	0.144928	69	10	59	1726	17451
GO:0008643	carbohydrate transport	2.411	0.0897251	0.144928	69	10	59	1726	17451
GO:2000243	positive regulation of reproductive process	2.40637	0.0901417	0.135417	96	13	83	1723	17427
GO:0015774	polysaccharide transport	2.40572	0.0902006	1	1	1	0	1735	17510
GO:0015790	UDP-xylose transmembrane transport	2.40572	0.0902006	1	1	1	0	1735	17510
GO:0016232	HNK-1 sulfotransferase activity	2.40572	0.0902006	1	1	1	0	1735	17510
GO:0042017	interleukin-22 binding	2.40572	0.0902006	1	1	1	0	1735	17510
GO:0016524	latrotoxin receptor activity	2.40572	0.0902006	1	1	1	0	1735	17510
GO:0016751	S-succinyltransferase activity	2.40572	0.0902006	1	1	1	0	1735	17510
GO:0042281	dolichyl pyrophosphate Man9GlcNAc2 alpha-1,3-glucosyltransferase activity	2.40572	0.0902006	1	1	1	0	1735	17510
GO:0016824	hydrolase activity, acting on acid halide bonds	2.40572	0.0902006	1	1	1	0	1735	17510
GO:0042489	negative regulation of odontogenesis of dentin-containing tooth	2.40572	0.0902006	1	1	1	0	1735	17510
GO:0017118	lipoyltransferase activity	2.40572	0.0902006	1	1	1	0	1735	17510
GO:0017178	diphthine-ammonia ligase activity	2.40572	0.0902006	1	1	1	0	1735	17510
GO:0017192	N-terminal peptidyl-glutamine acetylation	2.40572	0.0902006	1	1	1	0	1735	17510
GO:0042747	circadian sleep/wake cycle, REM sleep	2.40572	0.0902006	1	1	1	0	1735	17510
GO:0102707	S-adenosyl-L-methionine:beta-alanine N-methyltransferase activity	2.40572	0.0902006	1	1	1	0	1735	17510
GO:0042774	plasma membrane ATP synthesis coupled electron transport	2.40572	0.0902006	1	1	1	0	1735	17510
GO:0043048	dolichyl monophosphate biosynthetic process	2.40572	0.0902006	1	1	1	0	1735	17510
GO:0043250	sodium-dependent organic anion transmembrane transporter activity	2.40572	0.0902006	1	1	1	0	1735	17510
GO:0043251	sodium-dependent organic anion transport	2.40572	0.0902006	1	1	1	0	1735	17510
GO:0018009	N-terminal peptidyl-L-cysteine N-palmitoylation	2.40572	0.0902006	1	1	1	0	1735	17510
GO:0043529	GET complex	2.40572	0.0902006	1	1	1	0	1735	17510
GO:0043733	DNA-3-methylbase glycosylase activity	2.40572	0.0902006	1	1	1	0	1735	17510
GO:0043916	DNA-7-methylguanine glycosylase activity	2.40572	0.0902006	1	1	1	0	1735	17510
GO:0018733	3,4-dihydrocoumarin hydrolase activity	2.40572	0.0902006	1	1	1	0	1735	17510
GO:0018900	dichloromethane metabolic process	2.40572	0.0902006	1	1	1	0	1735	17510
GO:0019058	viral life cycle	2.40572	0.0902006	1	1	1	0	1735	17510
GO:0019102	male somatic sex determination	2.40572	0.0902006	1	1	1	0	1735	17510
GO:0018993	somatic sex determination	2.40572	0.0902006	1	1	1	0	1735	17510
GO:0019120	hydrolase activity, acting on acid halide bonds, in C-halide compounds	2.40572	0.0902006	1	1	1	0	1735	17510
GO:0070123	transforming growth factor beta receptor activity, type III	2.40572	0.0902006	1	1	1	0	1735	17510
GO:0019172	glyoxalase III activity	2.40572	0.0902006	1	1	1	0	1735	17510
GO:0070143	mitochondrial alanyl-tRNA aminoacylation	2.40572	0.0902006	1	1	1	0	1735	17510
GO:0019187	beta-1,4-mannosyltransferase activity	2.40572	0.0902006	1	1	1	0	1735	17510
GO:0044717	8-hydroxy-dADP phosphatase activity	2.40572	0.0902006	1	1	1	0	1735	17510
GO:0019285	glycine betaine biosynthetic process from choline	2.40572	0.0902006	1	1	1	0	1735	17510
GO:0019365	pyridine nucleotide salvage	2.40572	0.0902006	1	1	1	0	1735	17510
GO:0070343	white fat cell proliferation	2.40572	0.0902006	1	1	1	0	1735	17510
GO:0070349	positive regulation of brown fat cell proliferation	2.40572	0.0902006	1	1	1	0	1735	17510
GO:0070378	positive regulation of ERK5 cascade	2.40572	0.0902006	1	1	1	0	1735	17510
GO:0070462	plus-end specific microtubule depolymerization	2.40572	0.0902006	1	1	1	0	1735	17510
GO:0070481	nuclear-transcribed mRNA catabolic process, non-stop decay	2.40572	0.0902006	1	1	1	0	1735	17510
GO:0070514	SRF-myogenin-E12 complex	2.40572	0.0902006	1	1	1	0	1735	17510
GO:0070523	11-beta-hydroxysteroid dehydrogenase (NAD+) activity	2.40572	0.0902006	1	1	1	0	1735	17510
GO:0045108	regulation of intermediate filament polymerization or depolymerization	2.40572	0.0902006	1	1	1	0	1735	17510
GO:0070651	nonfunctional rRNA decay	2.40572	0.0902006	1	1	1	0	1735	17510
GO:0045234	protein palmitoleylation	2.40572	0.0902006	1	1	1	0	1735	17510
GO:0070731	cGMP transport	2.40572	0.0902006	1	1	1	0	1735	17510
GO:0070762	nuclear pore transmembrane ring	2.40572	0.0902006	1	1	1	0	1735	17510
GO:0071338	positive regulation of hair follicle cell proliferation	2.40572	0.0902006	1	1	1	0	1735	17510
GO:0046005	positive regulation of circadian sleep/wake cycle, REM sleep	2.40572	0.0902006	1	1	1	0	1735	17510
GO:0046057	dADP catabolic process	2.40572	0.0902006	1	1	1	0	1735	17510
GO:0046067	dGDP catabolic process	2.40572	0.0902006	1	1	1	0	1735	17510
GO:0046111	xanthine biosynthetic process	2.40572	0.0902006	1	1	1	0	1735	17510
GO:0106064	regulation of cobalamin metabolic process	2.40572	0.0902006	1	1	1	0	1735	17510
GO:0021618	hypoglossal nerve morphogenesis	2.40572	0.0902006	1	1	1	0	1735	17510
GO:0106096	response to ceramide	2.40572	0.0902006	1	1	1	0	1735	17510
GO:0021629	olfactory nerve structural organization	2.40572	0.0902006	1	1	1	0	1735	17510
GO:2000066	positive regulation of cortisol biosynthetic process	2.40572	0.0902006	1	1	1	0	1735	17510
GO:0106121	positive regulation of cobalamin metabolic process	2.40572	0.0902006	1	1	1	0	1735	17510
GO:0021658	rhombomere 3 morphogenesis	2.40572	0.0902006	1	1	1	0	1735	17510
GO:0046186	acetaldehyde biosynthetic process	2.40572	0.0902006	1	1	1	0	1735	17510
GO:2000119	negative regulation of sodium-dependent phosphate transport	2.40572	0.0902006	1	1	1	0	1735	17510
GO:2000180	negative regulation of androgen biosynthetic process	2.40572	0.0902006	1	1	1	0	1735	17510
GO:0046272	stilbene catabolic process	2.40572	0.0902006	1	1	1	0	1735	17510
GO:0106255	hydroperoxy icosatetraenoate isomerase activity	2.40572	0.0902006	1	1	1	0	1735	17510
GO:0106258	L-serine-phosphatidylcholine phosphatidyltransferase activity	2.40572	0.0902006	1	1	1	0	1735	17510
GO:1900276	regulation of proteinase activated receptor activity	2.40572	0.0902006	1	1	1	0	1735	17510
GO:0106346	snRNA methyltransferase activity	2.40572	0.0902006	1	1	1	0	1735	17510
GO:0106385	dIMP salvage	2.40572	0.0902006	1	1	1	0	1735	17510
GO:0106388	18S rRNA aminocarboxypropyltransferase activity	2.40572	0.0902006	1	1	1	0	1735	17510
GO:0021919	BMP signaling pathway involved in spinal cord dorsal/ventral patterning	2.40572	0.0902006	1	1	1	0	1735	17510
GO:0071886	1-(4-iodo-2,5-dimethoxyphenyl)propan-2-amine binding	2.40572	0.0902006	1	1	1	0	1735	17510
GO:1900383	regulation of synaptic plasticity by receptor localization to synapse	2.40572	0.0902006	1	1	1	0	1735	17510
GO:0072036	mesenchymal to epithelial transition involved in renal vesicle formation	2.40572	0.0902006	1	1	1	0	1735	17510
GO:2000438	negative regulation of monocyte extravasation	2.40572	0.0902006	1	1	1	0	1735	17510
GO:0072109	glomerular mesangium development	2.40572	0.0902006	1	1	1	0	1735	17510
GO:0046611	lysosomal proton-transporting V-type ATPase complex	2.40572	0.0902006	1	1	1	0	1735	17510
GO:2000560	positive regulation of CD24 production	2.40572	0.0902006	1	1	1	0	1735	17510
GO:2000559	regulation of CD24 production	2.40572	0.0902006	1	1	1	0	1735	17510
GO:0072223	metanephric glomerular mesangium development	2.40572	0.0902006	1	1	1	0	1735	17510
GO:0072273	metanephric nephron morphogenesis	2.40572	0.0902006	1	1	1	0	1735	17510
GO:2000661	positive regulation of interleukin-1-mediated signaling pathway	2.40572	0.0902006	1	1	1	0	1735	17510
GO:0072285	mesenchymal to epithelial transition involved in metanephric renal vesicle formation	2.40572	0.0902006	1	1	1	0	1735	17510
GO:1900737	negative regulation of phospholipase C-activating G protein-coupled receptor signaling pathway	2.40572	0.0902006	1	1	1	0	1735	17510
GO:2000763	positive regulation of transcription from RNA polymerase II promoter involved in norepinephrine biosynthetic process	2.40572	0.0902006	1	1	1	0	1735	17510
GO:2000764	positive regulation of semaphorin-plexin signaling pathway involved in outflow tract morphogenesis	2.40572	0.0902006	1	1	1	0	1735	17510
GO:0047016	cholest-5-ene-3-beta,7-alpha-diol 3-beta-dehydrogenase activity	2.40572	0.0902006	1	1	1	0	1735	17510
GO:0097014	ciliary plasm	2.40572	0.0902006	1	1	1	0	1735	17510
GO:2000896	amylopectin metabolic process	2.40572	0.0902006	1	1	1	0	1735	17510
GO:0072541	peroxynitrite reductase activity	2.40572	0.0902006	1	1	1	0	1735	17510
GO:0047130	saccharopine dehydrogenase (NADP+, L-lysine-forming) activity	2.40572	0.0902006	1	1	1	0	1735	17510
GO:0047131	saccharopine dehydrogenase (NAD+, L-glutamate-forming) activity	2.40572	0.0902006	1	1	1	0	1735	17510
GO:0072591	citrate-L-glutamate ligase activity	2.40572	0.0902006	1	1	1	0	1735	17510
GO:2001112	regulation of cellular response to hepatocyte growth factor stimulus	2.40572	0.0902006	1	1	1	0	1735	17510
GO:2001113	negative regulation of cellular response to hepatocyte growth factor stimulus	2.40572	0.0902006	1	1	1	0	1735	17510
GO:0097161	DH domain binding	2.40572	0.0902006	1	1	1	0	1735	17510
GO:2001124	regulation of translational frameshifting	2.40572	0.0902006	1	1	1	0	1735	17510
GO:2001125	negative regulation of translational frameshifting	2.40572	0.0902006	1	1	1	0	1735	17510
GO:2001176	regulation of mediator complex assembly	2.40572	0.0902006	1	1	1	0	1735	17510
GO:2001178	positive regulation of mediator complex assembly	2.40572	0.0902006	1	1	1	0	1735	17510
GO:0097229	sperm end piece	2.40572	0.0902006	1	1	1	0	1735	17510
GO:0047273	galactosylgalactosylglucosylceramide beta-D-acetylgalactosaminyltransferase activity	2.40572	0.0902006	1	1	1	0	1735	17510
GO:0097234	epidermal lamellar body membrane	2.40572	0.0902006	1	1	1	0	1735	17510
GO:1901208	negative regulation of heart looping	2.40572	0.0902006	1	1	1	0	1735	17510
GO:1901210	regulation of cardiac chamber formation	2.40572	0.0902006	1	1	1	0	1735	17510
GO:1901211	negative regulation of cardiac chamber formation	2.40572	0.0902006	1	1	1	0	1735	17510
GO:0047315	kynurenine-glyoxylate transaminase activity	2.40572	0.0902006	1	1	1	0	1735	17510
GO:2001262	positive regulation of semaphorin-plexin signaling pathway	2.40572	0.0902006	1	1	1	0	1735	17510
GO:0047381	dodecanoyl-[acyl-carrier-protein] hydrolase activity	2.40572	0.0902006	1	1	1	0	1735	17510
GO:0047394	glycerophosphoinositol inositolphosphodiesterase activity	2.40572	0.0902006	1	1	1	0	1735	17510
GO:0047408	alkenylglycerophosphocholine hydrolase activity	2.40572	0.0902006	1	1	1	0	1735	17510
GO:0047409	alkenylglycerophosphoethanolamine hydrolase activity	2.40572	0.0902006	1	1	1	0	1735	17510
GO:1901346	negative regulation of vasculature development involved in avascular cornea development in camera-type eye	2.40572	0.0902006	1	1	1	0	1735	17510
GO:0097497	blood vessel endothelial cell delamination	2.40572	0.0902006	1	1	1	0	1735	17510
GO:0047651	alkylhalidase activity	2.40572	0.0902006	1	1	1	0	1735	17510
GO:0047777	(S)-citramalyl-CoA lyase activity	2.40572	0.0902006	1	1	1	0	1735	17510
GO:1902000	homogentisate catabolic process	2.40572	0.0902006	1	1	1	0	1735	17510
GO:0047988	hydroxyacid-oxoacid transhydrogenase activity	2.40572	0.0902006	1	1	1	0	1735	17510
GO:1901999	homogentisate metabolic process	2.40572	0.0902006	1	1	1	0	1735	17510
GO:1902203	negative regulation of hepatocyte growth factor receptor signaling pathway	2.40572	0.0902006	1	1	1	0	1735	17510
GO:0048297	negative regulation of isotype switching to IgA isotypes	2.40572	0.0902006	1	1	1	0	1735	17510
GO:1902220	positive regulation of intrinsic apoptotic signaling pathway in response to osmotic stress	2.40572	0.0902006	1	1	1	0	1735	17510
GO:1902239	negative regulation of intrinsic apoptotic signaling pathway in response to osmotic stress by p53 class mediator	2.40572	0.0902006	1	1	1	0	1735	17510
GO:0048343	paraxial mesodermal cell fate commitment	2.40572	0.0902006	1	1	1	0	1735	17510
GO:1902363	regulation of protein localization to spindle pole body	2.40572	0.0902006	1	1	1	0	1735	17510
GO:1902365	positive regulation of protein localization to spindle pole body	2.40572	0.0902006	1	1	1	0	1735	17510
GO:1902444	riboflavin binding	2.40572	0.0902006	1	1	1	0	1735	17510
GO:0048560	establishment of anatomical structure orientation	2.40572	0.0902006	1	1	1	0	1735	17510
GO:0098615	dimethyl selenide methyltransferase activity	2.40572	0.0902006	1	1	1	0	1735	17510
GO:1902618	cellular response to fluoride	2.40572	0.0902006	1	1	1	0	1735	17510
GO:0048698	negative regulation of collateral sprouting in absence of injury	2.40572	0.0902006	1	1	1	0	1735	17510
GO:0098694	regulation of synaptic vesicle budding from presynaptic endocytic zone membrane	2.40572	0.0902006	1	1	1	0	1735	17510
GO:0048850	hypophysis morphogenesis	2.40572	0.0902006	1	1	1	0	1735	17510
GO:0048852	diencephalon morphogenesis	2.40572	0.0902006	1	1	1	0	1735	17510
GO:1902846	positive regulation of mitotic spindle elongation	2.40572	0.0902006	1	1	1	0	1735	17510
GO:1902866	regulation of retina development in camera-type eye	2.40572	0.0902006	1	1	1	0	1735	17510
GO:0098925	retrograde trans-synaptic signaling by nitric oxide, modulating synaptic transmission	2.40572	0.0902006	1	1	1	0	1735	17510
GO:1902908	regulation of melanosome transport	2.40572	0.0902006	1	1	1	0	1735	17510
GO:1902910	positive regulation of melanosome transport	2.40572	0.0902006	1	1	1	0	1735	17510
GO:0099082	retrograde trans-synaptic signaling by neuropeptide	2.40572	0.0902006	1	1	1	0	1735	17510
GO:0099083	retrograde trans-synaptic signaling by neuropeptide, modulating synaptic transmission	2.40572	0.0902006	1	1	1	0	1735	17510
GO:0098990	AMPA selective glutamate receptor signaling pathway	2.40572	0.0902006	1	1	1	0	1735	17510
GO:0099156	cell-cell signaling via exosome	2.40572	0.0902006	1	1	1	0	1735	17510
GO:0050333	thiamine triphosphate phosphatase activity	2.40572	0.0902006	1	1	1	0	1735	17510
GO:0000415	negative regulation of histone H3-K36 methylation	2.40572	0.0902006	1	1	1	0	1735	17510
GO:1903282	regulation of glutathione peroxidase activity	2.40572	0.0902006	1	1	1	0	1735	17510
GO:1903284	positive regulation of glutathione peroxidase activity	2.40572	0.0902006	1	1	1	0	1735	17510
GO:0050479	glyceryl-ether monooxygenase activity	2.40572	0.0902006	1	1	1	0	1735	17510
GO:1903402	regulation of renal phosphate excretion	2.40572	0.0902006	1	1	1	0	1735	17510
GO:1903403	negative regulation of renal phosphate excretion	2.40572	0.0902006	1	1	1	0	1735	17510
GO:0050486	intramolecular transferase activity, transferring hydroxy groups	2.40572	0.0902006	1	1	1	0	1735	17510
GO:1903461	Okazaki fragment processing involved in mitotic DNA replication	2.40572	0.0902006	1	1	1	0	1735	17510
GO:0050561	glutamate-tRNA(Gln) ligase activity	2.40572	0.0902006	1	1	1	0	1735	17510
GO:1903636	regulation of protein insertion into mitochondrial outer membrane	2.40572	0.0902006	1	1	1	0	1735	17510
GO:1903638	positive regulation of protein insertion into mitochondrial outer membrane	2.40572	0.0902006	1	1	1	0	1735	17510
GO:0000901	translation repressor activity, non-nucleic acid binding	2.40572	0.0902006	1	1	1	0	1735	17510
GO:1903781	positive regulation of cardiac conduction	2.40572	0.0902006	1	1	1	0	1735	17510
GO:0050928	negative regulation of positive chemotaxis	2.40572	0.0902006	1	1	1	0	1735	17510
GO:0051042	negative regulation of calcium-independent cell-cell adhesion	2.40572	0.0902006	1	1	1	0	1735	17510
GO:1904003	negative regulation of sebum secreting cell proliferation	2.40572	0.0902006	1	1	1	0	1735	17510
GO:0075523	viral translational frameshifting	2.40572	0.0902006	1	1	1	0	1735	17510
GO:1903913	regulation of fusion of virus membrane with host plasma membrane	2.40572	0.0902006	1	1	1	0	1735	17510
GO:1903914	negative regulation of fusion of virus membrane with host plasma membrane	2.40572	0.0902006	1	1	1	0	1735	17510
GO:1903940	negative regulation of TORC2 signaling	2.40572	0.0902006	1	1	1	0	1735	17510
GO:1903997	positive regulation of non-membrane spanning protein tyrosine kinase activity	2.40572	0.0902006	1	1	1	0	1735	17510
GO:1904205	negative regulation of skeletal muscle hypertrophy	2.40572	0.0902006	1	1	1	0	1735	17510
GO:0001567	cholesterol 25-hydroxylase activity	2.40572	0.0902006	1	1	1	0	1735	17510
GO:0001571	non-tyrosine kinase fibroblast growth factor receptor activity	2.40572	0.0902006	1	1	1	0	1735	17510
GO:1904453	positive regulation of potassium:proton exchanging ATPase activity	2.40572	0.0902006	1	1	1	0	1735	17510
GO:0051585	negative regulation of dopamine uptake involved in synaptic transmission	2.40572	0.0902006	1	1	1	0	1735	17510
GO:0051622	negative regulation of norepinephrine uptake	2.40572	0.0902006	1	1	1	0	1735	17510
GO:0051630	acetylcholine uptake	2.40572	0.0902006	1	1	1	0	1735	17510
GO:0051780	behavioral response to nutrient	2.40572	0.0902006	1	1	1	0	1735	17510
GO:1904710	positive regulation of granulosa cell apoptotic process	2.40572	0.0902006	1	1	1	0	1735	17510
GO:0051796	negative regulation of timing of catagen	2.40572	0.0902006	1	1	1	0	1735	17510
GO:1904766	negative regulation of macroautophagy by TORC1 signaling	2.40572	0.0902006	1	1	1	0	1735	17510
GO:1904806	regulation of protein oxidation	2.40572	0.0902006	1	1	1	0	1735	17510
GO:1904808	positive regulation of protein oxidation	2.40572	0.0902006	1	1	1	0	1735	17510
GO:0001962	alpha-1,3-galactosyltransferase activity	2.40572	0.0902006	1	1	1	0	1735	17510
GO:0001985	negative regulation of heart rate involved in baroreceptor response to increased systemic arterial blood pressure	2.40572	0.0902006	1	1	1	0	1735	17510
GO:0051945	negative regulation of catecholamine uptake involved in synaptic transmission	2.40572	0.0902006	1	1	1	0	1735	17510
GO:0002111	BRCA2-BRAF35 complex	2.40572	0.0902006	1	1	1	0	1735	17510
GO:0002112	interleukin-33 receptor binding	2.40572	0.0902006	1	1	1	0	1735	17510
GO:1904933	regulation of cell proliferation in midbrain	2.40572	0.0902006	1	1	1	0	1735	17510
GO:1904934	negative regulation of cell proliferation in midbrain	2.40572	0.0902006	1	1	1	0	1735	17510
GO:0002539	prostaglandin production involved in inflammatory response	2.40572	0.0902006	1	1	1	0	1735	17510
GO:0002541	activation of plasma proteins involved in acute inflammatory response	2.40572	0.0902006	1	1	1	0	1735	17510
GO:0002561	basophil degranulation	2.40572	0.0902006	1	1	1	0	1735	17510
GO:1905630	response to glyceraldehyde	2.40572	0.0902006	1	1	1	0	1735	17510
GO:1905631	cellular response to glyceraldehyde	2.40572	0.0902006	1	1	1	0	1735	17510
GO:1905673	positive regulation of lysosome organization	2.40572	0.0902006	1	1	1	0	1735	17510
GO:1905720	cytoplasmic microtubule bundle	2.40572	0.0902006	1	1	1	0	1735	17510
GO:0052821	DNA-7-methyladenine glycosylase activity	2.40572	0.0902006	1	1	1	0	1735	17510
GO:0052822	DNA-3-methylguanine glycosylase activity	2.40572	0.0902006	1	1	1	0	1735	17510
GO:0002901	mature B cell apoptotic process	2.40572	0.0902006	1	1	1	0	1735	17510
GO:1905802	regulation of cellular response to manganese ion	2.40572	0.0902006	1	1	1	0	1735	17510
GO:0052907	23S rRNA (adenine(1618)-N(6))-methyltransferase activity	2.40572	0.0902006	1	1	1	0	1735	17510
GO:1905869	negative regulation of 3'-UTR-mediated mRNA stabilization	2.40572	0.0902006	1	1	1	0	1735	17510
GO:0003116	regulation of vasoconstriction by norepinephrine	2.40572	0.0902006	1	1	1	0	1735	17510
GO:0003117	regulation of vasoconstriction by circulating norepinephrine	2.40572	0.0902006	1	1	1	0	1735	17510
GO:0003172	sinoatrial valve development	2.40572	0.0902006	1	1	1	0	1735	17510
GO:0003175	tricuspid valve development	2.40572	0.0902006	1	1	1	0	1735	17510
GO:0003421	growth plate cartilage axis specification	2.40572	0.0902006	1	1	1	0	1735	17510
GO:0003830	beta-1,4-mannosylglycoprotein 4-beta-N-acetylglucosaminyltransferase activity	2.40572	0.0902006	1	1	1	0	1735	17510
GO:0003905	alkylbase DNA N-glycosylase activity	2.40572	0.0902006	1	1	1	0	1735	17510
GO:0003908	methylated-DNA-[protein]-cysteine S-methyltransferase activity	2.40572	0.0902006	1	1	1	0	1735	17510
GO:0003948	N4-(beta-N-acetylglucosaminyl)-L-asparaginase activity	2.40572	0.0902006	1	1	1	0	1735	17510
GO:0004149	dihydrolipoyllysine-residue succinyltransferase activity	2.40572	0.0902006	1	1	1	0	1735	17510
GO:0004168	dolichol kinase activity	2.40572	0.0902006	1	1	1	0	1735	17510
GO:0004304	estrone sulfotransferase activity	2.40572	0.0902006	1	1	1	0	1735	17510
GO:0004333	fumarate hydratase activity	2.40572	0.0902006	1	1	1	0	1735	17510
GO:0004334	fumarylacetoacetase activity	2.40572	0.0902006	1	1	1	0	1735	17510
GO:0004350	glutamate-5-semialdehyde dehydrogenase activity	2.40572	0.0902006	1	1	1	0	1735	17510
GO:0004349	glutamate 5-kinase activity	2.40572	0.0902006	1	1	1	0	1735	17510
GO:0004395	hexaprenyldihydroxybenzoate methyltransferase activity	2.40572	0.0902006	1	1	1	0	1735	17510
GO:0004411	homogentisate 1,2-dioxygenase activity	2.40572	0.0902006	1	1	1	0	1735	17510
GO:0004462	lactoylglutathione lyase activity	2.40572	0.0902006	1	1	1	0	1735	17510
GO:0004474	malate synthase activity	2.40572	0.0902006	1	1	1	0	1735	17510
GO:0004516	nicotinate phosphoribosyltransferase activity	2.40572	0.0902006	1	1	1	0	1735	17510
GO:0004578	chitobiosyldiphosphodolichol beta-mannosyltransferase activity	2.40572	0.0902006	1	1	1	0	1735	17510
GO:0004607	phosphatidylcholine-sterol O-acyltransferase activity	2.40572	0.0902006	1	1	1	0	1735	17510
GO:0004641	phosphoribosylformylglycinamidine cyclo-ligase activity	2.40572	0.0902006	1	1	1	0	1735	17510
GO:0004644	phosphoribosylglycinamide formyltransferase activity	2.40572	0.0902006	1	1	1	0	1735	17510
GO:0030237	female sex determination	2.40572	0.0902006	1	1	1	0	1735	17510
GO:0004747	ribokinase activity	2.40572	0.0902006	1	1	1	0	1735	17510
GO:0004753	saccharopine dehydrogenase activity	2.40572	0.0902006	1	1	1	0	1735	17510
GO:0140211	folic acid:proton symporter activity	2.40572	0.0902006	1	1	1	0	1735	17510
GO:0140231	anterograde axonal transport of neurotransmitter receptor complex	2.40572	0.0902006	1	1	1	0	1735	17510
GO:0004790	thioether S-methyltransferase activity	2.40572	0.0902006	1	1	1	0	1735	17510
GO:0004794	L-threonine ammonia-lyase activity	2.40572	0.0902006	1	1	1	0	1735	17510
GO:0140298	endocytic iron import into cell	2.40572	0.0902006	1	1	1	0	1735	17510
GO:0140314	calcium ion sequestering activity	2.40572	0.0902006	1	1	1	0	1735	17510
GO:0004873	asialoglycoprotein receptor activity	2.40572	0.0902006	1	1	1	0	1735	17510
GO:0030421	defecation	2.40572	0.0902006	1	1	1	0	1735	17510
GO:0004900	erythropoietin receptor activity	2.40572	0.0902006	1	1	1	0	1735	17510
GO:0004903	growth hormone receptor activity	2.40572	0.0902006	1	1	1	0	1735	17510
GO:0140337	diacylglyceride transfer activity	2.40572	0.0902006	1	1	1	0	1735	17510
GO:0140338	sphingomyelin transfer activity	2.40572	0.0902006	1	1	1	0	1735	17510
GO:0140340	cerebroside transfer activity	2.40572	0.0902006	1	1	1	0	1735	17510
GO:0140339	phosphatidylglycerol transfer activity	2.40572	0.0902006	1	1	1	0	1735	17510
GO:0140344	triglyceride transfer activity	2.40572	0.0902006	1	1	1	0	1735	17510
GO:0140347	N-retinylidene-phosphatidylethanolamine flippase activity	2.40572	0.0902006	1	1	1	0	1735	17510
GO:0005019	platelet-derived growth factor beta-receptor activity	2.40572	0.0902006	1	1	1	0	1735	17510
GO:0004964	luteinizing hormone receptor activity	2.40572	0.0902006	1	1	1	0	1735	17510
GO:0055028	cortical microtubule	2.40572	0.0902006	1	1	1	0	1735	17510
GO:0055048	anastral spindle assembly	2.40572	0.0902006	1	1	1	0	1735	17510
GO:0005115	receptor tyrosine kinase-like orphan receptor binding	2.40572	0.0902006	1	1	1	0	1735	17510
GO:0005118	sevenless binding	2.40572	0.0902006	1	1	1	0	1735	17510
GO:0140483	kinetochore adaptor activity	2.40572	0.0902006	1	1	1	0	1735	17510
GO:0055113	epiboly involved in gastrulation with mouth forming second	2.40572	0.0902006	1	1	1	0	1735	17510
GO:0140487	metal ion sequestering activity	2.40572	0.0902006	1	1	1	0	1735	17510
GO:0005183	gonadotropin hormone-releasing hormone activity	2.40572	0.0902006	1	1	1	0	1735	17510
GO:0140542	regulation of piRNA transcription	2.40572	0.0902006	1	1	1	0	1735	17510
GO:0140543	positive regulation of piRNA transcription	2.40572	0.0902006	1	1	1	0	1735	17510
GO:0005252	open rectifier potassium channel activity	2.40572	0.0902006	1	1	1	0	1735	17510
GO:0005278	acetylcholine:proton antiporter activity	2.40572	0.0902006	1	1	1	0	1735	17510
GO:0030748	amine N-methyltransferase activity	2.40572	0.0902006	1	1	1	0	1735	17510
GO:0005328	neurotransmitter:sodium symporter activity	2.40572	0.0902006	1	1	1	0	1735	17510
GO:0005360	insulin-responsive glucose:proton symporter activity	2.40572	0.0902006	1	1	1	0	1735	17510
GO:0030842	regulation of intermediate filament depolymerization	2.40572	0.0902006	1	1	1	0	1735	17510
GO:0030844	positive regulation of intermediate filament depolymerization	2.40572	0.0902006	1	1	1	0	1735	17510
GO:0005464	UDP-xylose transmembrane transporter activity	2.40572	0.0902006	1	1	1	0	1735	17510
GO:0140893	neutral amino acid, sodium:proton antiporter activity	2.40572	0.0902006	1	1	1	0	1735	17510
GO:0031455	glycine betaine metabolic process	2.40572	0.0902006	1	1	1	0	1735	17510
GO:0031456	glycine betaine biosynthetic process	2.40572	0.0902006	1	1	1	0	1735	17510
GO:0031530	gonadotropin-releasing hormone receptor binding	2.40572	0.0902006	1	1	1	0	1735	17510
GO:0031550	positive regulation of brain-derived neurotrophic factor receptor signaling pathway	2.40572	0.0902006	1	1	1	0	1735	17510
GO:0031619	homologous chromosome orientation involved in meiotic metaphase I plate congression	2.40572	0.0902006	1	1	1	0	1735	17510
GO:0006294	nucleotide-excision repair, preincision complex assembly	2.40572	0.0902006	1	1	1	0	1735	17510
GO:0031855	oxytocin receptor binding	2.40572	0.0902006	1	1	1	0	1735	17510
GO:0006500	N-terminal protein palmitoylation	2.40572	0.0902006	1	1	1	0	1735	17510
GO:0032034	myosin II head/neck binding	2.40572	0.0902006	1	1	1	0	1735	17510
GO:0032038	myosin II heavy chain binding	2.40572	0.0902006	1	1	1	0	1735	17510
GO:0031945	positive regulation of glucocorticoid metabolic process	2.40572	0.0902006	1	1	1	0	1735	17510
GO:0031948	positive regulation of glucocorticoid biosynthetic process	2.40572	0.0902006	1	1	1	0	1735	17510
GO:0006539	glutamate catabolic process via 2-oxoglutarate	2.40572	0.0902006	1	1	1	0	1735	17510
GO:0006592	ornithine biosynthetic process	2.40572	0.0902006	1	1	1	0	1735	17510
GO:0032194	ubiquinone biosynthetic process via 3,4-dihydroxy-5-polyprenylbenzoate	2.40572	0.0902006	1	1	1	0	1735	17510
GO:0032216	glucosaminyl-phosphatidylinositol O-acyltransferase activity	2.40572	0.0902006	1	1	1	0	1735	17510
GO:0006780	uroporphyrinogen III biosynthetic process	2.40572	0.0902006	1	1	1	0	1735	17510
GO:0032542	sulfiredoxin activity	2.40572	0.0902006	1	1	1	0	1735	17510
GO:0032658	regulation of interleukin-15 production	2.40572	0.0902006	1	1	1	0	1735	17510
GO:0007291	sperm individualization	2.40572	0.0902006	1	1	1	0	1735	17510
GO:0032738	positive regulation of interleukin-15 production	2.40572	0.0902006	1	1	1	0	1735	17510
GO:0007349	cellularization	2.40572	0.0902006	1	1	1	0	1735	17510
GO:0007371	ventral midline determination	2.40572	0.0902006	1	1	1	0	1735	17510
GO:0032887	regulation of spindle elongation	2.40572	0.0902006	1	1	1	0	1735	17510
GO:0032888	regulation of mitotic spindle elongation	2.40572	0.0902006	1	1	1	0	1735	17510
GO:0033370	maintenance of protein location in mast cell secretory granule	2.40572	0.0902006	1	1	1	0	1735	17510
GO:0033371	T cell secretory granule organization	2.40572	0.0902006	1	1	1	0	1735	17510
GO:0033373	maintenance of protease location in mast cell secretory granule	2.40572	0.0902006	1	1	1	0	1735	17510
GO:0033377	maintenance of protein location in T cell secretory granule	2.40572	0.0902006	1	1	1	0	1735	17510
GO:0033379	maintenance of protease location in T cell secretory granule	2.40572	0.0902006	1	1	1	0	1735	17510
GO:0033382	maintenance of granzyme B location in T cell secretory granule	2.40572	0.0902006	1	1	1	0	1735	17510
GO:0008057	eye pigment granule organization	2.40572	0.0902006	1	1	1	0	1735	17510
GO:0033488	cholesterol biosynthetic process via 24,25-dihydrolanosterol	2.40572	0.0902006	1	1	1	0	1735	17510
GO:0033593	BRCA2-MAGE-D1 complex	2.40572	0.0902006	1	1	1	0	1735	17510
GO:0008398	sterol 14-demethylase activity	2.40572	0.0902006	1	1	1	0	1735	17510
GO:0033885	10-hydroxy-9-(phosphonooxy)octadecanoate phosphatase activity	2.40572	0.0902006	1	1	1	0	1735	17510
GO:0033889	N-sulfoglucosamine-3-sulfatase activity	2.40572	0.0902006	1	1	1	0	1735	17510
GO:0008470	isovaleryl-CoA dehydrogenase activity	2.40572	0.0902006	1	1	1	0	1735	17510
GO:0034128	negative regulation of MyD88-independent toll-like receptor signaling pathway	2.40572	0.0902006	1	1	1	0	1735	17510
GO:0008689	3-demethylubiquinone-9 3-O-methyltransferase activity	2.40572	0.0902006	1	1	1	0	1735	17510
GO:0008725	DNA-3-methyladenine glycosylase activity	2.40572	0.0902006	1	1	1	0	1735	17510
GO:0034336	misfolded RNA binding	2.40572	0.0902006	1	1	1	0	1735	17510
GO:0008812	choline dehydrogenase activity	2.40572	0.0902006	1	1	1	0	1735	17510
GO:0034342	response to type III interferon	2.40572	0.0902006	1	1	1	0	1735	17510
GO:0034355	NAD salvage	2.40572	0.0902006	1	1	1	0	1735	17510
GO:0034442	regulation of lipoprotein oxidation	2.40572	0.0902006	1	1	1	0	1735	17510
GO:0034443	negative regulation of lipoprotein oxidation	2.40572	0.0902006	1	1	1	0	1735	17510
GO:0010021	amylopectin biosynthetic process	2.40572	0.0902006	1	1	1	0	1735	17510
GO:0008942	nitrite reductase [NAD(P)H] activity	2.40572	0.0902006	1	1	1	0	1735	17510
GO:0008962	phosphatidylglycerophosphatase activity	2.40572	0.0902006	1	1	1	0	1735	17510
GO:0120042	negative regulation of macrophage proliferation	2.40572	0.0902006	1	1	1	0	1735	17510
GO:0120048	U6 snRNA (adenine-(43)-N(6))-methyltransferase activity	2.40572	0.0902006	1	1	1	0	1735	17510
GO:0009184	purine deoxyribonucleoside diphosphate catabolic process	2.40572	0.0902006	1	1	1	0	1735	17510
GO:0010185	regulation of cellular defense response	2.40572	0.0902006	1	1	1	0	1735	17510
GO:0010186	positive regulation of cellular defense response	2.40572	0.0902006	1	1	1	0	1735	17510
GO:0010189	vitamin E biosynthetic process	2.40572	0.0902006	1	1	1	0	1735	17510
GO:0009192	deoxyribonucleoside diphosphate catabolic process	2.40572	0.0902006	1	1	1	0	1735	17510
GO:0060169	negative regulation of adenosine receptor signaling pathway	2.40572	0.0902006	1	1	1	0	1735	17510
GO:0060175	brain-derived neurotrophic factor receptor activity	2.40572	0.0902006	1	1	1	0	1735	17510
GO:0009233	menaquinone metabolic process	2.40572	0.0902006	1	1	1	0	1735	17510
GO:0009234	menaquinone biosynthetic process	2.40572	0.0902006	1	1	1	0	1735	17510
GO:0034668	integrin alpha4-beta1 complex	2.40572	0.0902006	1	1	1	0	1735	17510
GO:0060217	hemangioblast cell differentiation	2.40572	0.0902006	1	1	1	0	1735	17510
GO:0060254	regulation of N-terminal protein palmitoylation	2.40572	0.0902006	1	1	1	0	1735	17510
GO:0060262	negative regulation of N-terminal protein palmitoylation	2.40572	0.0902006	1	1	1	0	1735	17510
GO:0060283	negative regulation of oocyte development	2.40572	0.0902006	1	1	1	0	1735	17510
GO:0034777	recycling endosome lumen	2.40572	0.0902006	1	1	1	0	1735	17510
GO:0010420	3,4-dihydroxy-5-polyprenylbenzoic acid O-methyltransferase activity	2.40572	0.0902006	1	1	1	0	1735	17510
GO:0060380	regulation of single-stranded telomeric DNA binding	2.40572	0.0902006	1	1	1	0	1735	17510
GO:0060381	positive regulation of single-stranded telomeric DNA binding	2.40572	0.0902006	1	1	1	0	1735	17510
GO:0060404	axonemal microtubule depolymerization	2.40572	0.0902006	1	1	1	0	1735	17510
GO:0060407	negative regulation of penile erection	2.40572	0.0902006	1	1	1	0	1735	17510
GO:0060432	lung pattern specification process	2.40572	0.0902006	1	1	1	0	1735	17510
GO:0034899	trimethylamine monooxygenase activity	2.40572	0.0902006	1	1	1	0	1735	17510
GO:0060436	bronchiole morphogenesis	2.40572	0.0902006	1	1	1	0	1735	17510
GO:0060495	cell-cell signaling involved in lung development	2.40572	0.0902006	1	1	1	0	1735	17510
GO:0060496	mesenchymal-epithelial cell signaling involved in lung development	2.40572	0.0902006	1	1	1	0	1735	17510
GO:0060517	epithelial cell proliferation involved in prostatic bud elongation	2.40572	0.0902006	1	1	1	0	1735	17510
GO:0060520	activation of prostate induction by androgen receptor signaling pathway	2.40572	0.0902006	1	1	1	0	1735	17510
GO:0060587	regulation of lipoprotein lipid oxidation	2.40572	0.0902006	1	1	1	0	1735	17510
GO:0060588	negative regulation of lipoprotein lipid oxidation	2.40572	0.0902006	1	1	1	0	1735	17510
GO:0060649	mammary gland bud elongation	2.40572	0.0902006	1	1	1	0	1735	17510
GO:0060659	nipple sheath formation	2.40572	0.0902006	1	1	1	0	1735	17510
GO:0060661	submandibular salivary gland formation	2.40572	0.0902006	1	1	1	0	1735	17510
GO:0060681	branch elongation involved in ureteric bud branching	2.40572	0.0902006	1	1	1	0	1735	17510
GO:0009810	stilbene metabolic process	2.40572	0.0902006	1	1	1	0	1735	17510
GO:0035352	NAD transmembrane transport	2.40572	0.0902006	1	1	1	0	1735	17510
GO:0060784	regulation of cell proliferation involved in tissue homeostasis	2.40572	0.0902006	1	1	1	0	1735	17510
GO:0060804	positive regulation of Wnt signaling pathway by BMP signaling pathway	2.40572	0.0902006	1	1	1	0	1735	17510
GO:0060827	regulation of canonical Wnt signaling pathway involved in neural plate anterior/posterior pattern formation	2.40572	0.0902006	1	1	1	0	1735	17510
GO:0060829	negative regulation of canonical Wnt signaling pathway involved in neural plate anterior/posterior pattern formation	2.40572	0.0902006	1	1	1	0	1735	17510
GO:0060879	semicircular canal fusion	2.40572	0.0902006	1	1	1	0	1735	17510
GO:0010938	cytoplasmic microtubule depolymerization	2.40572	0.0902006	1	1	1	0	1735	17510
GO:0060901	regulation of hair cycle by canonical Wnt signaling pathway	2.40572	0.0902006	1	1	1	0	1735	17510
GO:0035472	choriogonadotropin hormone receptor activity	2.40572	0.0902006	1	1	1	0	1735	17510
GO:0009956	radial pattern formation	2.40572	0.0902006	1	1	1	0	1735	17510
GO:0060930	sinoatrial node cell fate commitment	2.40572	0.0902006	1	1	1	0	1735	17510
GO:0060939	epicardium-derived cardiac fibroblast cell development	2.40572	0.0902006	1	1	1	0	1735	17510
GO:0035543	positive regulation of SNARE complex assembly	2.40572	0.0902006	1	1	1	0	1735	17510
GO:0060981	cell migration involved in coronary angiogenesis	2.40572	0.0902006	1	1	1	0	1735	17510
GO:0061115	lung proximal/distal axis specification	2.40572	0.0902006	1	1	1	0	1735	17510
GO:0035600	tRNA methylthiolation	2.40572	0.0902006	1	1	1	0	1735	17510
GO:0035598	N6-threonylcarbomyladenosine methylthiotransferase activity	2.40572	0.0902006	1	1	1	0	1735	17510
GO:0035664	TIRAP-dependent toll-like receptor signaling pathway	2.40572	0.0902006	1	1	1	0	1735	17510
GO:0035665	TIRAP-dependent toll-like receptor 4 signaling pathway	2.40572	0.0902006	1	1	1	0	1735	17510
GO:0035684	helper T cell extravasation	2.40572	0.0902006	1	1	1	0	1735	17510
GO:0035789	metanephric mesenchymal cell migration	2.40572	0.0902006	1	1	1	0	1735	17510
GO:0061369	negative regulation of testicular blood vessel morphogenesis	2.40572	0.0902006	1	1	1	0	1735	17510
GO:0035905	ascending aorta development	2.40572	0.0902006	1	1	1	0	1735	17510
GO:0035921	desmosome disassembly	2.40572	0.0902006	1	1	1	0	1735	17510
GO:0086030	adenylate cyclase-activating adrenergic receptor signaling pathway involved in cardiac muscle relaxation	2.40572	0.0902006	1	1	1	0	1735	17510
GO:0086029	Purkinje myocyte to ventricular cardiac muscle cell signaling	2.40572	0.0902006	1	1	1	0	1735	17510
GO:0061514	interleukin-34-mediated signaling pathway	2.40572	0.0902006	1	1	1	0	1735	17510
GO:0086057	voltage-gated calcium channel activity involved in bundle of His cell action potential	2.40572	0.0902006	1	1	1	0	1735	17510
GO:0061536	glycine secretion	2.40572	0.0902006	1	1	1	0	1735	17510
GO:0061537	glycine secretion, neurotransmission	2.40572	0.0902006	1	1	1	0	1735	17510
GO:0061542	3-demethylubiquinol-n 3-O-methyltransferase activity	2.40572	0.0902006	1	1	1	0	1735	17510
GO:0086068	Purkinje myocyte to ventricular cardiac muscle cell communication	2.40572	0.0902006	1	1	1	0	1735	17510
GO:0061586	positive regulation of transcription by transcription factor localization	2.40572	0.0902006	1	1	1	0	1735	17510
GO:1990008	neurosecretory vesicle	2.40572	0.0902006	1	1	1	0	1735	17510
GO:0061657	UFM1 conjugating enzyme activity	2.40572	0.0902006	1	1	1	0	1735	17510
GO:0061685	diphthine methylesterase activity	2.40572	0.0902006	1	1	1	0	1735	17510
GO:0061712	tRNA (N(6)-L-threonylcarbamoyladenosine(37)-C(2))-methylthiotransferase	2.40572	0.0902006	1	1	1	0	1735	17510
GO:0036306	embryonic heart tube elongation	2.40572	0.0902006	1	1	1	0	1735	17510
GO:1990127	intrinsic apoptotic signaling pathway in response to osmotic stress by p53 class mediator	2.40572	0.0902006	1	1	1	0	1735	17510
GO:0061751	neutral sphingomyelin phosphodiesterase activity	2.40572	0.0902006	1	1	1	0	1735	17510
GO:0061824	cytosolic ciliogenesis	2.40572	0.0902006	1	1	1	0	1735	17510
GO:0061829	basal tubulobulbar complex	2.40572	0.0902006	1	1	1	0	1735	17510
GO:0061863	microtubule plus end polymerase	2.40572	0.0902006	1	1	1	0	1735	17510
GO:0036463	TRAIL receptor activity	2.40572	0.0902006	1	1	1	0	1735	17510
GO:0036517	chemoattraction of serotonergic neuron axon	2.40572	0.0902006	1	1	1	0	1735	17510
GO:0062152	mRNA (cytidine-5-)-methyltransferase activity	2.40572	0.0902006	1	1	1	0	1735	17510
GO:1990549	mitochondrial NAD transmembrane transport	2.40572	0.0902006	1	1	1	0	1735	17510
GO:1990795	rod bipolar cell terminal bouton	2.40572	0.0902006	1	1	1	0	1735	17510
GO:1990796	photoreceptor cell terminal bouton	2.40572	0.0902006	1	1	1	0	1735	17510
GO:1990971	EMILIN complex	2.40572	0.0902006	1	1	1	0	1735	17510
GO:0038106	choriogonadotropin hormone binding	2.40572	0.0902006	1	1	1	0	1735	17510
GO:0014030	mesenchymal cell fate commitment	2.40572	0.0902006	1	1	1	0	1735	17510
GO:0014036	neural crest cell fate specification	2.40572	0.0902006	1	1	1	0	1735	17510
GO:0150014	apical distal dendrite	2.40572	0.0902006	1	1	1	0	1735	17510
GO:0150017	basal proximal dendrite	2.40572	0.0902006	1	1	1	0	1735	17510
GO:0090138	regulation of actin cytoskeleton organization by cell-cell adhesion	2.40572	0.0902006	1	1	1	0	1735	17510
GO:0150140	regulation of CD86 production	2.40572	0.0902006	1	1	1	0	1735	17510
GO:0150142	positive regulation of CD86 production	2.40572	0.0902006	1	1	1	0	1735	17510
GO:0150143	regulation of CD80 production	2.40572	0.0902006	1	1	1	0	1735	17510
GO:0150145	positive regulation of CD80 production	2.40572	0.0902006	1	1	1	0	1735	17510
GO:0150147	cell-cell junction disassembly	2.40572	0.0902006	1	1	1	0	1735	17510
GO:0090216	positive regulation of 1-phosphatidylinositol-4-phosphate 5-kinase activity	2.40572	0.0902006	1	1	1	0	1735	17510
GO:0090226	regulation of microtubule nucleation by Ran protein signal transduction	2.40572	0.0902006	1	1	1	0	1735	17510
GO:0014806	smooth muscle hyperplasia	2.40572	0.0902006	1	1	1	0	1735	17510
GO:0090282	positive regulation of transcription involved in G2/M transition of mitotic cell cycle	2.40572	0.0902006	1	1	1	0	1735	17510
GO:0014843	growth factor dependent regulation of skeletal muscle satellite cell proliferation	2.40572	0.0902006	1	1	1	0	1735	17510
GO:0014861	regulation of skeletal muscle contraction via regulation of action potential	2.40572	0.0902006	1	1	1	0	1735	17510
GO:0014900	muscle hyperplasia	2.40572	0.0902006	1	1	1	0	1735	17510
GO:0090410	malonate catabolic process	2.40572	0.0902006	1	1	1	0	1735	17510
GO:0090409	malonyl-CoA synthetase activity	2.40572	0.0902006	1	1	1	0	1735	17510
GO:0090504	epiboly	2.40572	0.0902006	1	1	1	0	1735	17510
GO:0015275	stretch-activated, monoatomic cation-selective, calcium channel activity	2.40572	0.0902006	1	1	1	0	1735	17510
GO:0015304	glucose uniporter activity	2.40572	0.0902006	1	1	1	0	1735	17510
GO:0006810	transport	2.40374	0.0903796	0.0965156	3243	313	2930	1423	14580
GO:0043296	apical junction complex	2.40205	0.0905318	0.185185	27	5	22	1731	17488
GO:0031016	pancreas development	2.40205	0.0905318	0.185185	27	5	22	1731	17488
GO:0031102	neuron projection regeneration	2.40205	0.0905318	0.185185	27	5	22	1731	17488
GO:0008378	galactosyltransferase activity	2.40205	0.0905318	0.185185	27	5	22	1731	17488
GO:0034706	sodium channel complex	2.40205	0.0905318	0.185185	27	5	22	1731	17488
GO:0071542	dopaminergic neuron differentiation	2.40191	0.0905451	0.171429	35	6	29	1730	17481
GO:0048169	regulation of long-term neuronal synaptic plasticity	2.40191	0.0905451	0.171429	35	6	29	1730	17481
GO:0003206	cardiac chamber morphogenesis	2.40191	0.0905451	0.171429	35	6	29	1730	17481
GO:0031069	hair follicle morphogenesis	2.40191	0.0905451	0.171429	35	6	29	1730	17481
GO:0014812	muscle cell migration	2.40191	0.0905451	0.171429	35	6	29	1730	17481
GO:0090313	regulation of protein targeting to membrane	2.40191	0.0905451	0.171429	35	6	29	1730	17481
GO:0032147	activation of protein kinase activity	2.40151	0.0905811	0.137931	87	12	75	1724	17435
GO:0008217	regulation of blood pressure	2.40008	0.0907109	0.122807	171	21	150	1715	17360
GO:0051018	protein kinase A binding	2.37751	0.0927811	0.153846	52	8	44	1728	17466
GO:0045926	negative regulation of growth	2.37274	0.0932252	0.11583	259	30	229	1706	17281
GO:0016050	vesicle organization	2.36696	0.0937657	0.115242	269	31	238	1705	17272
GO:0032412	regulation of monoatomic ion transmembrane transporter activity	2.36696	0.0937657	0.115242	269	31	238	1705	17272
GO:0071363	cellular response to growth factor stimulus	2.35761	0.0946462	0.117391	230	27	203	1709	17307
GO:0031594	neuromuscular junction	2.35585	0.0948133	0.132075	106	14	92	1722	17418
GO:0030534	adult behavior	2.35409	0.0949803	0.122093	172	21	151	1715	17359
GO:0009790	embryo development	2.35293	0.0950897	0.11054	389	43	346	1693	17164
GO:0098660	inorganic ion transmembrane transport	2.35278	0.0951044	0.108333	480	52	428	1684	17082
GO:0030182	neuron differentiation	2.34915	0.0954506	0.112094	339	38	301	1698	17209
GO:0016421	CoA carboxylase activity	2.34864	0.0954985	0.333333	6	2	4	1734	17506
GO:0042362	fat-soluble vitamin biosynthetic process	2.34864	0.0954985	0.333333	6	2	4	1734	17506
GO:0042424	catecholamine catabolic process	2.34864	0.0954985	0.333333	6	2	4	1734	17506
GO:0017071	intracellular cyclic nucleotide activated cation channel complex	2.34864	0.0954985	0.333333	6	2	4	1734	17506
GO:0017182	peptidyl-diphthamide metabolic process	2.34864	0.0954985	0.333333	6	2	4	1734	17506
GO:0017183	peptidyl-diphthamide biosynthetic process from peptidyl-histidine	2.34864	0.0954985	0.333333	6	2	4	1734	17506
GO:0043426	MRF binding	2.34864	0.0954985	0.333333	6	2	4	1734	17506
GO:0018344	protein geranylgeranylation	2.34864	0.0954985	0.333333	6	2	4	1734	17506
GO:0044304	main axon	2.34864	0.0954985	0.333333	6	2	4	1734	17506
GO:0019062	virion attachment to host cell	2.34864	0.0954985	0.333333	6	2	4	1734	17506
GO:0044650	adhesion of symbiont to host cell	2.34864	0.0954985	0.333333	6	2	4	1734	17506
GO:0070278	extracellular matrix constituent secretion	2.34864	0.0954985	0.333333	6	2	4	1734	17506
GO:0019614	catechol-containing compound catabolic process	2.34864	0.0954985	0.333333	6	2	4	1734	17506
GO:0071286	cellular response to magnesium ion	2.34864	0.0954985	0.333333	6	2	4	1734	17506
GO:0071421	manganese ion transmembrane transport	2.34864	0.0954985	0.333333	6	2	4	1734	17506
GO:0106014	regulation of inflammatory response to wounding	2.34864	0.0954985	0.333333	6	2	4	1734	17506
GO:0046136	positive regulation of vitamin metabolic process	2.34864	0.0954985	0.333333	6	2	4	1734	17506
GO:0071694	maintenance of protein location in extracellular region	2.34864	0.0954985	0.333333	6	2	4	1734	17506
GO:2000324	positive regulation of glucocorticoid receptor signaling pathway	2.34864	0.0954985	0.333333	6	2	4	1734	17506
GO:2000338	regulation of chemokine (C-X-C motif) ligand 1 production	2.34864	0.0954985	0.333333	6	2	4	1734	17506
GO:2000370	positive regulation of clathrin-dependent endocytosis	2.34864	0.0954985	0.333333	6	2	4	1734	17506
GO:0071947	protein deubiquitination involved in ubiquitin-dependent protein catabolic process	2.34864	0.0954985	0.333333	6	2	4	1734	17506
GO:0046696	lipopolysaccharide receptor complex	2.34864	0.0954985	0.333333	6	2	4	1734	17506
GO:0046912	acyltransferase activity, acyl groups converted into alkyl on transfer	2.34864	0.0954985	0.333333	6	2	4	1734	17506
GO:0046959	habituation	2.34864	0.0954985	0.333333	6	2	4	1734	17506
GO:0097350	neutrophil clearance	2.34864	0.0954985	0.333333	6	2	4	1734	17506
GO:1901401	regulation of tetrapyrrole metabolic process	2.34864	0.0954985	0.333333	6	2	4	1734	17506
GO:1901608	regulation of vesicle transport along microtubule	2.34864	0.0954985	0.333333	6	2	4	1734	17506
GO:1901634	positive regulation of synaptic vesicle membrane organization	2.34864	0.0954985	0.333333	6	2	4	1734	17506
GO:1902083	negative regulation of peptidyl-cysteine S-nitrosylation	2.34864	0.0954985	0.333333	6	2	4	1734	17506
GO:1902218	regulation of intrinsic apoptotic signaling pathway in response to osmotic stress	2.34864	0.0954985	0.333333	6	2	4	1734	17506
GO:1902222	erythrose 4-phosphate/phosphoenolpyruvate family amino acid catabolic process	2.34864	0.0954985	0.333333	6	2	4	1734	17506
GO:1902338	negative regulation of apoptotic process involved in morphogenesis	2.34864	0.0954985	0.333333	6	2	4	1734	17506
GO:0098902	regulation of membrane depolarization during action potential	2.34864	0.0954985	0.333333	6	2	4	1734	17506
GO:0099502	calcium-dependent activation of synaptic vesicle fusion	2.34864	0.0954985	0.333333	6	2	4	1734	17506
GO:1903546	protein localization to photoreceptor outer segment	2.34864	0.0954985	0.333333	6	2	4	1734	17506
GO:1903935	response to sodium arsenite	2.34864	0.0954985	0.333333	6	2	4	1734	17506
GO:1904426	positive regulation of GTP binding	2.34864	0.0954985	0.333333	6	2	4	1734	17506
GO:0051596	methylglyoxal catabolic process	2.34864	0.0954985	0.333333	6	2	4	1734	17506
GO:1904636	response to ionomycin	2.34864	0.0954985	0.333333	6	2	4	1734	17506
GO:1904637	cellular response to ionomycin	2.34864	0.0954985	0.333333	6	2	4	1734	17506
GO:0001834	trophectodermal cell proliferation	2.34864	0.0954985	0.333333	6	2	4	1734	17506
GO:1904938	planar cell polarity pathway involved in axon guidance	2.34864	0.0954985	0.333333	6	2	4	1734	17506
GO:1904953	Wnt signaling pathway involved in midbrain dopaminergic neuron differentiation	2.34864	0.0954985	0.333333	6	2	4	1734	17506
GO:0003171	atrioventricular valve development	2.34864	0.0954985	0.333333	6	2	4	1734	17506
GO:0003278	apoptotic process involved in heart morphogenesis	2.34864	0.0954985	0.333333	6	2	4	1734	17506
GO:0003337	mesenchymal to epithelial transition involved in metanephros morphogenesis	2.34864	0.0954985	0.333333	6	2	4	1734	17506
GO:0004064	arylesterase activity	2.34864	0.0954985	0.333333	6	2	4	1734	17506
GO:0005223	intracellular cGMP-activated cation channel activity	2.34864	0.0954985	0.333333	6	2	4	1734	17506
GO:0030850	prostate gland development	2.34864	0.0954985	0.333333	6	2	4	1734	17506
GO:0005579	membrane attack complex	2.34864	0.0954985	0.333333	6	2	4	1734	17506
GO:0031133	regulation of axon diameter	2.34864	0.0954985	0.333333	6	2	4	1734	17506
GO:0005784	Sec61 translocon complex	2.34864	0.0954985	0.333333	6	2	4	1734	17506
GO:0006003	fructose 2,6-bisphosphate metabolic process	2.34864	0.0954985	0.333333	6	2	4	1734	17506
GO:0031428	box C/D RNP complex	2.34864	0.0954985	0.333333	6	2	4	1734	17506
GO:0031632	positive regulation of synaptic vesicle fusion to presynaptic active zone membrane	2.34864	0.0954985	0.333333	6	2	4	1734	17506
GO:0006382	adenosine to inosine editing	2.34864	0.0954985	0.333333	6	2	4	1734	17506
GO:0006559	L-phenylalanine catabolic process	2.34864	0.0954985	0.333333	6	2	4	1734	17506
GO:0032417	positive regulation of sodium:proton antiporter activity	2.34864	0.0954985	0.333333	6	2	4	1734	17506
GO:0007217	tachykinin receptor signaling pathway	2.34864	0.0954985	0.333333	6	2	4	1734	17506
GO:0033588	elongator holoenzyme complex	2.34864	0.0954985	0.333333	6	2	4	1734	17506
GO:0008355	olfactory learning	2.34864	0.0954985	0.333333	6	2	4	1734	17506
GO:0008510	sodium:bicarbonate symporter activity	2.34864	0.0954985	0.333333	6	2	4	1734	17506
GO:0034310	primary alcohol catabolic process	2.34864	0.0954985	0.333333	6	2	4	1734	17506
GO:0060008	Sertoli cell differentiation	2.34864	0.0954985	0.333333	6	2	4	1734	17506
GO:0120019	phosphatidylcholine transfer activity	2.34864	0.0954985	0.333333	6	2	4	1734	17506
GO:0009186	deoxyribonucleoside diphosphate metabolic process	2.34864	0.0954985	0.333333	6	2	4	1734	17506
GO:0060232	delamination	2.34864	0.0954985	0.333333	6	2	4	1734	17506
GO:0010360	negative regulation of anion channel activity	2.34864	0.0954985	0.333333	6	2	4	1734	17506
GO:0060455	negative regulation of gastric acid secretion	2.34864	0.0954985	0.333333	6	2	4	1734	17506
GO:0060685	regulation of prostatic bud formation	2.34864	0.0954985	0.333333	6	2	4	1734	17506
GO:0060687	regulation of branching involved in prostate gland morphogenesis	2.34864	0.0954985	0.333333	6	2	4	1734	17506
GO:0060841	venous blood vessel development	2.34864	0.0954985	0.333333	6	2	4	1734	17506
GO:0035470	positive regulation of vascular wound healing	2.34864	0.0954985	0.333333	6	2	4	1734	17506
GO:0035723	interleukin-15-mediated signaling pathway	2.34864	0.0954985	0.333333	6	2	4	1734	17506
GO:0061727	methylglyoxal catabolic process to lactate	2.34864	0.0954985	0.333333	6	2	4	1734	17506
GO:0036305	ameloblast differentiation	2.34864	0.0954985	0.333333	6	2	4	1734	17506
GO:1990246	uniplex complex	2.34864	0.0954985	0.333333	6	2	4	1734	17506
GO:0038030	non-canonical Wnt signaling pathway via MAPK cascade	2.34864	0.0954985	0.333333	6	2	4	1734	17506
GO:0090032	negative regulation of steroid hormone biosynthetic process	2.34864	0.0954985	0.333333	6	2	4	1734	17506
GO:0090555	phosphatidylethanolamine flippase activity	2.34864	0.0954985	0.333333	6	2	4	1734	17506
GO:0001934	positive regulation of protein phosphorylation	2.34805	0.095555	0.104749	716	75	641	1661	16869
GO:0005543	phospholipid binding	2.34086	0.0962448	0.108889	450	49	401	1687	17109
GO:1902893	regulation of miRNA transcription	2.33647	0.0966679	0.142857	70	10	60	1726	17450
GO:0004896	cytokine receptor activity	2.33583	0.09673	0.136364	88	12	76	1724	17434
GO:0038024	cargo receptor activity	2.33273	0.0970305	0.139241	79	11	68	1725	17442
GO:0015909	long-chain fatty acid transport	2.33071	0.0972271	0.159091	44	7	37	1729	17473
GO:2000249	regulation of actin cytoskeleton reorganization	2.33071	0.0972271	0.159091	44	7	37	1729	17473
GO:1902991	regulation of amyloid precursor protein catabolic process	2.33071	0.0972271	0.159091	44	7	37	1729	17473
GO:0030286	dynein complex	2.33071	0.0972271	0.159091	44	7	37	1729	17473
GO:0010559	regulation of glycoprotein biosynthetic process	2.33071	0.0972271	0.159091	44	7	37	1729	17473
GO:0032970	regulation of actin filament-based process	2.32321	0.0979586	0.110256	390	43	347	1693	17163
GO:0005215	transporter activity	2.32128	0.0981476	0.101791	1061	108	953	1628	16557
GO:0090100	positive regulation of transmembrane receptor protein serine/threonine kinase signaling pathway	2.3145	0.098816	0.12931	116	15	101	1721	17409
GO:0010959	regulation of metal ion transport	2.30585	0.0996736	0.109049	431	47	384	1689	17126
GO:0042053	regulation of dopamine metabolic process	2.30404	0.0998548	0.2	20	4	16	1732	17494
GO:0050482	arachidonic acid secretion	2.30404	0.0998548	0.2	20	4	16	1732	17494
GO:1903963	arachidonate transport	2.30404	0.0998548	0.2	20	4	16	1732	17494
GO:1905564	positive regulation of vascular endothelial cell proliferation	2.30404	0.0998548	0.2	20	4	16	1732	17494
GO:0004550	nucleoside diphosphate kinase activity	2.30404	0.0998548	0.2	20	4	16	1732	17494
GO:0004629	phospholipase C activity	2.30404	0.0998548	0.2	20	4	16	1732	17494
GO:0007530	sex determination	2.30404	0.0998548	0.2	20	4	16	1732	17494
GO:0008525	phosphatidylcholine transporter activity	2.30404	0.0998548	0.2	20	4	16	1732	17494
GO:0010842	retina layer formation	2.30404	0.0998548	0.2	20	4	16	1732	17494
GO:0090036	regulation of protein kinase C signaling	2.30404	0.0998548	0.2	20	4	16	1732	17494
GO:0090050	positive regulation of cell migration involved in sprouting angiogenesis	2.30404	0.0998548	0.2	20	4	16	1732	17494
GO:0051952	regulation of amine transport	2.29748	0.100511	0.130841	107	14	93	1722	17417
GO:0019205	nucleobase-containing compound kinase activity	2.29467	0.100794	0.166667	36	6	30	1730	17480
GO:0045746	negative regulation of Notch signaling pathway	2.29467	0.100794	0.166667	36	6	30	1730	17480
GO:0000132	establishment of mitotic spindle orientation	2.29467	0.100794	0.166667	36	6	30	1730	17480
GO:0004177	aminopeptidase activity	2.29467	0.100794	0.166667	36	6	30	1730	17480
GO:0030879	mammary gland development	2.29467	0.100794	0.166667	36	6	30	1730	17480
GO:0007492	endoderm development	2.29467	0.100794	0.166667	36	6	30	1730	17480
GO:0060479	lung cell differentiation	2.29467	0.100794	0.166667	36	6	30	1730	17480
GO:0060487	lung epithelial cell differentiation	2.29467	0.100794	0.166667	36	6	30	1730	17480
GO:0070382	exocytic vesicle	2.29275	0.100988	0.120219	183	22	161	1714	17349
GO:0048812	neuron projection morphogenesis	2.29194	0.101071	0.113879	281	32	249	1704	17261
GO:0051209	release of sequestered calcium ion into cytosol	2.29163	0.101102	0.150943	53	8	45	1728	17465
GO:0055010	ventricular cardiac muscle tissue morphogenesis	2.29163	0.101102	0.150943	53	8	45	1728	17465
GO:0030857	negative regulation of epithelial cell differentiation	2.29163	0.101102	0.150943	53	8	45	1728	17465
GO:0050769	positive regulation of neurogenesis	2.28744	0.101526	0.112957	301	34	267	1702	17243
GO:0042634	regulation of hair cycle	2.27848	0.102439	0.178571	28	5	23	1731	17487
GO:0046823	negative regulation of nucleocytoplasmic transport	2.27848	0.102439	0.178571	28	5	23	1731	17487
GO:0060071	Wnt signaling pathway, planar cell polarity pathway	2.27848	0.102439	0.178571	28	5	23	1731	17487
GO:0060907	positive regulation of macrophage cytokine production	2.27848	0.102439	0.178571	28	5	23	1731	17487
GO:0071495	cellular response to endogenous stimulus	2.27559	0.102737	0.1051	647	68	579	1668	16931
GO:0001098	basal transcription machinery binding	2.27172	0.103135	0.145161	62	9	53	1727	17457
GO:0001099	basal RNA polymerase II transcription machinery binding	2.27172	0.103135	0.145161	62	9	53	1727	17457
GO:0040007	growth	2.27082	0.103228	0.109223	412	45	367	1691	17143
GO:0015914	phospholipid transport	2.265	0.10383	0.1375	80	11	69	1725	17441
GO:0030175	filopodium	2.26415	0.103918	0.140845	71	10	61	1726	17449
GO:0007507	heart development	2.26369	0.103966	0.114504	262	30	232	1706	17278
GO:0032990	cell part morphogenesis	2.25338	0.105043	0.111801	322	36	286	1700	17224
GO:0032989	cellular component morphogenesis	2.25338	0.105043	0.111801	322	36	286	1700	17224
GO:0007626	locomotory behavior	2.24922	0.105481	0.116592	223	26	197	1710	17313
GO:0042599	lamellar body	2.24583	0.10584	0.230769	13	3	10	1733	17500
GO:0043121	neurotrophin binding	2.24583	0.10584	0.230769	13	3	10	1733	17500
GO:2000347	positive regulation of hepatocyte proliferation	2.24583	0.10584	0.230769	13	3	10	1733	17500
GO:2000489	regulation of hepatic stellate cell activation	2.24583	0.10584	0.230769	13	3	10	1733	17500
GO:0048185	activin binding	2.24583	0.10584	0.230769	13	3	10	1733	17500
GO:0048339	paraxial mesoderm development	2.24583	0.10584	0.230769	13	3	10	1733	17500
GO:0000940	outer kinetochore	2.24583	0.10584	0.230769	13	3	10	1733	17500
GO:1904936	interneuron migration	2.24583	0.10584	0.230769	13	3	10	1733	17500
GO:0003198	epithelial to mesenchymal transition involved in endocardial cushion formation	2.24583	0.10584	0.230769	13	3	10	1733	17500
GO:0003906	DNA-(apurinic or apyrimidinic site) endonuclease activity	2.24583	0.10584	0.230769	13	3	10	1733	17500
GO:0030238	male sex determination	2.24583	0.10584	0.230769	13	3	10	1733	17500
GO:0030553	cGMP binding	2.24583	0.10584	0.230769	13	3	10	1733	17500
GO:0030903	notochord development	2.24583	0.10584	0.230769	13	3	10	1733	17500
GO:0031953	negative regulation of protein autophosphorylation	2.24583	0.10584	0.230769	13	3	10	1733	17500
GO:0033687	osteoblast proliferation	2.24583	0.10584	0.230769	13	3	10	1733	17500
GO:0033700	phospholipid efflux	2.24583	0.10584	0.230769	13	3	10	1733	17500
GO:0060272	embryonic skeletal joint morphogenesis	2.24583	0.10584	0.230769	13	3	10	1733	17500
GO:0035256	G protein-coupled glutamate receptor binding	2.24583	0.10584	0.230769	13	3	10	1733	17500
GO:0061140	lung secretory cell differentiation	2.24583	0.10584	0.230769	13	3	10	1733	17500
GO:0036312	phosphatidylinositol 3-kinase regulatory subunit binding	2.24583	0.10584	0.230769	13	3	10	1733	17500
GO:0150079	negative regulation of neuroinflammatory response	2.24583	0.10584	0.230769	13	3	10	1733	17500
GO:0044057	regulation of system process	2.24083	0.10637	0.105528	597	63	534	1673	16976
GO:0051180	vitamin transport	2.23808	0.106663	0.155556	45	7	38	1729	17472
GO:0003924	GTPase activity	2.22542	0.108022	0.113553	273	31	242	1705	17268
GO:0048029	monosaccharide binding	2.20941	0.109765	0.133333	90	12	78	1724	17432
GO:0097730	non-motile cilium	2.20886	0.109826	0.148148	54	8	46	1728	17464
GO:0051283	negative regulation of sequestering of calcium ion	2.20886	0.109826	0.148148	54	8	46	1728	17464
GO:0006813	potassium ion transport	2.2082	0.109898	0.121795	156	19	137	1717	17373
GO:0032102	negative regulation of response to external stimulus	2.20717	0.110012	0.109137	394	43	351	1693	17159
GO:1901016	regulation of potassium ion transmembrane transporter activity	2.19609	0.111237	0.142857	63	9	54	1727	17456
GO:0006165	nucleoside diphosphate phosphorylation	2.19609	0.111237	0.142857	63	9	54	1727	17456
GO:0043267	negative regulation of potassium ion transport	2.19261	0.111625	0.162162	37	6	31	1730	17479
GO:0032040	small-subunit processome	2.19261	0.111625	0.162162	37	6	31	1730	17479
GO:0090162	establishment of epithelial cell polarity	2.19261	0.111625	0.162162	37	6	31	1730	17479
GO:0031253	cell projection membrane	2.18883	0.112047	0.111842	304	34	270	1702	17240
GO:0044093	positive regulation of molecular function	2.16816	0.114387	0.0992471	1461	145	1316	1591	16194
GO:0046890	regulation of lipid biosynthetic process	2.16565	0.114675	0.11828	186	22	164	1714	17346
GO:0019218	regulation of steroid metabolic process	2.16539	0.114705	0.13	100	13	87	1723	17423
[truncated: 8,634 more rows]

## Sheet: Tregs
Gene set	Description	Enrichment score	P-value	Rich factor	Genes in set	Genes in list	Genes not in list	Genes in list, not in set	Genes not in list, not in set
GO:1902107	positive regulation of leukocyte differentiation	11.0398	1.6e-05	0.108911	202	22	180	735	18309
GO:1903708	positive regulation of hemopoiesis	11.0398	1.6e-05	0.108911	202	22	180	735	18309
GO:1903706	regulation of hemopoiesis	10.413	3e-05	0.0827423	423	35	388	722	18101
GO:1902105	regulation of leukocyte differentiation	9.39431	8.32e-05	0.0852941	340	29	311	728	18178
GO:0010720	positive regulation of cell development	8.62081	0.000180315	0.0733591	518	38	480	719	18009
GO:0060284	regulation of cell development	8.03923	0.000322556	0.0629139	906	57	849	700	17640
GO:0044829	positive regulation by host of viral genome replication	7.7935	0.000412405	0.4	10	4	6	753	18483
GO:0045672	positive regulation of osteoclast differentiation	7.73772	0.000436065	0.194444	36	7	29	750	18460
GO:2001206	positive regulation of osteoclast development	7.46791	0.000571122	0.6	5	3	2	754	18487
GO:0050810	regulation of steroid biosynthetic process	7.28465	0.000685989	0.133333	75	10	65	747	18424
GO:0140096	catalytic activity, acting on a protein	7.21217	0.000737556	0.0527817	2103	111	1992	646	16497
GO:0044827	modulation by host of viral genome replication	7.03567	0.000879932	0.25	20	5	15	752	18474
GO:0044793	negative regulation by host of viral process	6.99911	0.000912695	0.333333	12	4	8	753	18481
GO:0043966	histone H3 acetylation	6.88785	0.0010201	0.150943	53	8	45	749	18444
GO:0102176	cycloeucalenone reductase activity	6.47266	0.00154511	1	2	2	0	755	18489
GO:0030690	Noc1p-Noc2p complex	6.47266	0.00154511	1	2	2	0	755	18489
GO:0031379	RNA-directed RNA polymerase complex	6.47266	0.00154511	1	2	2	0	755	18489
GO:0004198	calcium-dependent cysteine-type endopeptidase activity	6.35779	0.00173319	0.285714	14	4	10	753	18479
GO:0070228	regulation of lymphocyte apoptotic process	6.31699	0.00180536	0.126761	71	9	62	748	18427
GO:0002763	positive regulation of myeloid leukocyte differentiation	6.31699	0.00180536	0.126761	71	9	62	748	18427
GO:0036035	osteoclast development	6.2745	0.00188373	0.428571	7	3	4	754	18485
GO:0000184	nuclear-transcribed mRNA catabolic process, nonsense-mediated decay	6.26485	0.001902	0.176471	34	6	28	751	18461
GO:0002682	regulation of immune system process	6.23026	0.00196895	0.0544452	1451	79	1372	678	17117
GO:0040017	positive regulation of locomotion	6.06483	0.00232315	0.0635179	614	39	575	718	17914
GO:0002697	regulation of immune effector process	5.98785	0.00250905	0.0690476	420	29	391	728	18098
GO:0002822	regulation of adaptive immune response based on somatic recombination of immune receptors built from immunoglobulin superfamily domains	5.97305	0.00254647	0.0845771	201	17	184	740	18305
GO:0045722	positive regulation of gluconeogenesis	5.9668	0.00256244	0.2	25	5	20	752	18469
GO:0097470	ribbon synapse	5.9668	0.00256244	0.2	25	5	20	752	18469
GO:1903169	regulation of calcium ion transmembrane transport	5.86441	0.00283871	0.0860215	186	16	170	741	18319
GO:0070232	regulation of T cell apoptotic process	5.84838	0.00288457	0.142857	49	7	42	750	18447
GO:0030658	transport vesicle membrane	5.82707	0.00294671	0.0948905	137	13	124	744	18365
GO:1901223	negative regulation of NIK/NF-kappaB signaling	5.78567	0.00307124	0.192308	26	5	21	752	18468
GO:0002837	regulation of immune response to tumor cell	5.78567	0.00307124	0.192308	26	5	21	752	18468
GO:0002761	regulation of myeloid leukocyte differentiation	5.76373	0.00313937	0.0942029	138	13	125	744	18364
GO:0003824	catalytic activity	5.7359	0.00322796	0.0458932	5077	233	4844	524	13645
GO:0140030	modification-dependent protein binding	5.70593	0.0033262	0.0872093	172	15	157	742	18332
GO:0005925	focal adhesion	5.70593	0.0033262	0.0872093	172	15	157	742	18332
GO:0045622	regulation of T-helper cell differentiation	5.67876	0.0034178	0.157895	38	6	32	751	18457
GO:0002834	regulation of response to tumor cell	5.61329	0.00364903	0.185185	27	5	22	752	18467
GO:0010950	positive regulation of endopeptidase activity	5.59684	0.00370955	0.0862069	174	15	159	742	18330
GO:0051219	phosphoprotein binding	5.51398	0.00403006	0.1	110	11	99	746	18390
GO:0051251	positive regulation of lymphocyte activation	5.48917	0.00413128	0.071875	320	23	297	734	18192
GO:0002840	regulation of T cell mediated immune response to tumor cell	5.45814	0.00426147	0.333333	9	3	6	754	18483
GO:0032615	interleukin-12 production	5.45814	0.00426147	0.333333	9	3	6	754	18483
GO:0015114	phosphate ion transmembrane transporter activity	5.45814	0.00426147	0.333333	9	3	6	754	18483
GO:0030335	positive regulation of cell migration	5.43824	0.00434711	0.0625	576	36	540	721	17949
GO:2000147	positive regulation of cell motility	5.41864	0.00443317	0.0619765	597	37	560	720	17929
GO:0044868	modulation by host of viral molecular function	5.40055	0.00451409	0.666667	3	2	1	755	18488
GO:0002852	regulation of T cell mediated cytotoxicity directed against tumor cell target	5.40055	0.00451409	0.666667	3	2	1	755	18488
GO:0006597	spermine biosynthetic process	5.40055	0.00451409	0.666667	3	2	1	755	18488
GO:0061738	late endosomal microautophagy	5.40055	0.00451409	0.666667	3	2	1	755	18488
GO:2000319	regulation of T-helper 17 cell differentiation	5.36559	0.0046747	0.222222	18	4	14	753	18475
GO:0002836	positive regulation of response to tumor cell	5.36559	0.0046747	0.222222	18	4	14	753	18475
GO:0002839	positive regulation of immune response to tumor cell	5.36559	0.0046747	0.222222	18	4	14	753	18475
GO:0090205	positive regulation of cholesterol metabolic process	5.36559	0.0046747	0.222222	18	4	14	753	18475
GO:2000516	positive regulation of CD4-positive, alpha-beta T cell activation	5.29045	0.00503947	0.146341	41	6	35	751	18454
GO:0060326	cell chemotaxis	5.23141	0.00534598	0.0828729	181	15	166	742	18323
GO:0002699	positive regulation of immune effector process	5.20502	0.00548896	0.0724138	290	21	269	736	18220
GO:0045637	regulation of myeloid cell differentiation	5.19596	0.00553888	0.078341	217	17	200	740	18289
GO:0035019	somatic stem cell population maintenance	5.19267	0.00555714	0.115942	69	8	61	749	18428
GO:0002819	regulation of adaptive immune response	5.15081	0.00579472	0.0779817	218	17	201	740	18288
GO:0033081	regulation of T cell differentiation in thymus	5.14205	0.00584571	0.166667	30	5	25	752	18464
GO:0030595	leukocyte chemotaxis	5.13158	0.00590719	0.0909091	132	12	120	745	18369
GO:2001204	regulation of osteoclast development	5.13093	0.00591107	0.3	10	3	7	754	18482
GO:0019218	regulation of steroid metabolic process	5.121	0.00597006	0.1	100	10	90	747	18399
GO:0001817	regulation of cytokine production	5.1143	0.00601019	0.0583554	754	44	710	713	17779
GO:0009755	hormone-mediated signaling pathway	5.09189	0.00614638	0.105882	85	9	76	748	18413
GO:0006111	regulation of gluconeogenesis	5.09146	0.00614902	0.125	56	7	49	750	18440
GO:0046651	lymphocyte proliferation	5.05816	0.00635722	0.0866667	150	13	137	744	18352
GO:0044788	modulation by host of viral process	5.0522	0.00639522	0.139535	43	6	37	751	18452
GO:0002684	positive regulation of immune system process	5.01506	0.00663726	0.0557895	950	53	897	704	17592
GO:0045621	positive regulation of lymphocyte differentiation	5.01377	0.00664582	0.0895522	134	12	122	745	18367
GO:0043372	positive regulation of CD4-positive, alpha-beta T cell differentiation	4.99843	0.00674856	0.16129	31	5	26	752	18463
GO:0002639	positive regulation of immunoglobulin production	4.99409	0.00677789	0.122807	57	7	50	750	18439
GO:0046890	regulation of lipid biosynthetic process	4.98511	0.00683902	0.0806452	186	15	171	742	18318
GO:0030055	cell-substrate junction	4.98511	0.00683902	0.0806452	186	15	171	742	18318
GO:0045623	negative regulation of T-helper cell differentiation	4.96839	0.00695434	0.2	20	4	16	753	18473
GO:0045624	positive regulation of T-helper cell differentiation	4.96839	0.00695434	0.2	20	4	16	753	18473
GO:2000116	regulation of cysteine-type endopeptidase activity	4.94204	0.00714004	0.0746888	241	18	223	739	18266
GO:0032943	mononuclear cell proliferation	4.89628	0.00747436	0.0849673	153	13	140	744	18349
GO:2000316	regulation of T-helper 17 type immune response	4.86076	0.0077446	0.15625	32	5	27	752	18462
GO:0046875	ephrin receptor binding	4.86076	0.0077446	0.15625	32	5	27	752	18462
GO:2000106	regulation of leukocyte apoptotic process	4.84946	0.0078326	0.0961538	104	10	94	747	18395
GO:0010952	positive regulation of peptidase activity	4.84288	0.00788429	0.0793651	189	15	174	742	18315
GO:0051928	positive regulation of calcium ion transport	4.84238	0.00788829	0.0875912	137	12	125	745	18364
GO:0072124	regulation of glomerular mesangial cell proliferation	4.84187	0.00789225	0.272727	11	3	8	754	18481
GO:0006750	glutathione biosynthetic process	4.84187	0.00789225	0.272727	11	3	8	754	18481
GO:0033089	positive regulation of T cell differentiation in thymus	4.84187	0.00789225	0.272727	11	3	8	754	18481
GO:0008331	high voltage-gated calcium channel activity	4.84187	0.00789225	0.272727	11	3	8	754	18481
GO:1903039	positive regulation of leukocyte cell-cell adhesion	4.80371	0.0081993	0.0722433	263	19	244	738	18245
GO:0051282	regulation of sequestering of calcium ion	4.803	0.00820512	0.0909091	121	11	110	746	18379
GO:0044794	positive regulation by host of viral process	4.78818	0.00832764	0.190476	21	4	17	753	18472
GO:0060324	face development	4.78818	0.00832764	0.190476	21	4	17	753	18472
GO:0051094	positive regulation of developmental process	4.78357	0.00836605	0.0520685	1402	73	1329	684	17160
GO:0046635	positive regulation of alpha-beta T cell activation	4.77401	0.00844643	0.108108	74	8	66	749	18423
GO:0031625	ubiquitin protein ligase binding	4.75965	0.00856864	0.0695364	302	21	281	736	18208
GO:0060255	regulation of macromolecule metabolic process	4.74287	0.00871356	0.0448148	5400	242	5158	515	13331
GO:0043229	intracellular organelle	4.7394	0.00874386	0.0423389	10723	454	10269	303	8220
GO:0102953	hypoglycin A gamma-glutamyl transpeptidase activity	4.73382	0.00879283	0.5	4	2	2	755	18487
GO:0103068	leukotriene C4 gamma-glutamyl transferase activity	4.73382	0.00879283	0.5	4	2	2	755	18487
GO:0045145	single-stranded DNA 5'-3' DNA exonuclease activity	4.73382	0.00879283	0.5	4	2	2	755	18487
GO:0000253	3-keto sterol reductase activity	4.73382	0.00879283	0.5	4	2	2	755	18487
GO:0003873	6-phosphofructo-2-kinase activity	4.73382	0.00879283	0.5	4	2	2	755	18487
GO:0030689	Noc complex	4.73382	0.00879283	0.5	4	2	2	755	18487
GO:0035867	alphav-beta3 integrin-IGF-1-IGF1R complex	4.73382	0.00879283	0.5	4	2	2	755	18487
GO:0061649	ubiquitin modification-dependent histone binding	4.73382	0.00879283	0.5	4	2	2	755	18487
GO:0036374	glutathione hydrolase activity	4.73382	0.00879283	0.5	4	2	2	755	18487
GO:0038159	C-X-C chemokine receptor CXCR4 signaling pathway	4.73382	0.00879283	0.5	4	2	2	755	18487
GO:0090170	regulation of Golgi inheritance	4.73382	0.00879283	0.5	4	2	2	755	18487
GO:0045940	positive regulation of steroid metabolic process	4.72865	0.00883838	0.151515	33	5	28	752	18461
GO:0050871	positive regulation of B cell activation	4.72457	0.0088745	0.1	90	9	81	748	18408
GO:0070661	leukocyte proliferation	4.71421	0.00896698	0.0804598	174	14	160	743	18329
GO:0050714	positive regulation of protein secretion	4.71421	0.00896698	0.0804598	174	14	160	743	18329
GO:0002429	immune response-activating cell surface receptor signaling pathway	4.71421	0.00896698	0.0804598	174	14	160	743	18329
GO:0033993	response to lipid	4.70452	0.00905422	0.0603908	563	34	529	723	17960
GO:0006954	inflammatory response	4.70391	0.00905979	0.064133	421	27	394	730	18095
GO:0006457	protein folding	4.68866	0.00919901	0.0828025	157	13	144	744	18345
GO:0043130	ubiquitin binding	4.65483	0.00951551	0.0989011	91	9	82	748	18407
GO:0043226	organelle	4.62278	0.00982547	0.0422239	10918	461	10457	296	8032
GO:0004190	aspartic-type endopeptidase activity	4.61855	0.00986706	0.181818	22	4	18	753	18471
GO:0060384	innervation	4.61855	0.00986706	0.181818	22	4	18	753	18471
GO:0045862	positive regulation of proteolysis	4.59897	0.0100622	0.0657534	365	24	341	733	18148
GO:0019184	nonribosomal peptide biosynthetic process	4.58353	0.0102188	0.25	12	3	9	754	18480
GO:2000009	negative regulation of protein localization to cell surface	4.58353	0.0102188	0.25	12	3	9	754	18480
GO:0030126	COPI vesicle coat	4.58353	0.0102188	0.25	12	3	9	754	18480
GO:0031143	pseudopodium	4.58353	0.0102188	0.25	12	3	9	754	18480
GO:0050790	regulation of catalytic activity	4.56028	0.0104591	0.0502924	1710	86	1624	671	16865
GO:0032655	regulation of interleukin-12 production	4.54133	0.0106593	0.112903	62	7	55	750	18434
GO:0052548	regulation of endopeptidase activity	4.49671	0.0111456	0.0668693	329	22	307	735	18182
GO:0045597	positive regulation of cell differentiation	4.4839	0.0112893	0.0546039	934	51	883	706	17606
GO:0062012	regulation of small molecule metabolic process	4.48323	0.0112968	0.0659026	349	23	326	734	18163
GO:0051279	regulation of release of sequestered calcium ion into cytosol	4.46809	0.0114692	0.102564	78	8	70	749	18419
GO:0051851	modulation by host of symbiont process	4.46809	0.0114692	0.102564	78	8	70	749	18419
GO:0070001	aspartic-type peptidase activity	4.4585	0.0115797	0.173913	23	4	19	753	18470
GO:0010883	regulation of lipid storage	4.41983	0.0120362	0.122449	49	6	43	751	18446
GO:0010907	positive regulation of glucose metabolic process	4.41983	0.0120362	0.122449	49	6	43	751	18446
GO:0045639	positive regulation of myeloid cell differentiation	4.41189	0.0121322	0.0900901	111	10	101	747	18388
GO:0032729	positive regulation of type II interferon production	4.39527	0.0123355	0.101266	79	8	71	749	18418
GO:0051924	regulation of calcium ion transport	4.39516	0.0123369	0.0693431	274	19	255	738	18234
GO:0045785	positive regulation of cell adhesion	4.36536	0.0127101	0.0607287	494	30	464	727	18025
GO:0050870	positive regulation of T cell activation	4.36069	0.0127696	0.07173	237	17	220	740	18269
GO:0070857	regulation of bile acid biosynthetic process	4.35044	0.0129011	0.230769	13	3	10	754	18479
GO:0032099	negative regulation of appetite	4.35044	0.0129011	0.230769	13	3	10	754	18479
GO:0035435	phosphate ion transmembrane transport	4.35044	0.0129011	0.230769	13	3	10	754	18479
GO:0046638	positive regulation of alpha-beta T cell differentiation	4.32486	0.0132354	0.12	50	6	44	751	18445
GO:0002823	negative regulation of adaptive immune response based on somatic recombination of immune receptors built from immunoglobulin superfamily domains	4.32486	0.0132354	0.12	50	6	44	751	18445
GO:0030155	regulation of cell adhesion	4.3198	0.0133026	0.0556258	791	44	747	713	17742
GO:0043371	negative regulation of CD4-positive, alpha-beta T cell differentiation	4.30713	0.0134722	0.166667	24	4	20	753	18469
GO:0070577	lysine-acetylated histone binding	4.30713	0.0134722	0.166667	24	4	20	753	18469
GO:0140033	acetylation-dependent protein binding	4.30713	0.0134722	0.166667	24	4	20	753	18469
GO:0010743	regulation of macrophage derived foam cell differentiation	4.30713	0.0134722	0.166667	24	4	20	753	18469
GO:1902106	negative regulation of leukocyte differentiation	4.29493	0.0136375	0.0884956	113	10	103	747	18386
GO:0032182	ubiquitin-like protein binding	4.29493	0.0136375	0.0884956	113	10	103	747	18386
GO:0016740	transferase activity	4.27758	0.0138762	0.0485946	2099	102	1997	655	16492
GO:0002521	leukocyte differentiation	4.2659	0.0140393	0.0631313	396	25	371	732	18118
GO:0002831	regulation of response to biotic stimulus	4.26143	0.0141021	0.0612691	457	28	429	729	18060
GO:0045670	regulation of osteoclast differentiation	4.25375	0.0142109	0.0987654	81	8	73	749	18416
GO:0009267	cellular response to starvation	4.25351	0.0142143	0.0783133	166	13	153	744	18336
GO:0070236	negative regulation of activation-induced cell death of T cells	4.24932	0.014274	0.4	5	2	3	755	18486
GO:2000321	positive regulation of T-helper 17 cell differentiation	4.24932	0.014274	0.4	5	2	3	755	18486
GO:0046985	positive regulation of hemoglobin biosynthetic process	4.24932	0.014274	0.4	5	2	3	755	18486
GO:0048199	vesicle targeting, to, from or within Golgi	4.24932	0.014274	0.4	5	2	3	755	18486
GO:1903724	positive regulation of centriole elongation	4.24932	0.014274	0.4	5	2	3	755	18486
GO:0051611	regulation of serotonin uptake	4.24932	0.014274	0.4	5	2	3	755	18486
GO:1904879	positive regulation of calcium ion transmembrane transport via high voltage-gated calcium channel	4.24932	0.014274	0.4	5	2	3	755	18486
GO:0052422	modulation by host of symbiont catalytic activity	4.24932	0.014274	0.4	5	2	3	755	18486
GO:0002842	positive regulation of T cell mediated immune response to tumor cell	4.24932	0.014274	0.4	5	2	3	755	18486
GO:0004331	fructose-2,6-bisphosphate 2-phosphatase activity	4.24932	0.014274	0.4	5	2	3	755	18486
GO:0005315	inorganic phosphate transmembrane transporter activity	4.24932	0.014274	0.4	5	2	3	755	18486
GO:0060298	positive regulation of sarcomere organization	4.24932	0.014274	0.4	5	2	3	755	18486
GO:0086007	voltage-gated calcium channel activity involved in cardiac muscle cell action potential	4.24932	0.014274	0.4	5	2	3	755	18486
GO:0002752	cell surface pattern recognition receptor signaling pathway	4.24913	0.0142766	0.135135	37	5	32	752	18457
GO:0031109	microtubule polymerization or depolymerization	4.24913	0.0142766	0.135135	37	5	32	752	18457
GO:0032715	negative regulation of interleukin-6 production	4.23253	0.0145156	0.117647	51	6	45	751	18444
GO:0044389	ubiquitin-like protein ligase binding	4.21914	0.0147113	0.0660377	318	21	297	736	18192
GO:0052547	regulation of peptidase activity	4.20894	0.0148622	0.0628141	398	25	373	732	18116
GO:0030162	regulation of proteolysis	4.19341	0.0150948	0.0565217	690	39	651	718	17838
GO:0031960	response to corticosteroid	4.18497	0.0152226	0.097561	82	8	74	749	18415
GO:0002696	positive regulation of leukocyte activation	4.17673	0.0153486	0.0633245	379	24	355	733	18134
GO:0002768	immune response-regulating cell surface receptor signaling pathway	4.1708	0.01544	0.0752688	186	14	172	743	18317
GO:0050921	positive regulation of chemotaxis	4.16717	0.015496	0.08	150	12	138	745	18351
GO:0046628	positive regulation of insulin receptor signaling pathway	4.16368	0.0155502	0.16	25	4	21	753	18468
GO:0062013	positive regulation of small molecule metabolic process	4.16243	0.0155696	0.077381	168	13	155	744	18334
GO:0042100	B cell proliferation	4.14273	0.0158795	0.115385	52	6	46	751	18443
GO:0006458	'de novo' protein folding	4.14006	0.0159219	0.131579	38	5	33	752	18456
GO:0097194	execution phase of apoptosis	4.13849	0.0159469	0.214286	14	3	11	754	18478
GO:0032105	negative regulation of response to extracellular stimulus	4.13849	0.0159469	0.214286	14	3	11	754	18478
GO:0032096	negative regulation of response to food	4.13849	0.0159469	0.214286	14	3	11	754	18478
GO:0032108	negative regulation of response to nutrient levels	4.13849	0.0159469	0.214286	14	3	11	754	18478
GO:0007175	negative regulation of epidermal growth factor-activated receptor activity	4.13849	0.0159469	0.214286	14	3	11	754	18478
GO:0046889	positive regulation of lipid biosynthetic process	4.13696	0.0159713	0.0909091	99	9	90	748	18399
GO:0014066	regulation of phosphatidylinositol 3-kinase signaling	4.13696	0.0159713	0.0909091	99	9	90	748	18399
GO:1905954	positive regulation of lipid localization	4.12571	0.0161521	0.0862069	116	10	106	747	18383
GO:0019222	regulation of metabolic process	4.1253	0.0161587	0.0439823	5866	258	5608	499	12881
GO:0050867	positive regulation of cell activation	4.12471	0.0161682	0.0623441	401	25	376	732	18113
GO:0002637	regulation of immunoglobulin production	4.11748	0.0162856	0.0963855	83	8	75	749	18414
GO:0006357	regulation of transcription by RNA polymerase II	4.10401	0.0165064	0.0483254	2090	101	1989	656	16500
GO:0010942	positive regulation of cell death	4.10175	0.0165436	0.0564636	673	38	635	719	17854
GO:1903131	mononuclear cell differentiation	4.09284	0.0166918	0.0652174	322	21	301	736	18188
GO:0005789	endoplasmic reticulum membrane	4.08855	0.0167635	0.0594059	505	30	475	727	18014
GO:1904427	positive regulation of calcium ion transmembrane transport	4.07687	0.0169605	0.09	100	9	91	748	18398
GO:1902904	negative regulation of supramolecular fiber organization	4.07329	0.0170213	0.0764706	170	13	157	744	18332
GO:1903707	negative regulation of hemopoiesis	4.07089	0.0170622	0.0854701	117	10	107	747	18382
GO:1904951	positive regulation of establishment of protein localization	4.05808	0.0172822	0.0641399	343	22	321	735	18168
GO:0043370	regulation of CD4-positive, alpha-beta T cell differentiation	4.05535	0.0173294	0.113208	53	6	47	751	18442
GO:0070371	ERK1 and ERK2 cascade	4.05535	0.0173294	0.113208	53	6	47	751	18442
GO:0002824	positive regulation of adaptive immune response based on somatic recombination of immune receptors built from immunoglobulin superfamily domains	4.03722	0.0176465	0.0814815	135	11	124	746	18365
GO:0018149	peptide cross-linking	4.03482	0.0176888	0.128205	39	5	34	752	18455
GO:0032101	regulation of response to external stimulus	4.03466	0.0176918	0.0526829	1025	54	971	703	17518
GO:0016540	protein autoprocessing	4.02748	0.0178191	0.153846	26	4	22	753	18467
GO:0005158	insulin receptor binding	4.02748	0.0178191	0.153846	26	4	22	753	18467
GO:2001056	positive regulation of cysteine-type endopeptidase activity	4.02552	0.0178541	0.0784314	153	12	141	745	18348
GO:0042393	histone binding	4.02452	0.0178719	0.0704846	227	16	211	741	18278
GO:0045582	positive regulation of T cell differentiation	4.01685	0.0180095	0.0847458	118	10	108	747	18381
GO:0071675	regulation of mononuclear cell migration	4.01685	0.0180095	0.0847458	118	10	108	747	18381
GO:0050851	antigen receptor-mediated signaling pathway	4.01685	0.0180095	0.0847458	118	10	108	747	18381
GO:0010468	regulation of gene expression	4.01427	0.0180561	0.0451056	4168	188	3980	569	14509
GO:0034097	response to cytokine	4.01282	0.0180823	0.0577933	571	33	538	724	17951
GO:0140297	DNA-binding transcription factor binding	3.99154	0.0184712	0.0589391	509	30	479	727	18010
GO:0009889	regulation of biosynthetic process	3.98825	0.0185322	0.0457666	3496	160	3336	597	15153
GO:1905952	regulation of lipid localization	3.98603	0.0185733	0.0755814	172	13	159	744	18330
GO:0002685	regulation of leukocyte migration	3.95063	0.0192426	0.069869	229	16	213	741	18276
GO:0009891	positive regulation of biosynthetic process	3.94847	0.0192841	0.0485744	1894	92	1802	665	16687
GO:0099080	supramolecular complex	3.94792	0.0192947	0.0525794	1008	53	955	704	17534
GO:2000318	positive regulation of T-helper 17 type immune response	3.94449	0.0193611	0.2	15	3	12	754	18477
GO:1901722	regulation of cell proliferation involved in kidney development	3.94449	0.0193611	0.2	15	3	12	754	18477
GO:1902514	regulation of calcium ion transmembrane transport via high voltage-gated calcium channel	3.94449	0.0193611	0.2	15	3	12	754	18477
GO:0098684	photoreceptor ribbon synapse	3.94449	0.0193611	0.2	15	3	12	754	18477
GO:1904251	regulation of bile acid metabolic process	3.94449	0.0193611	0.2	15	3	12	754	18477
GO:0035372	protein localization to microtubule	3.94449	0.0193611	0.2	15	3	12	754	18477
GO:0051222	positive regulation of protein transport	3.93965	0.0194551	0.0642202	327	21	306	736	18183
GO:0002702	positive regulation of production of molecular mediator of immune response	3.9387	0.0194735	0.080292	137	11	126	746	18363
GO:0008134	transcription factor binding	3.93547	0.0195365	0.0558003	681	38	643	719	17846
GO:0051281	positive regulation of release of sequestered calcium ion into cytosol	3.93322	0.0195805	0.125	40	5	35	752	18454
GO:0006303	double-strand break repair via nonhomologous end joining	3.93322	0.0195805	0.125	40	5	35	752	18454
GO:0090181	regulation of cholesterol metabolic process	3.93322	0.0195805	0.125	40	5	35	752	18454
GO:0008276	protein methyltransferase activity	3.92234	0.0197948	0.0930233	86	8	78	749	18411
GO:0030659	cytoplasmic vesicle membrane	3.92003	0.0198405	0.0585938	512	30	482	727	18007
GO:0045428	regulation of nitric oxide biosynthetic process	3.9176	0.0198888	0.1	70	7	63	750	18426
GO:0050708	regulation of protein secretion	3.91274	0.0199857	0.0649351	308	20	288	737	18201
GO:0010893	positive regulation of steroid biosynthetic process	3.89795	0.0202835	0.148148	27	4	23	753	18466
GO:0035924	cellular response to vascular endothelial growth factor stimulus	3.89795	0.0202835	0.148148	27	4	23	753	18466
GO:0043204	perikaryon	3.89037	0.0204378	0.0797101	138	11	127	746	18362
GO:0002820	negative regulation of adaptive immune response	3.88749	0.0204967	0.109091	55	6	49	751	18440
GO:0030334	regulation of cell migration	3.87542	0.0207456	0.052686	968	51	917	706	17572
GO:0070245	positive regulation of thymocyte apoptotic process	3.87009	0.0208565	0.333333	6	2	4	755	18485
GO:0070447	positive regulation of oligodendrocyte progenitor proliferation	3.87009	0.0208565	0.333333	6	2	4	755	18485
GO:0071499	cellular response to laminar fluid shear stress	3.87009	0.0208565	0.333333	6	2	4	755	18485
GO:1902737	dendritic filopodium	3.87009	0.0208565	0.333333	6	2	4	755	18485
GO:0001915	negative regulation of T cell mediated cytotoxicity	3.87009	0.0208565	0.333333	6	2	4	755	18485
GO:0005166	neurotrophin p75 receptor binding	3.87009	0.0208565	0.333333	6	2	4	755	18485
GO:0055131	C3HC4-type RING finger domain binding	3.87009	0.0208565	0.333333	6	2	4	755	18485
GO:0030850	prostate gland development	3.87009	0.0208565	0.333333	6	2	4	755	18485
GO:0006003	fructose 2,6-bisphosphate metabolic process	3.87009	0.0208565	0.333333	6	2	4	755	18485
GO:0006751	glutathione catabolic process	3.87009	0.0208565	0.333333	6	2	4	755	18485
GO:0032795	heterotrimeric G-protein binding	3.87009	0.0208565	0.333333	6	2	4	755	18485
GO:0033182	regulation of histone ubiquitination	3.87009	0.0208565	0.333333	6	2	4	755	18485
GO:0060631	regulation of meiosis I	3.87009	0.0208565	0.333333	6	2	4	755	18485
GO:0036152	phosphatidylethanolamine acyl-chain remodeling	3.87009	0.0208565	0.333333	6	2	4	755	18485
GO:0050852	T cell receptor signaling pathway	3.85964	0.0210756	0.091954	87	8	79	749	18410
GO:0099501	exocytic vesicle membrane	3.85924	0.021084	0.0826446	121	10	111	747	18378
GO:0030672	synaptic vesicle membrane	3.85924	0.021084	0.0826446	121	10	111	747	18378
GO:0000165	MAPK cascade	3.85857	0.0210982	0.0742857	175	13	162	744	18327
GO:0048285	organelle fission	3.84589	0.0213673	0.0865385	104	9	95	748	18394
GO:0032373	positive regulation of sterol transport	3.83506	0.0216001	0.121951	41	5	36	752	18453
GO:0032376	positive regulation of cholesterol transport	3.83506	0.0216001	0.121951	41	5	36	752	18453
GO:2000145	regulation of cell motility	3.83176	0.0216714	0.0522167	1015	53	962	704	17527
GO:0006952	defense response	3.81407	0.0220581	0.0517082	1083	56	1027	701	17462
GO:0050778	positive regulation of immune response	3.81276	0.0220871	0.0568966	580	33	547	724	17942
GO:0031326	regulation of cellular biosynthetic process	3.8103	0.0221416	0.0456274	3419	156	3263	601	15226
GO:0012506	vesicle membrane	3.80477	0.0222644	0.0576208	538	31	507	726	17982
GO:0015631	tubulin binding	3.80419	0.0222773	0.061828	372	23	349	734	18140
GO:0022409	positive regulation of cell-cell adhesion	3.79055	0.0225831	0.0641026	312	20	292	737	18197
GO:0071677	positive regulation of mononuclear cell migration	3.77807	0.0228669	0.0972222	72	7	65	750	18424
GO:0051384	response to glucocorticoid	3.77807	0.0228669	0.0972222	72	7	65	750	18424
GO:0051446	positive regulation of meiotic cell cycle	3.77456	0.0229472	0.142857	28	4	24	753	18465
GO:0007176	regulation of epidermal growth factor-activated receptor activity	3.77456	0.0229472	0.142857	28	4	24	753	18465
GO:0080090	regulation of primary metabolic process	3.77414	0.0229568	0.0441466	5074	224	4850	533	13639
GO:0042026	protein refolding	3.76593	0.023146	0.1875	16	3	13	754	18476
GO:0004653	polypeptide N-acetylgalactosaminyltransferase activity	3.76593	0.023146	0.1875	16	3	13	754	18476
GO:0005165	neurotrophin receptor binding	3.76593	0.023146	0.1875	16	3	13	754	18476
GO:0030705	cytoskeleton-dependent intracellular transport	3.76495	0.0231687	0.0714286	196	14	182	743	18307
GO:0051240	positive regulation of multicellular organismal process	3.7622	0.0232325	0.0487239	1724	84	1640	673	16849
GO:0065009	regulation of molecular function	3.76157	0.0232473	0.0469771	2448	115	2333	642	16156
GO:0010634	positive regulation of epithelial cell migration	3.75654	0.0233645	0.0754717	159	12	147	745	18342
GO:1901998	toxin transport	3.74016	0.0237503	0.119048	42	5	37	752	18452
GO:0045638	negative regulation of myeloid cell differentiation	3.73759	0.0238114	0.0898876	89	8	81	749	18408
GO:0032890	regulation of organic acid transport	3.73759	0.0238114	0.0898876	89	8	81	749	18408
GO:0045619	regulation of lymphocyte differentiation	3.7277	0.024048	0.0694444	216	15	201	742	18288
GO:0046637	regulation of alpha-beta T cell differentiation	3.71049	0.0244655	0.0958904	73	7	66	750	18423
GO:0031328	positive regulation of cellular biosynthetic process	3.71031	0.0244699	0.0482646	1844	89	1755	668	16734
GO:0006325	chromatin organization	3.71	0.0244775	0.058	500	29	471	728	18018
GO:0043280	positive regulation of cysteine-type endopeptidase activity involved in apoptotic process	3.7081	0.024524	0.0806452	124	10	114	747	18375
GO:0051896	regulation of protein kinase B signaling	3.67091	0.0254533	0.0745342	161	12	149	745	18340
GO:0002821	positive regulation of adaptive immune response	3.65763	0.0257936	0.0769231	143	11	132	746	18357
GO:0032368	regulation of lipid transport	3.65763	0.0257936	0.0769231	143	11	132	746	18357
GO:0046639	negative regulation of alpha-beta T cell differentiation	3.65685	0.0258138	0.137931	29	4	25	753	18464
GO:0034061	DNA polymerase activity	3.65685	0.0258138	0.137931	29	4	25	753	18464
GO:0016787	hydrolase activity	3.65149	0.0259524	0.0474401	2129	101	2028	656	16461
GO:0048786	presynaptic active zone	3.64836	0.0260339	0.116279	43	5	38	752	18451
GO:0051261	protein depolymerization	3.64836	0.0260339	0.116279	43	5	38	752	18451
GO:0032735	positive regulation of interleukin-12 production	3.64836	0.0260339	0.116279	43	5	38	752	18451
GO:0140034	methylation-dependent protein binding	3.64432	0.0261391	0.0945946	74	7	67	750	18422
GO:0080164	regulation of nitric oxide metabolic process	3.64432	0.0261391	0.0945946	74	7	67	750	18422
GO:0006508	proteolysis	3.64285	0.0261776	0.0509219	1139	58	1081	699	17408
GO:0032642	regulation of chemokine production	3.62902	0.0265421	0.0833333	108	9	99	748	18390
GO:0010008	endosome membrane	3.61957	0.0267942	0.0658915	258	17	241	740	18248
GO:0070302	regulation of stress-activated protein kinase signaling cascade	3.61344	0.026959	0.07	200	14	186	743	18303
GO:0071498	cellular response to fluid shear stress	3.6008	0.027302	0.176471	17	3	14	754	18475
GO:0000266	mitochondrial fission	3.6008	0.027302	0.176471	17	3	14	754	18475
GO:0005520	insulin-like growth factor binding	3.6008	0.027302	0.176471	17	3	14	754	18475
GO:0032306	regulation of prostaglandin secretion	3.6008	0.027302	0.176471	17	3	14	754	18475
GO:0006817	phosphate ion transport	3.6008	0.027302	0.176471	17	3	14	754	18475
GO:0090336	positive regulation of brown fat cell differentiation	3.6008	0.027302	0.176471	17	3	14	754	18475
GO:0007166	cell surface receptor signaling pathway	3.59799	0.0273786	0.048492	1691	82	1609	675	16880
GO:0010632	regulation of epithelial cell migration	3.56619	0.0282634	0.0666667	240	16	224	741	18265
GO:0031110	regulation of microtubule polymerization or depolymerization	3.56251	0.0283676	0.0869565	92	8	84	749	18405
GO:0018193	peptidyl-amino acid modification	3.56171	0.0283901	0.0542857	700	38	662	719	17827
GO:0042406	extrinsic component of endoplasmic reticulum membrane	3.55976	0.0284457	0.285714	7	2	5	755	18484
GO:0042500	aspartic endopeptidase activity, intramembrane cleaving	3.55976	0.0284457	0.285714	7	2	5	755	18484
GO:0044351	macropinocytosis	3.55976	0.0284457	0.285714	7	2	5	755	18484
GO:0070235	regulation of activation-induced cell death of T cells	3.55976	0.0284457	0.285714	7	2	5	755	18484
GO:0044828	negative regulation by host of viral genome replication	3.55976	0.0284457	0.285714	7	2	5	755	18484
GO:0072126	positive regulation of glomerular mesangial cell proliferation	3.55976	0.0284457	0.285714	7	2	5	755	18484
GO:0046984	regulation of hemoglobin biosynthetic process	3.55976	0.0284457	0.285714	7	2	5	755	18484
GO:1903722	regulation of centriole elongation	3.55976	0.0284457	0.285714	7	2	5	755	18484
GO:0000972	transcription-dependent tethering of RNA polymerase II gene DNA at nuclear periphery	3.55976	0.0284457	0.285714	7	2	5	755	18484
GO:0140031	phosphorylation-dependent protein binding	3.55976	0.0284457	0.285714	7	2	5	755	18484
GO:0030274	LIM domain binding	3.55976	0.0284457	0.285714	7	2	5	755	18484
GO:0008215	spermine metabolic process	3.55976	0.0284457	0.285714	7	2	5	755	18484
GO:0008443	phosphofructokinase activity	3.55976	0.0284457	0.285714	7	2	5	755	18484
GO:0034616	response to laminar fluid shear stress	3.55976	0.0284457	0.285714	7	2	5	755	18484
GO:0060440	trachea formation	3.55976	0.0284457	0.285714	7	2	5	755	18484
GO:0061549	sympathetic ganglion development	3.55976	0.0284457	0.285714	7	2	5	755	18484
GO:0038001	paracrine signaling	3.55976	0.0284457	0.285714	7	2	5	755	18484
GO:0090077	foam cell differentiation	3.55976	0.0284457	0.285714	7	2	5	755	18484
GO:2000008	regulation of protein localization to cell surface	3.5595	0.0284531	0.113636	44	5	39	752	18450
GO:1903037	regulation of leukocyte cell-cell adhesion	3.5491	0.0287504	0.0609418	361	22	339	735	18150
GO:0010970	transport along microtubule	3.54606	0.028838	0.0731707	164	12	152	745	18337
GO:0042470	melanosome	3.54441	0.0288858	0.133333	30	4	26	753	18463
GO:0070233	negative regulation of T cell apoptotic process	3.54441	0.0288858	0.133333	30	4	26	753	18463
GO:0045830	positive regulation of isotype switching	3.54441	0.0288858	0.133333	30	4	26	753	18463
GO:1900078	positive regulation of cellular response to insulin stimulus	3.54441	0.0288858	0.133333	30	4	26	753	18463
GO:0048770	pigment granule	3.54441	0.0288858	0.133333	30	4	26	753	18463
GO:0031342	negative regulation of cell killing	3.54441	0.0288858	0.133333	30	4	26	753	18463
GO:0008376	acetylgalactosaminyltransferase activity	3.54441	0.0288858	0.133333	30	4	26	753	18463
GO:0045580	regulation of T cell differentiation	3.53774	0.0290791	0.0710383	183	13	170	744	18319
GO:0016573	histone acetylation	3.52553	0.0294363	0.0818182	110	9	101	748	18388
GO:0043065	positive regulation of apoptotic process	3.51752	0.0296731	0.0555556	594	33	561	724	17928
GO:0005654	nucleoplasm	3.51714	0.0296843	0.0456472	3067	140	2927	617	15562
GO:0032272	negative regulation of protein polymerization	3.51604	0.029717	0.0921053	76	7	69	750	18420
GO:0051049	regulation of transport	3.51457	0.0297607	0.0479603	1814	87	1727	670	16762
GO:0032370	positive regulation of lipid transport	3.50618	0.0300114	0.0860215	93	8	85	749	18404
GO:0040012	regulation of locomotion	3.50596	0.030018	0.0510397	1058	54	1004	703	17485
GO:0032103	positive regulation of response to external stimulus	3.49096	0.0304717	0.0564972	531	30	501	727	17988
GO:0010906	regulation of glucose metabolic process	3.47496	0.0309631	0.0810811	111	9	102	748	18387
GO:0070229	negative regulation of lymphocyte apoptotic process	3.47345	0.03101	0.111111	45	5	40	752	18449
GO:0071300	cellular response to retinoic acid	3.47345	0.03101	0.111111	45	5	40	752	18449
GO:0004715	non-membrane spanning protein tyrosine kinase activity	3.47345	0.03101	0.111111	45	5	40	752	18449
GO:0031124	mRNA 3'-end processing	3.47345	0.03101	0.111111	45	5	40	752	18449
GO:0006094	gluconeogenesis	3.47345	0.03101	0.111111	45	5	40	752	18449
GO:0043281	regulation of cysteine-type endopeptidase activity involved in apoptotic process	3.46771	0.0311885	0.0686275	204	14	190	743	18299
GO:0045834	positive regulation of lipid metabolic process	3.46515	0.0312682	0.0722892	166	12	154	745	18335
GO:0008233	peptidase activity	3.45657	0.0315377	0.0559567	554	31	523	726	17966
GO:2000514	regulation of CD4-positive, alpha-beta T cell activation	3.45385	0.0316238	0.0909091	77	7	70	750	18419
GO:0006919	activation of cysteine-type endopeptidase activity involved in apoptotic process	3.45385	0.0316238	0.0909091	77	7	70	750	18419
GO:2000641	regulation of early endosome to late endosome transport	3.44743	0.0318275	0.166667	18	3	15	754	18474
GO:0051580	regulation of neurotransmitter uptake	3.44743	0.0318275	0.166667	18	3	15	754	18474
GO:0001841	neural tube formation	3.44743	0.0318275	0.166667	18	3	15	754	18474
GO:0038083	peptidyl-tyrosine autophosphorylation	3.44743	0.0318275	0.166667	18	3	15	754	18474
GO:0019899	enzyme binding	3.44499	0.0319052	0.0469248	2195	103	2092	654	16397
GO:0048009	insulin-like growth factor receptor signaling pathway	3.43686	0.0321654	0.129032	31	4	27	753	18462
GO:0031057	negative regulation of histone modification	3.43686	0.0321654	0.129032	31	4	27	753	18462
GO:0006506	GPI anchor biosynthetic process	3.43686	0.0321654	0.129032	31	4	27	753	18462
GO:0098661	inorganic anion transmembrane transport	3.43312	0.0322859	0.0983607	61	6	55	751	18434
GO:0005515	protein binding	3.42615	0.0325117	0.0422915	8536	361	8175	396	10314
GO:0005874	microtubule	3.38213	0.0339748	0.0586797	409	24	385	733	18104
GO:0004713	protein tyrosine kinase activity	3.37882	0.0340878	0.0763359	131	10	121	747	18368
GO:0048661	positive regulation of smooth muscle cell proliferation	3.3761	0.0341804	0.079646	113	9	104	748	18385
GO:0043407	negative regulation of MAP kinase activity	3.36381	0.034603	0.0967742	62	6	56	751	18433
GO:2000179	positive regulation of neural precursor cell proliferation	3.36381	0.034603	0.0967742	62	6	56	751	18433
GO:0061077	chaperone-mediated protein folding	3.36381	0.034603	0.0967742	62	6	56	751	18433
GO:0006302	double-strand break repair	3.35042	0.0350696	0.0691489	188	13	175	744	18314
GO:0010941	regulation of cell death	3.34322	0.0353232	0.0479574	1689	81	1608	676	16881
GO:0002709	regulation of T cell mediated immunity	3.34295	0.0353325	0.0833333	96	8	88	749	18401
GO:0061629	RNA polymerase II-specific DNA-binding transcription factor binding	3.34114	0.0353967	0.0596206	369	22	347	735	18142
GO:0002703	regulation of leukocyte mediated immunity	3.33863	0.0354856	0.0636704	267	17	250	740	18239
GO:0046597	negative regulation of viral entry into host cell	3.33389	0.0356541	0.125	32	4	28	753	18461
GO:0099523	presynaptic cytosol	3.33389	0.0356541	0.125	32	4	28	753	18461
GO:0051085	chaperone cofactor-dependent protein refolding	3.33389	0.0356541	0.125	32	4	28	753	18461
GO:0002825	regulation of T-helper 1 type immune response	3.33389	0.0356541	0.125	32	4	28	753	18461
GO:0005164	tumor necrosis factor receptor binding	3.33389	0.0356541	0.125	32	4	28	753	18461
GO:0015026	coreceptor activity	3.33389	0.0356541	0.125	32	4	28	753	18461
GO:0072384	organelle transport along microtubule	3.33318	0.0356793	0.0886076	79	7	72	750	18417
GO:0006950	response to stress	3.31487	0.0363387	0.0457875	2730	125	2605	632	15884
GO:0042594	response to starvation	3.31411	0.0363664	0.0687831	189	13	176	744	18313
GO:0043401	steroid hormone mediated signaling pathway	3.30924	0.036544	0.106383	47	5	42	752	18447
GO:0099081	supramolecular polymer	3.30651	0.0366439	0.0537313	670	36	634	721	17855
GO:0099512	supramolecular fiber	3.30651	0.0366439	0.0537313	670	36	634	721	17855
GO:0070243	regulation of thymocyte apoptotic process	3.30446	0.036719	0.157895	19	3	16	754	18473
GO:0070266	necroptotic process	3.30446	0.036719	0.157895	19	3	16	754	18473
GO:0045579	positive regulation of B cell differentiation	3.30446	0.036719	0.157895	19	3	16	754	18473
GO:0090141	positive regulation of mitochondrial fission	3.30446	0.036719	0.157895	19	3	16	754	18473
GO:0051239	regulation of multicellular organismal process	3.29921	0.0369124	0.045409	2995	136	2859	621	15630
GO:0043068	positive regulation of programmed cell death	3.29858	0.0369356	0.0545455	605	33	572	724	17917
GO:0016494	C-X-C chemokine receptor activity	3.29813	0.0369522	0.25	8	2	6	755	18483
GO:0044849	estrous cycle	3.29813	0.0369522	0.25	8	2	6	755	18483
GO:0019800	peptide cross-linking via chondroitin 4-sulfate glycosaminoglycan	3.29813	0.0369522	0.25	8	2	6	755	18483
GO:0070776	MOZ/MORF histone acetyltransferase complex	3.29813	0.0369522	0.25	8	2	6	755	18483
GO:0045656	negative regulation of monocyte differentiation	3.29813	0.0369522	0.25	8	2	6	755	18483
GO:0072669	tRNA-splicing ligase complex	3.29813	0.0369522	0.25	8	2	6	755	18483
GO:0098700	neurotransmitter loading into synaptic vesicle	3.29813	0.0369522	0.25	8	2	6	755	18483
GO:1902961	positive regulation of aspartic-type endopeptidase activity involved in amyloid precursor protein catabolic process	3.29813	0.0369522	0.25	8	2	6	755	18483
GO:0099511	voltage-gated calcium channel activity involved in regulation of cytosolic calcium levels	3.29813	0.0369522	0.25	8	2	6	755	18483
GO:0099626	voltage-gated calcium channel activity involved in regulation of presynaptic cytosolic calcium levels	3.29813	0.0369522	0.25	8	2	6	755	18483
GO:0002232	leukocyte chemotaxis involved in inflammatory response	3.29813	0.0369522	0.25	8	2	6	755	18483
GO:0010637	negative regulation of mitochondrial fusion	3.29813	0.0369522	0.25	8	2	6	755	18483
GO:0035312	5'-3' DNA exonuclease activity	3.29813	0.0369522	0.25	8	2	6	755	18483
GO:0043227	membrane-bounded organelle	3.29751	0.036975	0.0417615	10105	422	9683	335	8806
GO:0033554	cellular response to stress	3.29598	0.0370316	0.0487633	1415	69	1346	688	17143
GO:0042113	B cell activation	3.27817	0.037697	0.0684211	190	13	177	744	18312
GO:0043231	intracellular membrane-bounded organelle	3.2496	0.0387897	0.0418023	9832	411	9421	346	9068
GO:0030098	lymphocyte differentiation	3.24943	0.0387964	0.062963	270	17	253	740	18236
GO:0018209	peptidyl-serine modification	3.24261	0.0390619	0.0680628	191	13	178	744	18311
GO:0006469	negative regulation of protein kinase activity	3.24261	0.0390619	0.0680628	191	13	178	744	18311
GO:0051702	biological process involved in interaction with symbiont	3.23873	0.0392138	0.0816327	98	8	90	749	18399
GO:0015794	glycerol-3-phosphate transmembrane transport	3.2357	0.0393328	1	1	1	0	756	18489
GO:0016211	ammonia ligase activity	3.2357	0.0393328	1	1	1	0	756	18489
GO:0016517	interleukin-12 receptor activity	3.2357	0.0393328	1	1	1	0	756	18489
GO:0042137	sequestering of neurotransmitter	3.2357	0.0393328	1	1	1	0	756	18489
GO:0016618	hydroxypyruvate reductase activity	3.2357	0.0393328	1	1	1	0	756	18489
GO:0042160	lipoprotein modification	3.2357	0.0393328	1	1	1	0	756	18489
GO:0042161	lipoprotein oxidation	3.2357	0.0393328	1	1	1	0	756	18489
GO:0042268	regulation of cytolysis	3.2357	0.0393328	1	1	1	0	756	18489
GO:0016768	spermine synthase activity	3.2357	0.0393328	1	1	1	0	756	18489
GO:0016785	selenotransferase activity	3.2357	0.0393328	1	1	1	0	756	18489
GO:0102559	protein-(glutamine-N5) methyltransferase activity	3.2357	0.0393328	1	1	1	0	756	18489
GO:0102732	myo-inositol-1,2,3,4,6-heptakisphosphate 5-kinase activity	3.2357	0.0393328	1	1	1	0	756	18489
GO:0043048	dolichyl monophosphate biosynthetic process	3.2357	0.0393328	1	1	1	0	756	18489
GO:0042983	amyloid precursor protein biosynthetic process	3.2357	0.0393328	1	1	1	0	756	18489
GO:0043540	6-phosphofructo-2-kinase/fructose-2,6-biphosphatase complex	3.2357	0.0393328	1	1	1	0	756	18489
GO:0018142	protein-DNA covalent cross-linking	3.2357	0.0393328	1	1	1	0	756	18489
GO:0018143	nucleic acid-protein covalent cross-linking	3.2357	0.0393328	1	1	1	0	756	18489
GO:0043972	histone H3-K23 acetylation	3.2357	0.0393328	1	1	1	0	756	18489
GO:0043973	histone H3-K4 acetylation	3.2357	0.0393328	1	1	1	0	756	18489
GO:0070145	mitochondrial asparaginyl-tRNA aminoacylation	3.2357	0.0393328	1	1	1	0	756	18489
GO:0070442	integrin alphaIIb-beta3 complex	3.2357	0.0393328	1	1	1	0	756	18489
GO:0070626	(S)-2-(5-amino-1-(5-phospho-D-ribosyl)imidazole-4-carboxamido) succinate lyase (fumarate-forming) activity	3.2357	0.0393328	1	1	1	0	756	18489
GO:0019909	[pyruvate dehydrogenase (lipoamide)] phosphatase regulator activity	3.2357	0.0393328	1	1	1	0	756	18489
GO:0070984	SET domain binding	3.2357	0.0393328	1	1	1	0	756	18489
GO:0021594	rhombomere formation	3.2357	0.0393328	1	1	1	0	756	18489
GO:0021595	rhombomere structural organization	3.2357	0.0393328	1	1	1	0	756	18489
GO:0071618	lysophosphatidylethanolamine acyltransferase activity	3.2357	0.0393328	1	1	1	0	756	18489
GO:0021659	rhombomere 3 structural organization	3.2357	0.0393328	1	1	1	0	756	18489
GO:0021660	rhombomere 3 formation	3.2357	0.0393328	1	1	1	0	756	18489
GO:0021665	rhombomere 5 structural organization	3.2357	0.0393328	1	1	1	0	756	18489
GO:0021666	rhombomere 5 formation	3.2357	0.0393328	1	1	1	0	756	18489
GO:0106153	phosphorylated histone binding	3.2357	0.0393328	1	1	1	0	756	18489
GO:1900134	negative regulation of renin secretion into blood stream	3.2357	0.0393328	1	1	1	0	756	18489
GO:1900161	regulation of phospholipid scramblase activity	3.2357	0.0393328	1	1	1	0	756	18489
GO:1900163	positive regulation of phospholipid scramblase activity	3.2357	0.0393328	1	1	1	0	756	18489
GO:0071696	ectodermal placode development	3.2357	0.0393328	1	1	1	0	756	18489
GO:2000231	positive regulation of pancreatic stellate cell proliferation	3.2357	0.0393328	1	1	1	0	756	18489
GO:0021822	negative regulation of cell motility involved in cerebral cortex radial glia guided migration	3.2357	0.0393328	1	1	1	0	756	18489
GO:1900281	positive regulation of CD4-positive, alpha-beta T cell costimulation	3.2357	0.0393328	1	1	1	0	756	18489
GO:0106345	glyoxylate reductase activity	3.2357	0.0393328	1	1	1	0	756	18489
GO:1900383	regulation of synaptic plasticity by receptor localization to synapse	3.2357	0.0393328	1	1	1	0	756	18489
GO:0021993	initiation of neural tube closure	3.2357	0.0393328	1	1	1	0	756	18489
GO:0046554	malate dehydrogenase (NADP+) activity	3.2357	0.0393328	1	1	1	0	756	18489
GO:2000476	positive regulation of opioid receptor signaling pathway	3.2357	0.0393328	1	1	1	0	756	18489
GO:2000567	regulation of memory T cell activation	3.2357	0.0393328	1	1	1	0	756	18489
GO:2000568	positive regulation of memory T cell activation	3.2357	0.0393328	1	1	1	0	756	18489
GO:2000571	regulation of interleukin-4-dependent isotype switching to IgE isotypes	3.2357	0.0393328	1	1	1	0	756	18489
GO:2000572	positive regulation of interleukin-4-dependent isotype switching to IgE isotypes	3.2357	0.0393328	1	1	1	0	756	18489
GO:2000640	positive regulation of SREBP signaling pathway	3.2357	0.0393328	1	1	1	0	756	18489
GO:2000656	regulation of apolipoprotein binding	3.2357	0.0393328	1	1	1	0	756	18489
GO:2000657	negative regulation of apolipoprotein binding	3.2357	0.0393328	1	1	1	0	756	18489
GO:1900729	regulation of adenylate cyclase-inhibiting opioid receptor signaling pathway	3.2357	0.0393328	1	1	1	0	756	18489
GO:1900731	positive regulation of adenylate cyclase-inhibiting opioid receptor signaling pathway	3.2357	0.0393328	1	1	1	0	756	18489
GO:2000752	regulation of glucosylceramide catabolic process	3.2357	0.0393328	1	1	1	0	756	18489
GO:2000753	positive regulation of glucosylceramide catabolic process	3.2357	0.0393328	1	1	1	0	756	18489
GO:2000754	regulation of sphingomyelin catabolic process	3.2357	0.0393328	1	1	1	0	756	18489
GO:2000755	positive regulation of sphingomyelin catabolic process	3.2357	0.0393328	1	1	1	0	756	18489
GO:0047024	5alpha-androstane-3beta,17beta-diol dehydrogenase activity	3.2357	0.0393328	1	1	1	0	756	18489
GO:0097020	COPII receptor activity	3.2357	0.0393328	1	1	1	0	756	18489
GO:2001025	positive regulation of response to drug	3.2357	0.0393328	1	1	1	0	756	18489
GO:1901027	dextrin catabolic process	3.2357	0.0393328	1	1	1	0	756	18489
GO:0072555	17-beta-ketosteroid reductase activity	3.2357	0.0393328	1	1	1	0	756	18489
GO:2000979	positive regulation of forebrain neuron differentiation	3.2357	0.0393328	1	1	1	0	756	18489
GO:0047190	2-acylglycerophosphocholine O-acyltransferase activity	3.2357	0.0393328	1	1	1	0	756	18489
GO:0097168	mesenchymal stem cell proliferation	3.2357	0.0393328	1	1	1	0	756	18489
GO:2001142	nicotinate transport	3.2357	0.0393328	1	1	1	0	756	18489
GO:1901145	mesenchymal cell apoptotic process involved in nephron morphogenesis	3.2357	0.0393328	1	1	1	0	756	18489
GO:0097229	sperm end piece	3.2357	0.0393328	1	1	1	0	756	18489
GO:0047326	inositol tetrakisphosphate 5-kinase activity	3.2357	0.0393328	1	1	1	0	756	18489
GO:0047369	succinate-hydroxymethylglutarate CoA-transferase activity	3.2357	0.0393328	1	1	1	0	756	18489
GO:1901308	regulation of sterol regulatory element binding protein cleavage	3.2357	0.0393328	1	1	1	0	756	18489
GO:1901310	positive regulation of sterol regulatory element binding protein cleavage	3.2357	0.0393328	1	1	1	0	756	18489
GO:1901327	response to tacrolimus	3.2357	0.0393328	1	1	1	0	756	18489
GO:0047620	acylglycerol kinase activity	3.2357	0.0393328	1	1	1	0	756	18489
GO:0047619	acylcarnitine hydrolase activity	3.2357	0.0393328	1	1	1	0	756	18489
GO:1901586	negative regulation of acid-sensing ion channel activity	3.2357	0.0393328	1	1	1	0	756	18489
GO:0097712	vesicle targeting, trans-Golgi to periciliary membrane compartment	3.2357	0.0393328	1	1	1	0	756	18489
GO:1901696	cannabinoid biosynthetic process	3.2357	0.0393328	1	1	1	0	756	18489
GO:1902378	VEGF-activated neuropilin signaling pathway involved in axon guidance	3.2357	0.0393328	1	1	1	0	756	18489
GO:0098621	phosphoseryl-selenocysteinyl-tRNA selenium transferase activity	3.2357	0.0393328	1	1	1	0	756	18489
GO:0048683	regulation of collateral sprouting of intact axon in response to injury	3.2357	0.0393328	1	1	1	0	756	18489
GO:0098680	template-free RNA nucleotidyltransferase	3.2357	0.0393328	1	1	1	0	756	18489
GO:1902691	respiratory basal cell differentiation	3.2357	0.0393328	1	1	1	0	756	18489
GO:0000023	maltose metabolic process	3.2357	0.0393328	1	1	1	0	756	18489
GO:0000025	maltose catabolic process	3.2357	0.0393328	1	1	1	0	756	18489
GO:0110057	regulation of blood vessel endothelial cell differentiation	3.2357	0.0393328	1	1	1	0	756	18489
GO:0110059	negative regulation of blood vessel endothelial cell differentiation	3.2357	0.0393328	1	1	1	0	756	18489
GO:0160054	microfibril assembly	3.2357	0.0393328	1	1	1	0	756	18489
GO:0000333	telomerase catalytic core complex	3.2357	0.0393328	1	1	1	0	756	18489
GO:0050290	sphingomyelin phosphodiesterase D activity	3.2357	0.0393328	1	1	1	0	756	18489
GO:1903420	protein localization to endoplasmic reticulum tubular network	3.2357	0.0393328	1	1	1	0	756	18489
GO:0050560	aspartate-tRNA(Asn) ligase activity	3.2357	0.0393328	1	1	1	0	756	18489
GO:0099635	voltage-gated calcium channel activity involved in positive regulation of presynaptic cytosolic calcium levels	3.2357	0.0393328	1	1	1	0	756	18489
GO:1903618	regulation of transdifferentiation	3.2357	0.0393328	1	1	1	0	756	18489
GO:1903620	positive regulation of transdifferentiation	3.2357	0.0393328	1	1	1	0	756	18489
GO:0000823	inositol-1,4,5-trisphosphate 6-kinase activity	3.2357	0.0393328	1	1	1	0	756	18489
GO:0000824	inositol tetrakisphosphate 3-kinase activity	3.2357	0.0393328	1	1	1	0	756	18489
GO:1903840	response to arsenite(3-)	3.2357	0.0393328	1	1	1	0	756	18489
GO:1903841	cellular response to arsenite(3-)	3.2357	0.0393328	1	1	1	0	756	18489
GO:0051083	'de novo' cotranslational protein folding	3.2357	0.0393328	1	1	1	0	756	18489
GO:1903913	regulation of fusion of virus membrane with host plasma membrane	3.2357	0.0393328	1	1	1	0	756	18489
GO:1903914	negative regulation of fusion of virus membrane with host plasma membrane	3.2357	0.0393328	1	1	1	0	756	18489
GO:0001172	RNA-templated transcription	3.2357	0.0393328	1	1	1	0	756	18489
GO:0001178	regulation of transcriptional start site selection at RNA polymerase II promoter	3.2357	0.0393328	1	1	1	0	756	18489
GO:0051141	negative regulation of NK T cell proliferation	3.2357	0.0393328	1	1	1	0	756	18489
GO:0051267	CP2 mannose-ethanolamine phosphotransferase activity	3.2357	0.0393328	1	1	1	0	756	18489
GO:0051433	BH2 domain binding	3.2357	0.0393328	1	1	1	0	756	18489
GO:0001567	cholesterol 25-hydroxylase activity	3.2357	0.0393328	1	1	1	0	756	18489
GO:1904593	prostaglandin binding	3.2357	0.0393328	1	1	1	0	756	18489
GO:1904643	response to curcumin	3.2357	0.0393328	1	1	1	0	756	18489
GO:1904764	chaperone-mediated autophagy translocation complex disassembly	3.2357	0.0393328	1	1	1	0	756	18489
GO:1904903	ESCRT III complex disassembly	3.2357	0.0393328	1	1	1	0	756	18489
GO:1904896	ESCRT complex disassembly	3.2357	0.0393328	1	1	1	0	756	18489
GO:1905040	otic placode development	3.2357	0.0393328	1	1	1	0	756	18489
GO:1905059	P-type calcium transporter activity involved in regulation of postsynaptic cytosolic calcium ion concentration	3.2357	0.0393328	1	1	1	0	756	18489
GO:0002194	hepatocyte cell migration	3.2357	0.0393328	1	1	1	0	756	18489
GO:1904998	negative regulation of leukocyte adhesion to arterial endothelial cell	3.2357	0.0393328	1	1	1	0	756	18489
GO:0002853	negative regulation of T cell mediated cytotoxicity directed against tumor cell target	3.2357	0.0393328	1	1	1	0	756	18489
GO:0003245	cardiac muscle tissue growth involved in heart morphogenesis	3.2357	0.0393328	1	1	1	0	756	18489
GO:0003721	telomerase RNA reverse transcriptase activity	3.2357	0.0393328	1	1	1	0	756	18489
GO:0004018	N6-(1,2-dicarboxyethyl)AMP AMP-lyase (fumarate-forming) activity	3.2357	0.0393328	1	1	1	0	756	18489
GO:0003968	RNA-dependent RNA polymerase activity	3.2357	0.0393328	1	1	1	0	756	18489
GO:0004168	dolichol kinase activity	3.2357	0.0393328	1	1	1	0	756	18489
GO:0004339	glucan 1,4-alpha-glucosidase activity	3.2357	0.0393328	1	1	1	0	756	18489
GO:0004356	glutamate-ammonia ligase activity	3.2357	0.0393328	1	1	1	0	756	18489
GO:0004395	hexaprenyldihydroxybenzoate methyltransferase activity	3.2357	0.0393328	1	1	1	0	756	18489
GO:0140066	peptidyl-lysine crotonylation	3.2357	0.0393328	1	1	1	0	756	18489
GO:0140067	peptidyl-lysine butyrylation	3.2357	0.0393328	1	1	1	0	756	18489
GO:0140068	histone crotonyltransferase activity	3.2357	0.0393328	1	1	1	0	756	18489
GO:0140069	histone butyryltransferase activity	3.2357	0.0393328	1	1	1	0	756	18489
GO:0080121	AMP transport	3.2357	0.0393328	1	1	1	0	756	18489
GO:0004742	dihydrolipoyllysine-residue acetyltransferase activity	3.2357	0.0393328	1	1	1	0	756	18489
GO:0030267	glyoxylate reductase (NADP+) activity	3.2357	0.0393328	1	1	1	0	756	18489
GO:0004807	triose-phosphate isomerase activity	3.2357	0.0393328	1	1	1	0	756	18489
GO:0005010	insulin-like growth factor receptor activity	3.2357	0.0393328	1	1	1	0	756	18489
GO:0030504	inorganic diphosphate transmembrane transporter activity	3.2357	0.0393328	1	1	1	0	756	18489
GO:0140462	pericentric heterochromatin organization	3.2357	0.0393328	1	1	1	0	756	18489
GO:0005144	interleukin-13 receptor binding	3.2357	0.0393328	1	1	1	0	756	18489
GO:0030691	Noc2p-Noc3p complex	3.2357	0.0393328	1	1	1	0	756	18489
GO:0140681	histone H3K36me2/H3K36me3 demethylase activity	3.2357	0.0393328	1	1	1	0	756	18489
GO:0140745	siRNA transcription	3.2357	0.0393328	1	1	1	0	756	18489
GO:0140800	gamma-aminobutyric acid:proton antiporter activity	3.2357	0.0393328	1	1	1	0	756	18489
GO:0140799	glycine:proton antiporter activity	3.2357	0.0393328	1	1	1	0	756	18489
GO:0140908	histone H3K122 acetyltransferase activity	3.2357	0.0393328	1	1	1	0	756	18489
GO:0031380	nuclear RNA-directed RNA polymerase complex	3.2357	0.0393328	1	1	1	0	756	18489
GO:0005873	plus-end kinesin complex	3.2357	0.0393328	1	1	1	0	756	18489
GO:0031767	gastric inhibitory polypeptide receptor binding	3.2357	0.0393328	1	1	1	0	756	18489
GO:0031769	glucagon receptor binding	3.2357	0.0393328	1	1	1	0	756	18489
GO:0006463	steroid hormone receptor complex assembly	3.2357	0.0393328	1	1	1	0	756	18489
GO:0006542	glutamine biosynthetic process	3.2357	0.0393328	1	1	1	0	756	18489
GO:0032659	regulation of interleukin-16 production	3.2357	0.0393328	1	1	1	0	756	18489
GO:0032739	positive regulation of interleukin-16 production	3.2357	0.0393328	1	1	1	0	756	18489
GO:0007402	ganglion mother cell fate determination	3.2357	0.0393328	1	1	1	0	756	18489
GO:0008052	sensory organ boundary specification	3.2357	0.0393328	1	1	1	0	756	18489
GO:0033488	cholesterol biosynthetic process via 24,25-dihydrolanosterol	3.2357	0.0393328	1	1	1	0	756	18489
GO:0008068	extracellularly glutamate-gated chloride channel activity	3.2357	0.0393328	1	1	1	0	756	18489
GO:0008398	sterol 14-demethylase activity	3.2357	0.0393328	1	1	1	0	756	18489
GO:0008441	3'(2'),5'-bisphosphate nucleotidase activity	3.2357	0.0393328	1	1	1	0	756	18489
GO:0008465	glycerate dehydrogenase activity	3.2357	0.0393328	1	1	1	0	756	18489
GO:0008689	3-demethylubiquinone-9 3-O-methyltransferase activity	3.2357	0.0393328	1	1	1	0	756	18489
GO:0008817	corrinoid adenosyltransferase activity	3.2357	0.0393328	1	1	1	0	756	18489
GO:0034439	lipoprotein lipid oxidation	3.2357	0.0393328	1	1	1	0	756	18489
GO:0008929	methylglyoxal synthase activity	3.2357	0.0393328	1	1	1	0	756	18489
GO:0010160	formation of animal organ boundary	3.2357	0.0393328	1	1	1	0	756	18489
GO:0010348	lithium:proton antiporter activity	3.2357	0.0393328	1	1	1	0	756	18489
GO:0120300	peptide lactyltransferase activity	3.2357	0.0393328	1	1	1	0	756	18489
GO:0120301	histone lactyltransferase activity	3.2357	0.0393328	1	1	1	0	756	18489
GO:0120318	olfactory sociosexual communication	3.2357	0.0393328	1	1	1	0	756	18489
GO:0010420	3,4-dihydroxy-5-polyprenylbenzoic acid O-methyltransferase activity	3.2357	0.0393328	1	1	1	0	756	18489
GO:0060386	synapse assembly involved in innervation	3.2357	0.0393328	1	1	1	0	756	18489
GO:0035038	female pronucleus assembly	3.2357	0.0393328	1	1	1	0	756	18489
GO:0035270	endocrine system development	3.2357	0.0393328	1	1	1	0	756	18489
GO:0010844	recombination hotspot binding	3.2357	0.0393328	1	1	1	0	756	18489
GO:0010879	cholesterol transport involved in cholesterol storage	3.2357	0.0393328	1	1	1	0	756	18489
GO:0060980	cell migration involved in coronary vasculogenesis	3.2357	0.0393328	1	1	1	0	756	18489
GO:0061104	adrenal chromaffin cell differentiation	3.2357	0.0393328	1	1	1	0	756	18489
GO:0061114	branching involved in pancreas morphogenesis	3.2357	0.0393328	1	1	1	0	756	18489
GO:0035611	protein branching point deglutamylation	3.2357	0.0393328	1	1	1	0	756	18489
GO:0035712	T-helper 2 cell activation	3.2357	0.0393328	1	1	1	0	756	18489
GO:0035713	response to nitrogen dioxide	3.2357	0.0393328	1	1	1	0	756	18489
GO:0035714	cellular response to nitrogen dioxide	3.2357	0.0393328	1	1	1	0	756	18489
GO:0061441	renal artery morphogenesis	3.2357	0.0393328	1	1	1	0	756	18489
GO:0061542	3-demethylubiquinol-n 3-O-methyltransferase activity	3.2357	0.0393328	1	1	1	0	756	18489
GO:0036268	swimming	3.2357	0.0393328	1	1	1	0	756	18489
GO:0036403	arachidonate 8(S)-lipoxygenase activity	3.2357	0.0393328	1	1	1	0	756	18489
GO:0036399	TCR signalosome assembly	3.2357	0.0393328	1	1	1	0	756	18489
GO:0061863	microtubule plus end polymerase	3.2357	0.0393328	1	1	1	0	756	18489
GO:0061874	positive regulation of hepatic stellate cell contraction	3.2357	0.0393328	1	1	1	0	756	18489
GO:0061920	protein propionyltransferase activity	3.2357	0.0393328	1	1	1	0	756	18489
GO:0061921	peptidyl-lysine propionylation	3.2357	0.0393328	1	1	1	0	756	18489
GO:1990407	calcitonin gene-related peptide binding	3.2357	0.0393328	1	1	1	0	756	18489
GO:1990439	MAP kinase serine/threonine phosphatase activity	3.2357	0.0393328	1	1	1	0	756	18489
GO:1990572	TERT-RMRP complex	3.2357	0.0393328	1	1	1	0	756	18489
GO:1990832	slow axonal transport	3.2357	0.0393328	1	1	1	0	756	18489
GO:1990833	clathrin-uncoating ATPase activity	3.2357	0.0393328	1	1	1	0	756	18489
GO:1990876	cytoplasmic side of nuclear pore	3.2357	0.0393328	1	1	1	0	756	18489
GO:1990968	modulation by host of RNA binding by virus	3.2357	0.0393328	1	1	1	0	756	18489
GO:1990969	modulation by host of viral RNA-binding transcription factor activity	3.2357	0.0393328	1	1	1	0	756	18489
GO:0038147	C-X-C motif chemokine 12 receptor activity	3.2357	0.0393328	1	1	1	0	756	18489
GO:0150018	basal dendrite development	3.2357	0.0393328	1	1	1	0	756	18489
GO:0150056	amylin receptor complex 1	3.2357	0.0393328	1	1	1	0	756	18489
GO:0014860	neurotransmitter secretion involved in regulation of skeletal muscle contraction	3.2357	0.0393328	1	1	1	0	756	18489
GO:0090416	nicotinate transmembrane transporter activity	3.2357	0.0393328	1	1	1	0	756	18489
GO:0015169	glycerol-3-phosphate transmembrane transporter activity	3.2357	0.0393328	1	1	1	0	756	18489
GO:0015319	sodium:inorganic phosphate symporter activity	3.2357	0.0393328	1	1	1	0	756	18489
GO:0042273	ribosomal large subunit biogenesis	3.23519	0.0393528	0.121212	33	4	29	753	18460
GO:2000108	positive regulation of leukocyte apoptotic process	3.23519	0.0393528	0.121212	33	4	29	753	18460
GO:0098751	bone cell development	3.23519	0.0393528	0.121212	33	4	29	753	18460
GO:0006505	GPI anchor metabolic process	3.23519	0.0393528	0.121212	33	4	29	753	18460
GO:0008045	motor neuron axon guidance	3.23519	0.0393528	0.121212	33	4	29	753	18460
GO:0008305	integrin complex	3.23519	0.0393528	0.121212	33	4	29	753	18460
GO:0015078	proton transmembrane transporter activity	3.23331	0.0394266	0.0775862	116	9	107	748	18382
GO:0045429	positive regulation of nitric oxide biosynthetic process	3.23085	0.039524	0.104167	48	5	43	752	18446
GO:0099091	postsynaptic specialization, intracellular component	3.23085	0.039524	0.104167	48	5	43	752	18446
GO:0031111	negative regulation of microtubule polymerization or depolymerization	3.23085	0.039524	0.104167	48	5	43	752	18446
GO:0005871	kinesin complex	3.23085	0.039524	0.104167	48	5	43	752	18446
GO:0032813	tumor necrosis factor receptor superfamily binding	3.23085	0.039524	0.104167	48	5	43	752	18446
GO:0010676	positive regulation of cellular carbohydrate metabolic process	3.23013	0.0395523	0.09375	64	6	58	751	18431
GO:0009725	response to hormone	3.22491	0.0397595	0.0567686	458	26	432	731	18057
GO:0051249	regulation of lymphocyte activation	3.219	0.0399952	0.0558882	501	28	473	729	18016
GO:0022407	regulation of cell-cell adhesion	3.21023	0.0403473	0.05625	480	27	453	730	18036
GO:0005634	nucleus	3.19098	0.0411314	0.0432597	5571	241	5330	516	13159
GO:0051493	regulation of cytoskeleton organization	3.18794	0.0412569	0.0553435	524	29	495	728	17994
GO:0051117	ATPase binding	3.18793	0.0412571	0.0808081	99	8	91	749	18398
GO:0099513	polymeric cytoskeletal fiber	3.18768	0.0412676	0.0543294	589	32	557	725	17932
GO:0016125	sterol metabolic process	3.18713	0.0412903	0.0769231	117	9	108	748	18381
GO:0018393	internal peptidyl-lysine acetylation	3.18713	0.0412903	0.0769231	117	9	108	748	18381
GO:0006475	internal protein amino acid acetylation	3.18713	0.0412903	0.0769231	117	9	108	748	18381
GO:0032649	regulation of type II interferon production	3.18713	0.0412903	0.0769231	117	9	108	748	18381
GO:0002757	immune response-activating signaling pathway	3.18612	0.0413318	0.0646552	232	15	217	742	18272
GO:0017056	structural constituent of nuclear pore	3.17076	0.0419715	0.15	20	3	17	754	18472
GO:0045540	regulation of cholesterol biosynthetic process	3.17076	0.0419715	0.15	20	3	17	754	18472
GO:0071276	cellular response to cadmium ion	3.17076	0.0419715	0.15	20	3	17	754	18472
GO:0106118	regulation of sterol biosynthetic process	3.17076	0.0419715	0.15	20	3	17	754	18472
GO:1900117	regulation of execution phase of apoptosis	3.17076	0.0419715	0.15	20	3	17	754	18472
GO:0022010	central nervous system myelination	3.17076	0.0419715	0.15	20	3	17	754	18472
GO:0032291	axon ensheathment in central nervous system	3.17076	0.0419715	0.15	20	3	17	754	18472
GO:0090050	positive regulation of cell migration involved in sprouting angiogenesis	3.17076	0.0419715	0.15	20	3	17	754	18472
GO:0040011	locomotion	3.15938	0.0424518	0.0605096	314	19	295	738	18194
GO:0006355	regulation of DNA-templated transcription	3.15706	0.0425505	0.0454383	2795	127	2668	630	15821
GO:0019319	hexose biosynthetic process	3.15478	0.0426476	0.102041	49	5	44	752	18445
GO:1903018	regulation of glycoprotein metabolic process	3.15478	0.0426476	0.102041	49	5	44	752	18445
GO:0099522	cytosolic region	3.15478	0.0426476	0.102041	49	5	44	752	18445
GO:0002220	innate immune response activating cell surface receptor signaling pathway	3.15478	0.0426476	0.102041	49	5	44	752	18445
GO:0008234	cysteine-type peptidase activity	3.15445	0.0426617	0.0709677	155	11	144	746	18345
GO:0042383	sarcolemma	3.14162	0.0432126	0.0762712	118	9	109	748	18380
GO:0046634	regulation of alpha-beta T cell activation	3.14162	0.0432126	0.0762712	118	9	109	748	18380
GO:0051019	mitogen-activated protein kinase binding	3.14048	0.0432619	0.117647	34	4	30	753	18459
GO:0001838	embryonic epithelial tube formation	3.14048	0.0432619	0.117647	34	4	30	753	18459
GO:1902493	acetyltransferase complex	3.13799	0.0433698	0.08	100	8	92	749	18397
GO:0032886	regulation of microtubule-based process	3.12641	0.0438748	0.0629921	254	16	238	741	18251
GO:1903506	regulation of nucleic acid-templated transcription	3.12116	0.0441061	0.0453733	2799	127	2672	630	15817
GO:0046649	lymphocyte activation	3.11602	0.0443334	0.0561555	463	26	437	731	18052
GO:0008361	regulation of cell size	3.10584	0.0447867	0.0843373	83	7	76	750	18413
GO:0048545	response to steroid hormone	3.09679	0.045194	0.0756303	119	9	110	748	18379
GO:2000026	regulation of multicellular organismal development	3.09036	0.0454854	0.0480379	1478	71	1407	686	17082
GO:1904407	positive regulation of nitric oxide metabolic process	3.08095	0.0459157	0.1	50	5	45	752	18444
GO:0016266	O-glycan processing	3.07278	0.0462924	0.222222	9	2	7	755	18482
GO:0070775	H3 histone acetyltransferase complex	3.07278	0.0462924	0.222222	9	2	7	755	18482
GO:0019992	diacylglycerol binding	3.07278	0.0462924	0.222222	9	2	7	755	18482
GO:0021707	cerebellar granule cell differentiation	3.07278	0.0462924	0.222222	9	2	7	755	18482
GO:0046601	positive regulation of centriole replication	3.07278	0.0462924	0.222222	9	2	7	755	18482
GO:1901724	positive regulation of cell proliferation involved in kidney development	3.07278	0.0462924	0.222222	9	2	7	755	18482
GO:0048012	hepatocyte growth factor receptor signaling pathway	3.07278	0.0462924	0.222222	9	2	7	755	18482
GO:1904415	regulation of xenophagy	3.07278	0.0462924	0.222222	9	2	7	755	18482
GO:1904417	positive regulation of xenophagy	3.07278	0.0462924	0.222222	9	2	7	755	18482
GO:1904749	regulation of protein localization to nucleolus	3.07278	0.0462924	0.222222	9	2	7	755	18482
GO:1905247	positive regulation of aspartic-type peptidase activity	3.07278	0.0462924	0.222222	9	2	7	755	18482
GO:0030957	Tat protein binding	3.07278	0.0462924	0.222222	9	2	7	755	18482
GO:0031394	positive regulation of prostaglandin biosynthetic process	3.07278	0.0462924	0.222222	9	2	7	755	18482
GO:0008297	single-stranded DNA exodeoxyribonuclease activity	3.07278	0.0462924	0.222222	9	2	7	755	18482
GO:0035686	sperm fibrous sheath	3.07278	0.0462924	0.222222	9	2	7	755	18482
GO:0035726	common myeloid progenitor cell proliferation	3.07278	0.0462924	0.222222	9	2	7	755	18482
GO:0051050	positive regulation of transport	3.07159	0.0463476	0.0501505	997	50	947	707	17542
GO:0045595	regulation of cell differentiation	3.07124	0.0463637	0.047619	1596	76	1520	681	16969
GO:0018394	peptidyl-lysine acetylation	3.05262	0.0472352	0.075	120	9	111	748	18378
GO:0032526	response to retinoic acid	3.05175	0.0472763	0.0833333	84	7	77	750	18412
GO:0008081	phosphoric diester hydrolase activity	3.05175	0.0472763	0.0833333	84	7	77	750	18412
GO:2000515	negative regulation of CD4-positive, alpha-beta T cell activation	3.04953	0.0473813	0.114286	35	4	31	753	18458
GO:0048679	regulation of axon regeneration	3.04953	0.0473813	0.114286	35	4	31	753	18458
GO:1903901	negative regulation of viral life cycle	3.04953	0.0473813	0.114286	35	4	31	753	18458
GO:0030134	COPII-coated ER to Golgi transport vesicle	3.04953	0.0473813	0.114286	35	4	31	753	18458
GO:0030168	platelet activation	3.04953	0.0473813	0.114286	35	4	31	753	18458
GO:0045056	transcytosis	3.04537	0.0475789	0.142857	21	3	18	754	18471
GO:0051139	metal cation:proton antiporter activity	3.04537	0.0475789	0.142857	21	3	18	754	18471
GO:0032095	regulation of response to food	3.04537	0.0475789	0.142857	21	3	18	754	18471
GO:0008139	nuclear localization sequence binding	3.04537	0.0475789	0.142857	21	3	18	754	18471
GO:0008631	intrinsic apoptotic signaling pathway in response to oxidative stress	3.04537	0.0475789	0.142857	21	3	18	754	18471
GO:0035259	nuclear glucocorticoid receptor binding	3.04537	0.0475789	0.142857	21	3	18	754	18471
GO:0010888	negative regulation of lipid storage	3.04537	0.0475789	0.142857	21	3	18	754	18471
GO:0035994	response to muscle stretch	3.04537	0.0475789	0.142857	21	3	18	754	18471
GO:0090043	regulation of tubulin deacetylation	3.04537	0.0475789	0.142857	21	3	18	754	18471
GO:0098552	side of membrane	3.04244	0.0477183	0.0542495	553	30	523	727	17966
GO:0051171	regulation of nitrogen compound metabolic process	3.0374	0.0479594	0.0434517	4902	213	4689	544	13800
GO:0099111	microtubule-based transport	3.03673	0.0479915	0.0659898	197	13	184	744	18305
GO:0032872	regulation of stress-activated MAPK cascade	3.03673	0.0479915	0.0659898	197	13	184	744	18305
GO:0070374	positive regulation of ERK1 and ERK2 cascade	3.03114	0.0482604	0.0645161	217	14	203	743	18286
GO:0048518	positive regulation of biological process	3.02909	0.0483595	0.0429272	5917	254	5663	503	12826
GO:0061659	ubiquitin-like protein ligase activity	3.02883	0.0483721	0.0595611	319	19	300	738	18189
GO:0002833	positive regulation of response to biotic stimulus	3.02184	0.0487113	0.0611511	278	17	261	740	18228
GO:2000351	regulation of endothelial cell apoptotic process	3.00925	0.0493287	0.0980392	51	5	46	752	18443
GO:2001141	regulation of RNA biosynthetic process	3.00638	0.0494705	0.0451636	2812	127	2685	630	15804
GO:0140110	transcription regulator activity	3.00474	0.0495517	0.0478796	1462	70	1392	687	17097
GO:0002700	regulation of production of molecular mediator of immune response	3.00364	0.0496064	0.0656566	198	13	185	744	18304
GO:0002708	positive regulation of lymphocyte mediated immunity	2.9987	0.0498516	0.0714286	140	10	130	747	18359
GO:0004197	cysteine-type endopeptidase activity	2.99869	0.0498525	0.0823529	85	7	78	750	18411
GO:0051028	mRNA transport	2.99311	0.0501315	0.0776699	103	8	95	749	18394
GO:0008017	microtubule binding	2.98163	0.0507101	0.0617761	259	16	243	741	18246
GO:0150116	regulation of cell-substrate junction organization	2.98105	0.0507396	0.0882353	68	6	62	751	18427
GO:0009897	external side of plasma membrane	2.97877	0.0508554	0.0558036	448	25	423	732	18066
GO:0002376	immune system process	2.97394	0.0511018	0.0472973	1628	77	1551	680	16938
GO:0002706	regulation of lymphocyte mediated immunity	2.97088	0.0512583	0.0653266	199	13	186	744	18303
GO:0031669	cellular response to nutrient levels	2.97088	0.0512583	0.0653266	199	13	186	744	18303
GO:0050896	response to stimulus	2.96978	0.0513146	0.0435251	4641	202	4439	555	14050
GO:0007030	Golgi organization	2.9662	0.0514988	0.0737705	122	9	113	748	18376
GO:0070507	regulation of microtubule cytoskeleton organization	2.96554	0.0515328	0.06875	160	11	149	746	18340
GO:0032675	regulation of interleukin-6 production	2.96554	0.0515328	0.06875	160	11	149	746	18340
GO:0003755	peptidyl-prolyl cis-trans isomerase activity	2.9621	0.0517103	0.111111	36	4	32	753	18457
GO:0007127	meiosis I	2.9621	0.0517103	0.111111	36	4	32	753	18457
GO:0006338	chromatin remodeling	2.95789	0.0519283	0.0598007	301	18	283	739	18206
GO:0032870	cellular response to hormone stimulus	2.94332	0.0526904	0.0625	240	15	225	742	18264
GO:0019221	cytokine-mediated signaling pathway	2.94021	0.0528545	0.0604982	281	17	264	740	18225
GO:0045581	negative regulation of T cell differentiation	2.9396	0.0528871	0.0961538	52	5	47	752	18442
GO:0051445	regulation of meiotic cell cycle	2.9396	0.0528871	0.0961538	52	5	47	752	18442
GO:0006406	mRNA export from nucleus	2.9396	0.0528871	0.0961538	52	5	47	752	18442
GO:0019538	protein metabolic process	2.93397	0.0531854	0.0443421	3473	154	3319	603	15170
GO:0002710	negative regulation of T cell mediated immunity	2.92745	0.0535334	0.136364	22	3	19	754	18470
GO:0003887	DNA-directed DNA polymerase activity	2.92745	0.0535334	0.136364	22	3	19	754	18470
GO:0007019	microtubule depolymerization	2.92745	0.0535334	0.136364	22	3	19	754	18470
GO:0030183	B cell differentiation	2.92393	0.0537223	0.0731707	123	9	114	748	18375
GO:0050864	regulation of B cell activation	2.92023	0.0539215	0.0704225	142	10	132	747	18357
GO:0051716	cellular response to stimulus	2.91067	0.0544392	0.0453649	2535	115	2420	642	16069
GO:0000123	histone acetyltransferase complex	2.89558	0.0552668	0.0804598	87	7	80	750	18409
GO:0005126	cytokine receptor binding	2.8853	0.0558379	0.0619835	242	15	227	742	18262
GO:0048522	positive regulation of cellular process	2.88431	0.0558935	0.0430389	5344	230	5114	527	13375
GO:0051173	positive regulation of nitrogen compound metabolic process	2.87988	0.0561414	0.044843	2899	130	2769	627	15720
GO:0046427	positive regulation of receptor signaling pathway via JAK-STAT	2.87799	0.0562477	0.108108	37	4	33	753	18456
GO:0051084	'de novo' post-translational protein folding	2.87799	0.0562477	0.108108	37	4	33	753	18456
GO:0090049	regulation of cell migration involved in sprouting angiogenesis	2.87799	0.0562477	0.108108	37	4	33	753	18456
GO:0050920	regulation of chemotaxis	2.87722	0.0562912	0.0630631	222	14	208	743	18281
GO:0070445	regulation of oligodendrocyte progenitor proliferation	2.8755	0.0563877	0.2	10	2	8	755	18481
GO:0045050	protein insertion into ER membrane by stop-transfer membrane-anchor sequence	2.8755	0.0563877	0.2	10	2	8	755	18481
GO:0021612	facial nerve structural organization	2.8755	0.0563877	0.2	10	2	8	755	18481
GO:1900118	negative regulation of execution phase of apoptosis	2.8755	0.0563877	0.2	10	2	8	755	18481
GO:0106435	carboxylesterase activity	2.8755	0.0563877	0.2	10	2	8	755	18481
GO:0023035	CD40 signaling pathway	2.8755	0.0563877	0.2	10	2	8	755	18481
GO:0050308	sugar-phosphatase activity	2.8755	0.0563877	0.2	10	2	8	755	18481
GO:1903749	positive regulation of establishment of protein localization to mitochondrion	2.8755	0.0563877	0.2	10	2	8	755	18481
GO:0006907	pinocytosis	2.8755	0.0563877	0.2	10	2	8	755	18481
GO:0032927	positive regulation of activin receptor signaling pathway	2.8755	0.0563877	0.2	10	2	8	755	18481
GO:0033210	leptin-mediated signaling pathway	2.8755	0.0563877	0.2	10	2	8	755	18481
GO:0008242	omega peptidase activity	2.8755	0.0563877	0.2	10	2	8	755	18481
GO:0060022	hard palate development	2.8755	0.0563877	0.2	10	2	8	755	18481
GO:0010745	negative regulation of macrophage derived foam cell differentiation	2.8755	0.0563877	0.2	10	2	8	755	18481
GO:0035767	endothelial cell chemotaxis	2.8755	0.0563877	0.2	10	2	8	755	18481
GO:1990454	L-type voltage-gated calcium channel complex	2.8755	0.0563877	0.2	10	2	8	755	18481
GO:0016278	lysine N-methyltransferase activity	2.8719	0.0565911	0.0943396	53	5	48	752	18441
GO:0016279	protein-lysine N-methyltransferase activity	2.8719	0.0565911	0.0943396	53	5	48	752	18441
GO:0002705	positive regulation of leukocyte mediated immunity	2.85751	0.0574115	0.0674847	163	11	152	746	18337
GO:0048525	negative regulation of viral process	2.85527	0.0575403	0.0754717	106	8	98	749	18391
GO:0044403	biological process involved in symbiotic interaction	2.84579	0.0580886	0.0655738	183	12	171	745	18318
GO:1901019	regulation of calcium ion transmembrane transporter activity	2.84549	0.0581059	0.0795455	88	7	81	750	18408
GO:0051082	unfolded protein binding	2.84549	0.0581059	0.0795455	88	7	81	750	18408
GO:0031333	negative regulation of protein-containing complex assembly	2.84378	0.058205	0.0694444	144	10	134	747	18355
GO:0010565	regulation of cellular ketone metabolic process	2.84378	0.058205	0.0694444	144	10	134	747	18355
GO:0061630	ubiquitin protein ligase activity	2.83025	0.0589982	0.0588235	306	18	288	739	18201
GO:0002764	immune response-regulating signaling pathway	2.82832	0.0591122	0.0614754	244	15	229	742	18260
GO:0045893	positive regulation of DNA-templated transcription	2.81834	0.0597049	0.0472131	1525	72	1453	685	17036
GO:1903508	positive regulation of nucleic acid-templated transcription	2.81834	0.0597049	0.0472131	1525	72	1453	685	17036
GO:0045723	positive regulation of fatty acid biosynthetic process	2.81631	0.0598264	0.130435	23	3	20	754	18469
GO:0140662	ATP-dependent protein folding chaperone	2.81631	0.0598264	0.130435	23	3	20	754	18469
GO:0032098	regulation of appetite	2.81631	0.0598264	0.130435	23	3	20	754	18469
GO:0032753	positive regulation of interleukin-4 production	2.81631	0.0598264	0.130435	23	3	20	754	18469
GO:0008171	O-methyltransferase activity	2.81631	0.0598264	0.130435	23	3	20	754	18469
GO:0035145	exon-exon junction complex	2.81631	0.0598264	0.130435	23	3	20	754	18469
GO:0071901	negative regulation of protein serine/threonine kinase activity	2.81082	0.0601558	0.0747664	107	8	99	749	18390
GO:0032024	positive regulation of insulin secretion	2.81082	0.0601558	0.0747664	107	8	99	749	18390
GO:0046579	positive regulation of Ras protein signal transduction	2.80875	0.0602801	0.084507	71	6	65	751	18424
GO:0051283	negative regulation of sequestering of calcium ion	2.8061	0.0604404	0.0925926	54	5	49	752	18440
GO:0010604	positive regulation of macromolecule metabolic process	2.80516	0.0604968	0.044329	3271	145	3126	612	15363
GO:0042162	telomeric DNA binding	2.79701	0.0609919	0.105263	38	4	34	753	18455
GO:0002335	mature B cell differentiation	2.79701	0.0609919	0.105263	38	4	34	753	18455
GO:0006066	alcohol metabolic process	2.78899	0.0614833	0.0601504	266	16	250	741	18239
GO:0031668	cellular response to extracellular stimulus	2.78833	0.0615239	0.0622222	225	14	211	743	18278
GO:0045935	positive regulation of nucleobase-containing compound metabolic process	2.78257	0.0618791	0.0462863	1858	86	1772	671	16717
GO:0009893	positive regulation of metabolic process	2.77507	0.0623449	0.0439989	3591	158	3433	599	15056
GO:0008203	cholesterol metabolic process	2.76709	0.0628449	0.0740741	108	8	100	749	18389
GO:0010595	positive regulation of endothelial cell migration	2.76709	0.0628449	0.0740741	108	8	100	749	18389
GO:0035064	methylated histone binding	2.75386	0.0636813	0.0833333	72	6	66	751	18423
GO:0000956	nuclear-transcribed mRNA catabolic process	2.74809	0.0640499	0.0777778	90	7	83	750	18406
GO:0006661	phosphatidylinositol biosynthetic process	2.74809	0.0640499	0.0777778	90	7	83	750	18406
GO:0031648	protein destabilization	2.7421	0.0644348	0.0909091	55	5	50	752	18439
GO:1902680	positive regulation of RNA biosynthetic process	2.74163	0.0644652	0.0469974	1532	72	1460	685	17029
GO:0032535	regulation of cellular component size	2.73602	0.0648279	0.0597015	268	16	252	741	18237
GO:0006935	chemotaxis	2.73194	0.0650931	0.0588235	289	17	272	740	18217
GO:0006888	endoplasmic reticulum to Golgi vesicle-mediated transport	2.72406	0.0656078	0.0733945	109	8	101	749	18388
GO:1902494	catalytic complex	2.72052	0.0658404	0.046683	1628	76	1552	681	16937
GO:0051494	negative regulation of cytoskeleton organization	2.71936	0.0659169	0.0658683	167	11	156	746	18333
GO:0016859	cis-trans isomerase activity	2.719	0.0659408	0.102564	39	4	35	753	18454
GO:0045191	regulation of isotype switching	2.719	0.0659408	0.102564	39	4	35	753	18454
GO:0097028	dendritic cell differentiation	2.719	0.0659408	0.102564	39	4	35	753	18454
GO:0001965	G-protein alpha-subunit binding	2.719	0.0659408	0.102564	39	4	35	753	18454
GO:0005891	voltage-gated calcium channel complex	2.719	0.0659408	0.102564	39	4	35	753	18454
GO:0043277	apoptotic cell clearance	2.71133	0.0664484	0.125	24	3	21	754	18468
GO:0000413	protein peptidyl-prolyl isomerization	2.71133	0.0664484	0.125	24	3	21	754	18468
GO:1903747	regulation of establishment of protein localization to mitochondrion	2.71133	0.0664484	0.125	24	3	21	754	18468
GO:0032925	regulation of activin receptor signaling pathway	2.71133	0.0664484	0.125	24	3	21	754	18468
GO:0034405	response to fluid shear stress	2.71133	0.0664484	0.125	24	3	21	754	18468
GO:0010560	positive regulation of glycoprotein biosynthetic process	2.71133	0.0664484	0.125	24	3	21	754	18468
GO:0044092	negative regulation of molecular function	2.70342	0.0669763	0.0492147	955	47	908	710	17581
GO:0140097	catalytic activity, acting on DNA	2.70195	0.0670746	0.0614035	228	14	214	743	18275
GO:0005882	intermediate filament	2.70075	0.0671551	0.0769231	91	7	84	750	18405
GO:0044545	NSL complex	2.70061	0.0671645	0.181818	11	2	9	755	18480
GO:0019203	carbohydrate phosphatase activity	2.70061	0.0671645	0.181818	11	2	9	755	18480
GO:0045542	positive regulation of cholesterol biosynthetic process	2.70061	0.0671645	0.181818	11	2	9	755	18480
GO:0106120	positive regulation of sterol biosynthetic process	2.70061	0.0671645	0.181818	11	2	9	755	18480
GO:0046174	polyol catabolic process	2.70061	0.0671645	0.181818	11	2	9	755	18480
GO:1900119	positive regulation of execution phase of apoptosis	2.70061	0.0671645	0.181818	11	2	9	755	18480
GO:2000320	negative regulation of T-helper 17 cell differentiation	2.70061	0.0671645	0.181818	11	2	9	755	18480
GO:0072546	EMC complex	2.70061	0.0671645	0.181818	11	2	9	755	18480
GO:0097264	self proteolysis	2.70061	0.0671645	0.181818	11	2	9	755	18480
GO:2001280	positive regulation of unsaturated fatty acid biosynthetic process	2.70061	0.0671645	0.181818	11	2	9	755	18480
GO:0097484	dendrite extension	2.70061	0.0671645	0.181818	11	2	9	755	18480
GO:1901894	regulation of ATPase-coupled calcium transmembrane transporter activity	2.70061	0.0671645	0.181818	11	2	9	755	18480
GO:1902959	regulation of aspartic-type endopeptidase activity involved in amyloid precursor protein catabolic process	2.70061	0.0671645	0.181818	11	2	9	755	18480
GO:0050253	retinyl-palmitate esterase activity	2.70061	0.0671645	0.181818	11	2	9	755	18480
GO:0001162	RNA polymerase II intronic transcription regulatory region sequence-specific DNA binding	2.70061	0.0671645	0.181818	11	2	9	755	18480
GO:0051140	regulation of NK T cell proliferation	2.70061	0.0671645	0.181818	11	2	9	755	18480
GO:0051864	histone H3K36 demethylase activity	2.70061	0.0671645	0.181818	11	2	9	755	18480
GO:1905214	regulation of RNA binding	2.70061	0.0671645	0.181818	11	2	9	755	18480
GO:0006534	cysteine metabolic process	2.70061	0.0671645	0.181818	11	2	9	755	18480
GO:0032957	inositol trisphosphate metabolic process	2.70061	0.0671645	0.181818	11	2	9	755	18480
GO:0034450	ubiquitin-ubiquitin ligase activity	2.70061	0.0671645	0.181818	11	2	9	755	18480
GO:0060297	regulation of sarcomere organization	2.70061	0.0671645	0.181818	11	2	9	755	18480
GO:0060600	dichotomous subdivision of an epithelial terminal unit	2.70061	0.0671645	0.181818	11	2	9	755	18480
GO:1990776	response to angiotensin	2.70061	0.0671645	0.181818	11	2	9	755	18480
GO:1990918	double-strand break repair involved in meiotic recombination	2.70061	0.0671645	0.181818	11	2	9	755	18480
GO:0090084	negative regulation of inclusion body assembly	2.70061	0.0671645	0.181818	11	2	9	755	18480
GO:0015386	potassium:proton antiporter activity	2.70061	0.0671645	0.181818	11	2	9	755	18480
GO:0008283	cell population proliferation	2.69229	0.0677258	0.0500611	819	41	778	716	17711
GO:0070372	regulation of ERK1 and ERK2 cascade	2.68341	0.0683297	0.0576923	312	18	294	739	18195
GO:0042330	taxis	2.68193	0.0684308	0.0584192	291	17	274	740	18215
GO:0051897	positive regulation of protein kinase B signaling	2.68173	0.0684448	0.0727273	110	8	102	749	18387
GO:0043491	protein kinase B signaling	2.67985	0.0685736	0.0892857	56	5	51	752	18438
GO:0002762	negative regulation of myeloid leukocyte differentiation	2.67985	0.0685736	0.0892857	56	5	51	752	18438
GO:0043085	positive regulation of catalytic activity	2.67548	0.0688734	0.0486177	1049	51	998	706	17491
GO:0010033	response to organic substance	2.66281	0.0697516	0.0457516	1989	91	1898	666	16591
GO:0045944	positive regulation of transcription by RNA polymerase II	2.66018	0.0699358	0.0479394	1189	57	1132	700	17357
GO:0051223	regulation of protein transport	2.65559	0.0702575	0.0525362	552	29	523	728	17966
GO:0006836	neurotransmitter transport	2.65428	0.0703494	0.076087	92	7	85	750	18404
GO:0034614	cellular response to reactive oxygen species	2.65428	0.0703494	0.076087	92	7	85	750	18404
GO:0061097	regulation of protein tyrosine kinase activity	2.64768	0.0708156	0.0810811	74	6	68	751	18421
GO:0000278	mitotic cell cycle	2.64463	0.0710316	0.0692308	130	9	121	748	18368
GO:1905368	peptidase complex	2.64463	0.0710316	0.0692308	130	9	121	748	18368
GO:0016126	sterol biosynthetic process	2.64378	0.0710919	0.1	40	4	36	753	18453
GO:0070570	regulation of neuron projection regeneration	2.64378	0.0710919	0.1	40	4	36	753	18453
GO:0071385	cellular response to glucocorticoid stimulus	2.64378	0.0710919	0.1	40	4	36	753	18453
GO:0072175	epithelial tube formation	2.64378	0.0710919	0.1	40	4	36	753	18453
GO:0051898	negative regulation of protein kinase B signaling	2.64378	0.0710919	0.1	40	4	36	753	18453
GO:0031663	lipopolysaccharide-mediated signaling pathway	2.64378	0.0710919	0.1	40	4	36	753	18453
GO:0070848	response to growth factor	2.63674	0.0715945	0.059761	251	15	236	742	18253
GO:0010628	positive regulation of gene expression	2.63359	0.0718204	0.0479452	1168	56	1112	701	17377
GO:0005829	cytosol	2.62798	0.0722243	0.0437552	3611	158	3453	599	15036
GO:0019216	regulation of lipid metabolic process	2.62788	0.0722314	0.0560224	357	20	337	737	18152
GO:0042149	cellular response to glucose starvation	2.61927	0.0728562	0.0877193	57	5	52	752	18437
GO:0071383	cellular response to steroid hormone stimulus	2.61927	0.0728562	0.0877193	57	5	52	752	18437
GO:0098636	protein complex involved in cell adhesion	2.61927	0.0728562	0.0877193	57	5	52	752	18437
GO:0045780	positive regulation of bone resorption	2.61198	0.0733891	0.12	25	3	22	754	18467
GO:0046685	response to arsenic-containing substance	2.61198	0.0733891	0.12	25	3	22	754	18467
GO:1901028	regulation of mitochondrial outer membrane permeabilization involved in apoptotic signaling pathway	2.61198	0.0733891	0.12	25	3	22	754	18467
GO:0097300	programmed necrotic cell death	2.61198	0.0733891	0.12	25	3	22	754	18467
GO:0048048	embryonic eye morphogenesis	2.61198	0.0733891	0.12	25	3	22	754	18467
GO:0001671	ATPase activator activity	2.61198	0.0733891	0.12	25	3	22	754	18467
GO:0001911	negative regulation of leukocyte mediated cytotoxicity	2.61198	0.0733891	0.12	25	3	22	754	18467
GO:0006536	glutamate metabolic process	2.61198	0.0733891	0.12	25	3	22	754	18467
GO:0007141	male meiosis I	2.61198	0.0733891	0.12	25	3	22	754	18467
GO:0038179	neurotrophin signaling pathway	2.61198	0.0733891	0.12	25	3	22	754	18467
GO:0097530	granulocyte migration	2.60867	0.0736327	0.0752688	93	7	86	750	18403
GO:0002698	negative regulation of immune effector process	2.60698	0.073757	0.0687023	131	9	122	748	18367
GO:0009719	response to endogenous stimulus	2.6008	0.0742141	0.0493685	871	43	828	714	17661
GO:0060548	negative regulation of cell death	2.5993	0.0743257	0.0483412	1055	51	1004	706	17485
GO:0003712	transcription coregulator activity	2.59761	0.0744514	0.0535332	467	25	442	732	18047
GO:0010557	positive regulation of macromolecule biosynthetic process	2.59311	0.074787	0.0461095	1735	80	1655	677	16834
GO:0001505	regulation of neurotransmitter levels	2.59216	0.0748584	0.0628272	191	12	179	745	18310
GO:0051254	positive regulation of RNA metabolic process	2.58656	0.0752785	0.0463132	1641	76	1565	681	16924
GO:1902903	regulation of supramolecular fiber organization	2.57495	0.0761577	0.0551181	381	21	360	736	18129
GO:0060627	regulation of vesicle-mediated transport	2.57317	0.0762932	0.0518135	579	30	549	727	17940
GO:0004402	histone acetyltransferase activity	2.57122	0.0764424	0.097561	41	4	37	753	18452
GO:0051252	regulation of RNA metabolic process	2.57018	0.0765219	0.0441129	3083	136	2947	621	15542
GO:0070304	positive regulation of stress-activated protein kinase signaling cascade	2.56986	0.076546	0.0681818	132	9	123	748	18366
GO:0006909	phagocytosis	2.56388	0.077005	0.0744681	94	7	87	750	18402
GO:0015766	disaccharide transport	2.56239	0.0771206	0.5	2	1	1	756	18488
GO:0015770	sucrose transport	2.56239	0.0771206	0.5	2	1	1	756	18488
GO:0015772	oligosaccharide transport	2.56239	0.0771206	0.5	2	1	1	756	18488
GO:0015880	coenzyme A transport	2.56239	0.0771206	0.5	2	1	1	756	18488
GO:0016062	adaptation of rhodopsin mediated signaling	2.56239	0.0771206	0.5	2	1	1	756	18488
GO:0016160	amylase activity	2.56239	0.0771206	0.5	2	1	1	756	18488
GO:0016167	glial cell-derived neurotrophic factor receptor activity	2.56239	0.0771206	0.5	2	1	1	756	18488
GO:0016230	sphingomyelin phosphodiesterase activator activity	2.56239	0.0771206	0.5	2	1	1	756	18488
GO:0016418	S-acetyltransferase activity	2.56239	0.0771206	0.5	2	1	1	756	18488
GO:0042020	interleukin-23 receptor activity	2.56239	0.0771206	0.5	2	1	1	756	18488
GO:0042019	interleukin-23 binding	2.56239	0.0771206	0.5	2	1	1	756	18488
GO:0102193	protein-ribulosamine 3-kinase activity	2.56239	0.0771206	0.5	2	1	1	756	18488
GO:0017109	glutamate-cysteine ligase complex	2.56239	0.0771206	0.5	2	1	1	756	18488
GO:0042635	positive regulation of hair cycle	2.56239	0.0771206	0.5	2	1	1	756	18488
GO:0102773	dihydroceramide kinase activity	2.56239	0.0771206	0.5	2	1	1	756	18488
GO:0043090	amino acid import	2.56239	0.0771206	0.5	2	1	1	756	18488
GO:0043311	positive regulation of eosinophil degranulation	2.56239	0.0771206	0.5	2	1	1	756	18488
GO:0018276	isopeptide cross-linking via N6-glycyl-L-lysine	2.56239	0.0771206	0.5	2	1	1	756	18488
GO:0044013	histone H2B acetyltransferase activity	2.56239	0.0771206	0.5	2	1	1	756	18488
GO:0043921	modulation by host of viral transcription	2.56239	0.0771206	0.5	2	1	1	756	18488
GO:0044466	glutaryl-CoA hydrolase activity	2.56239	0.0771206	0.5	2	1	1	756	18488
GO:0070039	rRNA (guanosine-2'-O-)-methyltransferase activity	2.56239	0.0771206	0.5	2	1	1	756	18488
GO:0070080	titin Z domain binding	2.56239	0.0771206	0.5	2	1	1	756	18488
GO:0070194	synaptonemal complex disassembly	2.56239	0.0771206	0.5	2	1	1	756	18488
GO:0044866	modulation by host of viral exo-alpha-sialidase activity	2.56239	0.0771206	0.5	2	1	1	756	18488
GO:0044867	modulation by host of viral catalytic activity	2.56239	0.0771206	0.5	2	1	1	756	18488
GO:0044870	modulation by host of viral glycoprotein metabolic process	2.56239	0.0771206	0.5	2	1	1	756	18488
GO:0044869	negative regulation by host of viral exo-alpha-sialidase activity	2.56239	0.0771206	0.5	2	1	1	756	18488
GO:0044871	negative regulation by host of viral glycoprotein metabolic process	2.56239	0.0771206	0.5	2	1	1	756	18488
GO:0019563	glycerol catabolic process	2.56239	0.0771206	0.5	2	1	1	756	18488
GO:0019676	ammonia assimilation cycle	2.56239	0.0771206	0.5	2	1	1	756	18488
GO:0019740	nitrogen utilization	2.56239	0.0771206	0.5	2	1	1	756	18488
GO:0045299	otolith mineralization	2.56239	0.0771206	0.5	2	1	1	756	18488
GO:0019810	putrescine binding	2.56239	0.0771206	0.5	2	1	1	756	18488
GO:0019948	SUMO activating enzyme activity	2.56239	0.0771206	0.5	2	1	1	756	18488
GO:0070950	regulation of neutrophil mediated killing of bacterium	2.56239	0.0771206	0.5	2	1	1	756	18488
GO:0070951	regulation of neutrophil mediated killing of gram-negative bacterium	2.56239	0.0771206	0.5	2	1	1	756	18488
GO:0070976	TIR domain binding	2.56239	0.0771206	0.5	2	1	1	756	18488
GO:0071106	adenosine 3',5'-bisphosphate transmembrane transport	2.56239	0.0771206	0.5	2	1	1	756	18488
GO:0071133	alpha9-beta1 integrin-ADAM8 complex	2.56239	0.0771206	0.5	2	1	1	756	18488
GO:0071550	death-inducing signaling complex assembly	2.56239	0.0771206	0.5	2	1	1	756	18488
GO:0021592	fourth ventricle development	2.56239	0.0771206	0.5	2	1	1	756	18488
GO:1900039	positive regulation of cellular response to hypoxia	2.56239	0.0771206	0.5	2	1	1	756	18488
GO:0021636	trigeminal nerve morphogenesis	2.56239	0.0771206	0.5	2	1	1	756	18488
GO:0046166	glyceraldehyde-3-phosphate biosynthetic process	2.56239	0.0771206	0.5	2	1	1	756	18488
GO:0021649	vestibulocochlear nerve structural organization	2.56239	0.0771206	0.5	2	1	1	756	18488
GO:2000225	negative regulation of testosterone biosynthetic process	2.56239	0.0771206	0.5	2	1	1	756	18488
GO:2000229	regulation of pancreatic stellate cell proliferation	2.56239	0.0771206	0.5	2	1	1	756	18488
GO:0021814	cell motility involved in cerebral cortex radial glia guided migration	2.56239	0.0771206	0.5	2	1	1	756	18488
GO:1900279	regulation of CD4-positive, alpha-beta T cell costimulation	2.56239	0.0771206	0.5	2	1	1	756	18488
GO:0071798	response to prostaglandin D	2.56239	0.0771206	0.5	2	1	1	756	18488
GO:0071799	cellular response to prostaglandin D stimulus	2.56239	0.0771206	0.5	2	1	1	756	18488
GO:0071812	positive regulation of fever generation by positive regulation of prostaglandin secretion	2.56239	0.0771206	0.5	2	1	1	756	18488
GO:0071848	positive regulation of ERK1 and ERK2 cascade via TNFSF11-mediated signaling	2.56239	0.0771206	0.5	2	1	1	756	18488
GO:2000349	negative regulation of CD40 signaling pathway	2.56239	0.0771206	0.5	2	1	1	756	18488
GO:0071926	endocannabinoid signaling pathway	2.56239	0.0771206	0.5	2	1	1	756	18488
GO:0072028	nephron morphogenesis	2.56239	0.0771206	0.5	2	1	1	756	18488
GO:2000448	positive regulation of macrophage migration inhibitory factor signaling pathway	2.56239	0.0771206	0.5	2	1	1	756	18488
GO:0072134	nephrogenic mesenchyme morphogenesis	2.56239	0.0771206	0.5	2	1	1	756	18488
GO:0072135	kidney mesenchymal cell proliferation	2.56239	0.0771206	0.5	2	1	1	756	18488
GO:0072136	metanephric mesenchymal cell proliferation involved in metanephros development	2.56239	0.0771206	0.5	2	1	1	756	18488
GO:0046619	lens placode formation involved in camera-type eye formation	2.56239	0.0771206	0.5	2	1	1	756	18488
GO:2000570	positive regulation of T-helper 2 cell activation	2.56239	0.0771206	0.5	2	1	1	756	18488
GO:2000569	regulation of T-helper 2 cell activation	2.56239	0.0771206	0.5	2	1	1	756	18488
GO:0097111	endoplasmic reticulum-Golgi intermediate compartment organization	2.56239	0.0771206	0.5	2	1	1	756	18488
GO:0072582	17-beta-hydroxysteroid dehydrogenase (NADP+) activity	2.56239	0.0771206	0.5	2	1	1	756	18488
GO:0097143	PUMA-BCL-xl complex	2.56239	0.0771206	0.5	2	1	1	756	18488
GO:0097156	fasciculation of motor neuron axon	2.56239	0.0771206	0.5	2	1	1	756	18488
GO:0097243	flavonoid binding	2.56239	0.0771206	0.5	2	1	1	756	18488
GO:0097532	stress response to acid chemical	2.56239	0.0771206	0.5	2	1	1	756	18488
GO:0097533	cellular stress response to acid chemical	2.56239	0.0771206	0.5	2	1	1	756	18488
GO:1901585	regulation of acid-sensing ion channel activity	2.56239	0.0771206	0.5	2	1	1	756	18488
GO:0047677	arachidonate 8(R)-lipoxygenase activity	2.56239	0.0771206	0.5	2	1	1	756	18488
GO:0047750	cholestenol delta-isomerase activity	2.56239	0.0771206	0.5	2	1	1	756	18488
GO:0048250	iron import into the mitochondrion	2.56239	0.0771206	0.5	2	1	1	756	18488
GO:1902366	regulation of Notch signaling pathway involved in somitogenesis	2.56239	0.0771206	0.5	2	1	1	756	18488
GO:1902367	negative regulation of Notch signaling pathway involved in somitogenesis	2.56239	0.0771206	0.5	2	1	1	756	18488
GO:1902568	positive regulation of eosinophil activation	2.56239	0.0771206	0.5	2	1	1	756	18488
GO:1902805	positive regulation of synaptic vesicle transport	2.56239	0.0771206	0.5	2	1	1	756	18488
GO:0000048	peptidyltransferase activity	2.56239	0.0771206	0.5	2	1	1	756	18488
GO:1903015	regulation of exo-alpha-sialidase activity	2.56239	0.0771206	0.5	2	1	1	756	18488
GO:1903016	negative regulation of exo-alpha-sialidase activity	2.56239	0.0771206	0.5	2	1	1	756	18488
GO:0110113	positive regulation of lipid transporter activity	2.56239	0.0771206	0.5	2	1	1	756	18488
GO:0099153	synaptic transmission, serotonergic	2.56239	0.0771206	0.5	2	1	1	756	18488
GO:0050295	steryl-beta-glucosidase activity	2.56239	0.0771206	0.5	2	1	1	756	18488
GO:0050429	calcium-dependent phospholipase C activity	2.56239	0.0771206	0.5	2	1	1	756	18488
GO:1903393	positive regulation of adherens junction organization	2.56239	0.0771206	0.5	2	1	1	756	18488
GO:0050682	AF-2 domain binding	2.56239	0.0771206	0.5	2	1	1	756	18488
GO:0050689	negative regulation of defense response to virus by host	2.56239	0.0771206	0.5	2	1	1	756	18488
GO:0000825	inositol tetrakisphosphate 6-kinase activity	2.56239	0.0771206	0.5	2	1	1	756	18488
GO:1903744	positive regulation of anterograde synaptic vesicle transport	2.56239	0.0771206	0.5	2	1	1	756	18488
GO:0001010	RNA polymerase II sequence-specific DNA-binding transcription factor recruiting activity	2.56239	0.0771206	0.5	2	1	1	756	18488
GO:1903896	positive regulation of IRE1-mediated unfolded protein response	2.56239	0.0771206	0.5	2	1	1	756	18488
GO:0051134	negative regulation of NK T cell activation	2.56239	0.0771206	0.5	2	1	1	756	18488
GO:0001545	primary ovarian follicle growth	2.56239	0.0771206	0.5	2	1	1	756	18488
GO:0001565	phorbol ester receptor activity	2.56239	0.0771206	0.5	2	1	1	756	18488
GO:0001566	non-kinase phorbol ester receptor activity	2.56239	0.0771206	0.5	2	1	1	756	18488
GO:0001632	leukotriene B4 receptor activity	2.56239	0.0771206	0.5	2	1	1	756	18488
GO:1904540	positive regulation of glycolytic process through fructose-6-phosphate	2.56239	0.0771206	0.5	2	1	1	756	18488
GO:0001735	prenylcysteine oxidase activity	2.56239	0.0771206	0.5	2	1	1	756	18488
GO:0001743	lens placode formation	2.56239	0.0771206	0.5	2	1	1	756	18488
GO:0051695	actin filament uncapping	2.56239	0.0771206	0.5	2	1	1	756	18488
GO:0001762	beta-alanine transport	2.56239	0.0771206	0.5	2	1	1	756	18488
GO:0001855	complement component C4b binding	2.56239	0.0771206	0.5	2	1	1	756	18488
GO:0001872	(1->3)-beta-D-glucan binding	2.56239	0.0771206	0.5	2	1	1	756	18488
GO:0002037	negative regulation of L-glutamate import across plasma membrane	2.56239	0.0771206	0.5	2	1	1	756	18488
GO:1904835	dorsal root ganglion morphogenesis	2.56239	0.0771206	0.5	2	1	1	756	18488
GO:0002215	defense response to nematode	2.56239	0.0771206	0.5	2	1	1	756	18488
GO:1905258	regulation of nitrosative stress-induced intrinsic apoptotic signaling pathway	2.56239	0.0771206	0.5	2	1	1	756	18488
GO:1905259	negative regulation of nitrosative stress-induced intrinsic apoptotic signaling pathway	2.56239	0.0771206	0.5	2	1	1	756	18488
GO:0002415	immunoglobulin transcytosis in epithelial cells mediated by polymeric immunoglobulin receptor	2.56239	0.0771206	0.5	2	1	1	756	18488
GO:0052472	modulation by host of symbiont transcription	2.56239	0.0771206	0.5	2	1	1	756	18488
GO:1905602	positive regulation of receptor-mediated endocytosis involved in cholesterol transport	2.56239	0.0771206	0.5	2	1	1	756	18488
GO:0002774	Fc receptor mediated inhibitory signaling pathway	2.56239	0.0771206	0.5	2	1	1	756	18488
GO:0002854	positive regulation of T cell mediated cytotoxicity directed against tumor cell target	2.56239	0.0771206	0.5	2	1	1	756	18488
GO:0002877	regulation of acute inflammatory response to non-antigenic stimulus	2.56239	0.0771206	0.5	2	1	1	756	18488
GO:0002879	positive regulation of acute inflammatory response to non-antigenic stimulus	2.56239	0.0771206	0.5	2	1	1	756	18488
GO:0002951	leukotriene-C(4) hydrolase	2.56239	0.0771206	0.5	2	1	1	756	18488
GO:0003373	dynamin family protein polymerization involved in membrane fission	2.56239	0.0771206	0.5	2	1	1	756	18488
GO:0003374	dynamin family protein polymerization involved in mitochondrial fission	2.56239	0.0771206	0.5	2	1	1	756	18488
GO:0004014	adenosylmethionine decarboxylase activity	2.56239	0.0771206	0.5	2	1	1	756	18488
GO:0004357	glutamate-cysteine ligase activity	2.56239	0.0771206	0.5	2	1	1	756	18488
GO:0004441	inositol-1,4-bisphosphate 1-phosphatase activity	2.56239	0.0771206	0.5	2	1	1	756	18488
GO:0030060	L-malate dehydrogenase activity	2.56239	0.0771206	0.5	2	1	1	756	18488
GO:0004582	dolichyl-phosphate beta-D-mannosyltransferase activity	2.56239	0.0771206	0.5	2	1	1	756	18488
GO:0140064	peptide crotonyltransferase activity	2.56239	0.0771206	0.5	2	1	1	756	18488
GO:0140065	peptide butyryltransferase activity	2.56239	0.0771206	0.5	2	1	1	756	18488
GO:0080122	AMP transmembrane transporter activity	2.56239	0.0771206	0.5	2	1	1	756	18488
GO:0004777	succinate-semialdehyde dehydrogenase (NAD+) activity	2.56239	0.0771206	0.5	2	1	1	756	18488
GO:0004778	succinyl-CoA hydrolase activity	2.56239	0.0771206	0.5	2	1	1	756	18488
GO:0004802	transketolase activity	2.56239	0.0771206	0.5	2	1	1	756	18488
GO:0030328	prenylcysteine catabolic process	2.56239	0.0771206	0.5	2	1	1	756	18488
GO:0030329	prenylcysteine metabolic process	2.56239	0.0771206	0.5	2	1	1	756	18488
GO:0004815	aspartate-tRNA ligase activity	2.56239	0.0771206	0.5	2	1	1	756	18488
GO:0004958	prostaglandin F receptor activity	2.56239	0.0771206	0.5	2	1	1	756	18488
GO:0140459	response to Gram-positive bacterium	2.56239	0.0771206	0.5	2	1	1	756	18488
GO:0005128	erythropoietin receptor binding	2.56239	0.0771206	0.5	2	1	1	756	18488
GO:0030580	quinone cofactor methyltransferase activity	2.56239	0.0771206	0.5	2	1	1	756	18488
GO:0005174	CD40 receptor binding	2.56239	0.0771206	0.5	2	1	1	756	18488
GO:0005427	proton-dependent oligopeptide secondary active transmembrane transporter activity	2.56239	0.0771206	0.5	2	1	1	756	18488
GO:0140787	phosphate ion uniporter activity	2.56239	0.0771206	0.5	2	1	1	756	18488
GO:0030905	retromer, tubulation complex	2.56239	0.0771206	0.5	2	1	1	756	18488
GO:0031094	platelet dense tubular network	2.56239	0.0771206	0.5	2	1	1	756	18488
GO:0031179	peptide modification	2.56239	0.0771206	0.5	2	1	1	756	18488
GO:0031372	UBC13-MMS2 complex	2.56239	0.0771206	0.5	2	1	1	756	18488
GO:0031510	SUMO activating enzyme complex	2.56239	0.0771206	0.5	2	1	1	756	18488
GO:0006127	glycerophosphate shuttle	2.56239	0.0771206	0.5	2	1	1	756	18488
GO:0006203	dGTP catabolic process	2.56239	0.0771206	0.5	2	1	1	756	18488
GO:0006311	meiotic gene conversion	2.56239	0.0771206	0.5	2	1	1	756	18488
GO:0031763	galanin receptor binding	2.56239	0.0771206	0.5	2	1	1	756	18488
GO:0031765	type 2 galanin receptor binding	2.56239	0.0771206	0.5	2	1	1	756	18488
GO:0031766	type 3 galanin receptor binding	2.56239	0.0771206	0.5	2	1	1	756	18488
GO:0006422	aspartyl-tRNA aminoacylation	2.56239	0.0771206	0.5	2	1	1	756	18488
GO:0031906	late endosome lumen	2.56239	0.0771206	0.5	2	1	1	756	18488
GO:0032014	positive regulation of ARF protein signal transduction	2.56239	0.0771206	0.5	2	1	1	756	18488
GO:0006680	glucosylceramide catabolic process	2.56239	0.0771206	0.5	2	1	1	756	18488
GO:0032307	negative regulation of prostaglandin secretion	2.56239	0.0771206	0.5	2	1	1	756	18488
GO:0032298	positive regulation of DNA-templated DNA replication initiation	2.56239	0.0771206	0.5	2	1	1	756	18488
GO:0032464	positive regulation of protein homooligomerization	2.56239	0.0771206	0.5	2	1	1	756	18488
GO:0032723	positive regulation of connective tissue growth factor production	2.56239	0.0771206	0.5	2	1	1	756	18488
GO:0032788	saturated monocarboxylic acid metabolic process	2.56239	0.0771206	0.5	2	1	1	756	18488
GO:0032789	unsaturated monocarboxylic acid metabolic process	2.56239	0.0771206	0.5	2	1	1	756	18488
GO:0007527	adult somatic muscle development	2.56239	0.0771206	0.5	2	1	1	756	18488
GO:0007529	establishment of synaptic specificity at neuromuscular junction	2.56239	0.0771206	0.5	2	1	1	756	18488
GO:0032980	keratinocyte activation	2.56239	0.0771206	0.5	2	1	1	756	18488
GO:0033149	FFAT motif binding	2.56239	0.0771206	0.5	2	1	1	756	18488
GO:0008413	8-oxo-7,8-dihydroguanosine triphosphate pyrophosphatase activity	2.56239	0.0771206	0.5	2	1	1	756	18488
GO:0033842	N-acetyl-beta-glucosaminyl-glycoprotein 4-beta-N-acetylgalactosaminyltransferase activity	2.56239	0.0771206	0.5	2	1	1	756	18488
GO:0008425	2-polyprenyl-6-methoxy-1,4-benzoquinone methyltransferase activity	2.56239	0.0771206	0.5	2	1	1	756	18488
GO:0034041	ABC-type sterol transporter activity	2.56239	0.0771206	0.5	2	1	1	756	18488
GO:0008628	hormone-mediated apoptotic signaling pathway	2.56239	0.0771206	0.5	2	1	1	756	18488
GO:0034247	snoRNA splicing	2.56239	0.0771206	0.5	2	1	1	756	18488
GO:0034378	chylomicron assembly	2.56239	0.0771206	0.5	2	1	1	756	18488
GO:0009013	succinate-semialdehyde dehydrogenase [NAD(P)+] activity	2.56239	0.0771206	0.5	2	1	1	756	18488
GO:0120160	intraciliary transport particle A binding	2.56239	0.0771206	0.5	2	1	1	756	18488
GO:0034685	integrin alphav-beta6 complex	2.56239	0.0771206	0.5	2	1	1	756	18488
GO:0009450	gamma-aminobutyric acid catabolic process	2.56239	0.0771206	0.5	2	1	1	756	18488
GO:0060598	dichotomous subdivision of terminal units involved in mammary gland duct morphogenesis	2.56239	0.0771206	0.5	2	1	1	756	18488
GO:0060697	positive regulation of phospholipid catabolic process	2.56239	0.0771206	0.5	2	1	1	756	18488
GO:0060738	epithelial-mesenchymal signaling involved in prostate gland development	2.56239	0.0771206	0.5	2	1	1	756	18488
GO:0010789	meiotic sister chromatid cohesion involved in meiosis I	2.56239	0.0771206	0.5	2	1	1	756	18488
GO:0010795	regulation of ubiquinone biosynthetic process	2.56239	0.0771206	0.5	2	1	1	756	18488
GO:0010808	positive regulation of synaptic vesicle priming	2.56239	0.0771206	0.5	2	1	1	756	18488
GO:0035349	coenzyme A transmembrane transport	2.56239	0.0771206	0.5	2	1	1	756	18488
GO:0035370	UBC13-UEV1A complex	2.56239	0.0771206	0.5	2	1	1	756	18488
GO:0010877	lipid transport involved in lipid storage	2.56239	0.0771206	0.5	2	1	1	756	18488
GO:0060940	epithelial to mesenchymal transition involved in cardiac fibroblast development	2.56239	0.0771206	0.5	2	1	1	756	18488
GO:0035539	8-oxo-7,8-dihydrodeoxyguanosine triphosphate pyrophosphatase activity	2.56239	0.0771206	0.5	2	1	1	756	18488
GO:0061193	taste bud development	2.56239	0.0771206	0.5	2	1	1	756	18488
GO:0035709	memory T cell activation	2.56239	0.0771206	0.5	2	1	1	756	18488
GO:0035783	CD4-positive, alpha-beta T cell costimulation	2.56239	0.0771206	0.5	2	1	1	756	18488
GO:0035822	gene conversion	2.56239	0.0771206	0.5	2	1	1	756	18488
GO:0035866	alphav-beta3 integrin-PKCalpha complex	2.56239	0.0771206	0.5	2	1	1	756	18488
GO:0086059	voltage-gated calcium channel activity involved SA node cell action potential	2.56239	0.0771206	0.5	2	1	1	756	18488
GO:0061552	ganglion morphogenesis	2.56239	0.0771206	0.5	2	1	1	756	18488
GO:0086097	phospholipase C-activating angiotensin-activated signaling pathway	2.56239	0.0771206	0.5	2	1	1	756	18488
GO:1990117	B cell receptor apoptotic signaling pathway	2.56239	0.0771206	0.5	2	1	1	756	18488
GO:1990136	linoleate 9S-lipoxygenase activity	2.56239	0.0771206	0.5	2	1	1	756	18488
GO:0061764	late endosome to lysosome transport via multivesicular body sorting pathway	2.56239	0.0771206	0.5	2	1	1	756	18488
GO:0061790	dense core granule docking	2.56239	0.0771206	0.5	2	1	1	756	18488
GO:0036398	TCR signalosome	2.56239	0.0771206	0.5	2	1	1	756	18488
GO:0061870	positive regulation of hepatic stellate cell migration	2.56239	0.0771206	0.5	2	1	1	756	18488
GO:0061873	regulation of hepatic stellate cell contraction	2.56239	0.0771206	0.5	2	1	1	756	18488
GO:0036509	trimming of terminal mannose on B branch	2.56239	0.0771206	0.5	2	1	1	756	18488
GO:1990406	CGRP receptor complex	2.56239	0.0771206	0.5	2	1	1	756	18488
GO:1990450	linear polyubiquitin binding	2.56239	0.0771206	0.5	2	1	1	756	18488
GO:1990683	DNA double-strand break attachment to nuclear envelope	2.56239	0.0771206	0.5	2	1	1	756	18488
GO:1990730	VCP-NSFL1C complex	2.56239	0.0771206	0.5	2	1	1	756	18488
GO:1990836	lysosomal matrix	2.56239	0.0771206	0.5	2	1	1	756	18488
GO:0038190	VEGF-activated neuropilin signaling pathway	2.56239	0.0771206	0.5	2	1	1	756	18488
GO:0090149	mitochondrial membrane fission	2.56239	0.0771206	0.5	2	1	1	756	18488
GO:0014737	positive regulation of muscle atrophy	2.56239	0.0771206	0.5	2	1	1	756	18488
GO:0014740	negative regulation of muscle hyperplasia	2.56239	0.0771206	0.5	2	1	1	756	18488
GO:0090245	axis elongation involved in somitogenesis	2.56239	0.0771206	0.5	2	1	1	756	18488
GO:0015322	secondary active oligopeptide transmembrane transporter activity	2.56239	0.0771206	0.5	2	1	1	756	18488
GO:0071622	regulation of granulocyte chemotaxis	2.5603	0.0772815	0.0862069	58	5	53	752	18436
GO:2000630	positive regulation of miRNA metabolic process	2.5603	0.0772815	0.0862069	58	5	53	752	18436
GO:0070201	regulation of establishment of protein localization	2.55635	0.0775874	0.0517241	580	30	550	727	17939
GO:0050789	regulation of biological process	2.55303	0.0778456	0.0413316	9823	406	9417	351	9072
GO:0003677	DNA binding	2.55022	0.0780646	0.0454321	2025	92	1933	665	16556
GO:0048146	positive regulation of fibroblast proliferation	2.54605	0.078391	0.0789474	76	6	70	751	18419
GO:0008284	positive regulation of cell population proliferation	2.54432	0.0785263	0.0487288	944	46	898	711	17591
GO:0016081	synaptic vesicle docking	2.54397	0.0785536	0.166667	12	2	10	755	18479
GO:0016553	base conversion or substitution editing	2.54397	0.0785536	0.166667	12	2	10	755	18479
GO:0044615	nuclear pore nuclear basket	2.54397	0.0785536	0.166667	12	2	10	755	18479
GO:0070365	hepatocyte differentiation	2.54397	0.0785536	0.166667	12	2	10	755	18479
GO:0070700	BMP receptor binding	2.54397	0.0785536	0.166667	12	2	10	755	18479
GO:0045625	regulation of T-helper 1 cell differentiation	2.54397	0.0785536	0.166667	12	2	10	755	18479
GO:0045647	negative regulation of erythrocyte differentiation	2.54397	0.0785536	0.166667	12	2	10	755	18479
GO:0071803	positive regulation of podosome assembly	2.54397	0.0785536	0.166667	12	2	10	755	18479
GO:2000317	negative regulation of T-helper 17 type immune response	2.54397	0.0785536	0.166667	12	2	10	755	18479
GO:0046974	histone H3K9 methyltransferase activity	2.54397	0.0785536	0.166667	12	2	10	755	18479
GO:0097062	dendritic spine maintenance	2.54397	0.0785536	0.166667	12	2	10	755	18479
GO:0097398	cellular response to interleukin-17	2.54397	0.0785536	0.166667	12	2	10	755	18479
GO:0048312	intracellular distribution of mitochondria	2.54397	0.0785536	0.166667	12	2	10	755	18479
GO:1905245	regulation of aspartic-type peptidase activity	2.54397	0.0785536	0.166667	12	2	10	755	18479
GO:0004303	estradiol 17-beta-dehydrogenase activity	2.54397	0.0785536	0.166667	12	2	10	755	18479
GO:0030021	extracellular matrix structural constituent conferring compression resistance	2.54397	0.0785536	0.166667	12	2	10	755	18479
GO:0080154	regulation of fertilization	2.54397	0.0785536	0.166667	12	2	10	755	18479
GO:0031392	regulation of prostaglandin biosynthetic process	2.54397	0.0785536	0.166667	12	2	10	755	18479
GO:0005883	neurofilament	2.54397	0.0785536	0.166667	12	2	10	755	18479
GO:0031994	insulin-like growth factor I binding	2.54397	0.0785536	0.166667	12	2	10	755	18479
GO:0032482	Rab protein signal transduction	2.54397	0.0785536	0.166667	12	2	10	755	18479
GO:0032613	interleukin-10 production	2.54397	0.0785536	0.166667	12	2	10	755	18479
GO:0086012	membrane depolarization during cardiac muscle cell action potential	2.54397	0.0785536	0.166667	12	2	10	755	18479
GO:0014044	Schwann cell development	2.54397	0.0785536	0.166667	12	2	10	755	18479
GO:0090158	endoplasmic reticulum membrane organization	2.54397	0.0785536	0.166667	12	2	10	755	18479
GO:0015385	sodium:proton antiporter activity	2.54397	0.0785536	0.166667	12	2	10	755	18479
GO:0001775	cell activation	2.5438	0.078567	0.0509259	648	33	615	724	17874
GO:0000151	ubiquitin ligase complex	2.53668	0.0791289	0.0572391	297	17	280	740	18209
GO:0007169	transmembrane receptor protein tyrosine kinase signaling pathway	2.53335	0.079393	0.0548303	383	21	362	736	18127
GO:0046488	phosphatidylinositol metabolic process	2.53327	0.0793988	0.0676692	133	9	124	748	18365
GO:0008654	phospholipid biosynthetic process	2.53214	0.0794889	0.0621762	193	12	181	745	18308
GO:0031347	regulation of defense response	2.52438	0.0801079	0.0502092	717	36	681	721	17808
GO:0019722	calcium-mediated signaling	2.51905	0.0805357	0.0701754	114	8	106	749	18383
GO:0016327	apicolateral plasma membrane	2.51779	0.0806374	0.115385	26	3	23	754	18466
GO:0042104	positive regulation of activated T cell proliferation	2.51779	0.0806374	0.115385	26	3	23	754	18466
GO:1903020	positive regulation of glycoprotein metabolic process	2.51779	0.0806374	0.115385	26	3	23	754	18466
GO:0032303	regulation of icosanoid secretion	2.51779	0.0806374	0.115385	26	3	23	754	18466
GO:0032891	negative regulation of organic acid transport	2.51779	0.0806374	0.115385	26	3	23	754	18466
GO:0035371	microtubule plus-end	2.51779	0.0806374	0.115385	26	3	23	754	18466
GO:0090335	regulation of brown fat cell differentiation	2.51779	0.0806374	0.115385	26	3	23	754	18466
GO:0019219	regulation of nucleobase-containing compound metabolic process	2.51197	0.0811087	0.0437482	3383	148	3235	609	15254
GO:0046364	monosaccharide biosynthetic process	2.50289	0.0818483	0.0847458	59	5	54	752	18435
GO:0007032	endosome organization	2.50289	0.0818483	0.0847458	59	5	54	752	18435
GO:0007200	phospholipase C-activating G protein-coupled receptor signaling pathway	2.50289	0.0818483	0.0847458	59	5	54	752	18435
GO:1904707	positive regulation of vascular associated smooth muscle cell proliferation	2.50117	0.081989	0.0952381	42	4	38	753	18451
GO:1904894	positive regulation of receptor signaling pathway via STAT	2.50117	0.081989	0.0952381	42	4	38	753	18451
GO:0032355	response to estradiol	2.50117	0.081989	0.0952381	42	4	38	753	18451
GO:0007098	centrosome cycle	2.50117	0.081989	0.0952381	42	4	38	753	18451
GO:0090277	positive regulation of peptide hormone secretion	2.4972	0.0823154	0.0671642	134	9	125	748	18364
GO:0060260	regulation of transcription initiation by RNA polymerase II	2.49686	0.0823431	0.0779221	77	6	71	751	18418
GO:0014068	positive regulation of phosphatidylinositol 3-kinase signaling	2.49686	0.0823431	0.0779221	77	6	71	751	18418
GO:0046887	positive regulation of hormone secretion	2.4928	0.082678	0.0632184	174	11	163	746	18326
GO:0033673	negative regulation of kinase activity	2.48975	0.0829308	0.0604651	215	13	202	744	18287
GO:0036211	protein modification process	2.48526	0.083304	0.0448606	2296	103	2193	654	16296
GO:0048534	hematopoietic or lymphoid organ development	2.47999	0.0837443	0.0695652	115	8	107	749	18382
GO:0010605	negative regulation of macromolecule metabolic process	2.47755	0.0839485	0.0444965	2562	114	2448	643	16041
GO:0031248	protein acetyltransferase complex	2.47675	0.084016	0.0729167	96	7	89	750	18400
GO:0031490	chromatin DNA binding	2.47675	0.084016	0.0729167	96	7	89	750	18400
GO:0016773	phosphotransferase activity, alcohol group as acceptor	2.45035	0.0862637	0.0504587	654	33	621	724	17868
GO:0070555	response to interleukin-1	2.44872	0.0864042	0.0769231	78	6	72	751	18417
GO:0071621	granulocyte chemotaxis	2.44872	0.0864042	0.0769231	78	6	72	751	18417
GO:2000573	positive regulation of DNA biosynthetic process	2.44872	0.0864042	0.0769231	78	6	72	751	18417
GO:0000280	nuclear division	2.44872	0.0864042	0.0769231	78	6	72	751	18417
GO:0051057	positive regulation of small GTPase mediated signal transduction	2.44872	0.0864042	0.0769231	78	6	72	751	18417
GO:0030837	negative regulation of actin filament polymerization	2.44697	0.0865552	0.0833333	60	5	55	752	18434
GO:0034704	calcium channel complex	2.44697	0.0865552	0.0833333	60	5	55	752	18434
GO:0030426	growth cone	2.44452	0.0867674	0.0612245	196	12	184	745	18305
GO:0010721	negative regulation of cell development	2.44368	0.0868406	0.0564784	301	17	284	740	18205
GO:0031323	regulation of cellular metabolic process	2.44178	0.087006	0.0427333	4844	207	4637	550	13852
GO:0016301	kinase activity	2.43992	0.0871675	0.05	700	35	665	722	17824
GO:2000117	negative regulation of cysteine-type endopeptidase activity	2.43436	0.0876542	0.0721649	97	7	90	750	18399
GO:0002067	glandular epithelial cell differentiation	2.43351	0.0877279	0.0930233	43	4	39	753	18450
GO:0005048	signal sequence binding	2.43351	0.0877279	0.0930233	43	4	39	753	18450
GO:0030518	intracellular steroid hormone receptor signaling pathway	2.43351	0.0877279	0.0930233	43	4	39	753	18450
GO:0032733	positive regulation of interleukin-10 production	2.43351	0.0877279	0.0930233	43	4	39	753	18450
GO:0035774	positive regulation of insulin secretion involved in cellular response to glucose stimulus	2.43351	0.0877279	0.0930233	43	4	39	753	18450
GO:0016887	ATP hydrolysis activity	2.4312	0.0879309	0.0588235	238	14	224	743	18265
GO:0010556	regulation of macromolecule biosynthetic process	2.43021	0.0880186	0.0437192	3248	142	3106	615	15383
GO:0019956	chemokine binding	2.42836	0.0881816	0.111111	27	3	24	754	18465
GO:0050750	low-density lipoprotein particle receptor binding	2.42836	0.0881816	0.111111	27	3	24	754	18465
GO:0001836	release of cytochrome c from mitochondria	2.42836	0.0881816	0.111111	27	3	24	754	18465
GO:0030878	thyroid gland development	2.42836	0.0881816	0.111111	27	3	24	754	18465
GO:0031295	T cell costimulation	2.42836	0.0881816	0.111111	27	3	24	754	18465
GO:0034142	toll-like receptor 4 signaling pathway	2.42836	0.0881816	0.111111	27	3	24	754	18465
GO:0010669	epithelial structure maintenance	2.42836	0.0881816	0.111111	27	3	24	754	18465
GO:0030278	regulation of ossification	2.42656	0.0883398	0.0661765	136	9	127	748	18362
GO:1904062	regulation of monoatomic cation transmembrane transport	2.42212	0.0887335	0.0550725	345	19	326	738	18163
GO:0050863	regulation of T cell activation	2.41582	0.0892937	0.0544959	367	20	347	737	18142
GO:0050900	leukocyte migration	2.40792	0.090002	0.059633	218	13	205	744	18284
GO:0015926	glucosidase activity	2.40251	0.0904905	0.153846	13	2	11	755	18478
GO:0016595	glutamate binding	2.40251	0.0904905	0.153846	13	2	11	755	18478
GO:0045472	response to ether	2.40251	0.0904905	0.153846	13	2	11	755	18478
GO:0045628	regulation of T-helper 2 cell differentiation	2.40251	0.0904905	0.153846	13	2	11	755	18478
GO:0021604	cranial nerve structural organization	2.40251	0.0904905	0.153846	13	2	11	755	18478
GO:2000105	positive regulation of DNA-templated DNA replication	2.40251	0.0904905	0.153846	13	2	11	755	18478
GO:2000489	regulation of hepatic stellate cell activation	2.40251	0.0904905	0.153846	13	2	11	755	18478
GO:0098690	glycinergic synapse	2.40251	0.0904905	0.153846	13	2	11	755	18478
GO:1903727	positive regulation of phospholipid metabolic process	2.40251	0.0904905	0.153846	13	2	11	755	18478
GO:0030174	regulation of DNA-templated DNA replication initiation	2.40251	0.0904905	0.153846	13	2	11	755	18478
GO:0030238	male sex determination	2.40251	0.0904905	0.153846	13	2	11	755	18478
GO:0035773	insulin secretion involved in cellular response to glucose stimulus	2.40251	0.0904905	0.153846	13	2	11	755	18478
GO:0061548	ganglion development	2.40251	0.0904905	0.153846	13	2	11	755	18478
GO:0038166	angiotensin-activated signaling pathway	2.40251	0.0904905	0.153846	13	2	11	755	18478
GO:0150079	negative regulation of neuroinflammatory response	2.40251	0.0904905	0.153846	13	2	11	755	18478
GO:0031023	microtubule organizing center organization	2.4016	0.0905733	0.0759494	79	6	73	751	18416
GO:2001237	negative regulation of extrinsic apoptotic signaling pathway	2.39272	0.0913804	0.0714286	98	7	91	750	18398
GO:0045620	negative regulation of lymphocyte differentiation	2.3925	0.0914007	0.0819672	61	5	56	752	18433
GO:0044419	biological process involved in interspecies interaction between organisms	2.39218	0.0914299	0.0475746	1072	51	1021	706	17468
GO:0002793	positive regulation of peptide secretion	2.39199	0.0914476	0.0656934	137	9	128	748	18361
GO:0006473	protein acetylation	2.39199	0.0914476	0.0656934	137	9	128	748	18361
GO:0001818	negative regulation of cytokine production	2.38939	0.0916853	0.0567376	282	16	266	741	18223
GO:1902533	positive regulation of intracellular signal transduction	2.37841	0.092698	0.0480669	957	46	911	711	17578
GO:0050776	regulation of immune response	2.37273	0.0932256	0.04884	819	40	779	717	17710
GO:0002691	regulation of cellular extravasation	2.36813	0.0936554	0.0909091	44	4	40	753	18449
GO:0010559	regulation of glycoprotein biosynthetic process	2.36813	0.0936554	0.0909091	44	4	40	753	18449
GO:0061733	peptide-lysine-N-acetyltransferase activity	2.36813	0.0936554	0.0909091	44	4	40	753	18449
GO:0051588	regulation of neurotransmitter transport	2.36644	0.0938145	0.0677966	118	8	110	749	18379
GO:0007017	microtubule-based process	2.36412	0.094032	0.0494505	728	36	692	721	17797
GO:0050865	regulation of cell activation	2.3596	0.0944583	0.05	660	33	627	724	17862
GO:0001101	response to acid chemical	2.35184	0.0951941	0.0707071	99	7	92	750	18397
GO:0001938	positive regulation of endothelial cell proliferation	2.35184	0.0951941	0.0707071	99	7	92	750	18397
GO:0002221	pattern recognition receptor signaling pathway	2.35184	0.0951941	0.0707071	99	7	92	750	18397
GO:0042059	negative regulation of epidermal growth factor receptor signaling pathway	2.34331	0.0960097	0.107143	28	3	25	754	18464
GO:0070265	necrotic cell death	2.34331	0.0960097	0.107143	28	3	25	754	18464
GO:0045453	bone resorption	2.34331	0.0960097	0.107143	28	3	25	754	18464
GO:0045815	transcription initiation-coupled chromatin remodeling	2.34331	0.0960097	0.107143	28	3	25	754	18464
GO:0021533	cell differentiation in hindbrain	2.34331	0.0960097	0.107143	28	3	25	754	18464
GO:0099524	postsynaptic cytosol	2.34331	0.0960097	0.107143	28	3	25	754	18464
GO:0006891	intra-Golgi vesicle-mediated transport	2.34331	0.0960097	0.107143	28	3	25	754	18464
GO:0060425	lung morphogenesis	2.34331	0.0960097	0.107143	28	3	25	754	18464
GO:0061099	negative regulation of protein tyrosine kinase activity	2.34331	0.0960097	0.107143	28	3	25	754	18464
GO:0036297	interstrand cross-link repair	2.34331	0.0960097	0.107143	28	3	25	754	18464
GO:0045071	negative regulation of viral genome replication	2.33943	0.096383	0.0806452	62	5	57	752	18432
GO:0032371	regulation of sterol transport	2.33943	0.096383	0.0806452	62	5	57	752	18432
GO:0032374	regulation of cholesterol transport	2.33943	0.096383	0.0806452	62	5	57	752	18432
GO:1901700	response to oxygen-containing compound	2.33322	0.0969829	0.0467365	1241	58	1183	699	17306
GO:1902652	secondary alcohol metabolic process	2.32976	0.0973187	0.0672269	119	8	111	749	18378
GO:0019827	stem cell population maintenance	2.32428	0.0978535	0.0647482	139	9	130	748	18359
GO:0070161	anchoring junction	2.32404	0.0978774	0.0502431	617	31	586	726	17903
GO:0042098	T cell proliferation	2.31168	0.0990949	0.07	100	7	93	750	18396
GO:0002253	activation of immune response	2.30972	0.0992894	0.0553746	307	17	290	740	18199
GO:0046636	negative regulation of alpha-beta T cell activation	2.30492	0.0997672	0.0888889	45	4	41	753	18448
GO:0032660	regulation of interleukin-17 production	2.30492	0.0997672	0.0888889	45	4	41	753	18448
GO:0045444	fat cell differentiation	2.29114	0.101151	0.0642857	140	9	131	748	18358
GO:0043903	regulation of biological process involved in symbiotic interaction	2.2877	0.1015	0.0793651	63	5	58	752	18431
GO:0051893	regulation of focal adhesion assembly	2.2877	0.1015	0.0793651	63	5	58	752	18431
GO:0005776	autophagosome	2.2877	0.1015	0.0793651	63	5	58	752	18431
GO:0090109	regulation of cell-substrate junction assembly	2.2877	0.1015	0.0793651	63	5	58	752	18431
GO:0051336	regulation of hydrolase activity	2.28709	0.101561	0.0479303	918	44	874	713	17615
GO:0030099	myeloid cell differentiation	2.2807	0.102213	0.057377	244	14	230	743	18259
GO:0048584	positive regulation of response to stimulus	2.28056	0.102227	0.0446429	2128	95	2033	662	16456
GO:1903532	positive regulation of secretion by cell	2.27772	0.102518	0.0539773	352	19	333	738	18156
GO:0022853	active monoatomic ion transmembrane transporter activity	2.27763	0.102527	0.0594059	202	12	190	745	18299
GO:0006816	calcium ion transport	2.27696	0.102596	0.058296	223	13	210	744	18279
GO:0016755	aminoacyltransferase activity	2.27386	0.102914	0.142857	14	2	12	755	18477
GO:0042698	ovulation cycle	2.27386	0.102914	0.142857	14	2	12	755	18477
GO:0042984	regulation of amyloid precursor protein biosynthetic process	2.27386	0.102914	0.142857	14	2	12	755	18477
GO:0043560	insulin receptor substrate binding	2.27386	0.102914	0.142857	14	2	12	755	18477
GO:0020027	hemoglobin metabolic process	2.27386	0.102914	0.142857	14	2	12	755	18477
GO:0070003	threonine-type peptidase activity	2.27386	0.102914	0.142857	14	2	12	755	18477
GO:1900044	regulation of protein K63-linked ubiquitination	2.27386	0.102914	0.142857	14	2	12	755	18477
GO:0046459	short-chain fatty acid metabolic process	2.27386	0.102914	0.142857	14	2	12	755	18477
GO:2001279	regulation of unsaturated fatty acid biosynthetic process	2.27386	0.102914	0.142857	14	2	12	755	18477
GO:0051133	regulation of NK T cell activation	2.27386	0.102914	0.142857	14	2	12	755	18477
GO:0005161	platelet-derived growth factor receptor binding	2.27386	0.102914	0.142857	14	2	12	755	18477
GO:0140666	annealing activity	2.27386	0.102914	0.142857	14	2	12	755	18477
GO:0006000	fructose metabolic process	2.27386	0.102914	0.142857	14	2	12	755	18477
GO:0006596	polyamine biosynthetic process	2.27386	0.102914	0.142857	14	2	12	755	18477
GO:0032977	membrane insertase activity	2.27386	0.102914	0.142857	14	2	12	755	18477
GO:0010484	histone H3 acetyltransferase activity	2.27386	0.102914	0.142857	14	2	12	755	18477
GO:0010635	regulation of mitochondrial fusion	2.27386	0.102914	0.142857	14	2	12	755	18477
GO:0010744	positive regulation of macrophage derived foam cell differentiation	2.27386	0.102914	0.142857	14	2	12	755	18477
GO:0051247	positive regulation of protein metabolic process	2.27248	0.103056	0.046034	1412	65	1347	692	17142
GO:1903649	regulation of cytoplasmic transport	2.26231	0.104109	0.103448	29	3	26	754	18463
GO:1903861	positive regulation of dendrite extension	2.26231	0.104109	0.103448	29	3	26	754	18463
GO:0031294	lymphocyte costimulation	2.26231	0.104109	0.103448	29	3	26	754	18463
GO:0032673	regulation of interleukin-4 production	2.26231	0.104109	0.103448	29	3	26	754	18463
GO:0032740	positive regulation of interleukin-17 production	2.26231	0.104109	0.103448	29	3	26	754	18463
GO:0010875	positive regulation of cholesterol efflux	2.26231	0.104109	0.103448	29	3	26	754	18463
GO:0090025	regulation of monocyte chemotaxis	2.26231	0.104109	0.103448	29	3	26	754	18463
GO:0000302	response to reactive oxygen species	2.25845	0.104512	0.0638298	141	9	132	748	18357
GO:0016579	protein deubiquitination	2.25813	0.104546	0.0661157	121	8	113	749	18376
GO:0001819	positive regulation of cytokine production	2.25722	0.104641	0.0514403	486	25	461	732	18028
GO:0044093	positive regulation of molecular function	2.25676	0.104689	0.045859	1461	67	1394	690	17095
GO:0098802	plasma membrane signaling receptor complex	2.25571	0.104799	0.0604396	182	11	171	746	18318
GO:0044380	protein localization to cytoskeleton	2.24376	0.106059	0.0869565	46	4	42	753	18447
GO:0071384	cellular response to corticosteroid stimulus	2.24376	0.106059	0.0869565	46	4	42	753	18447
GO:0001914	regulation of T cell mediated cytotoxicity	2.24376	0.106059	0.0869565	46	4	42	753	18447
GO:0031279	regulation of cyclase activity	2.24376	0.106059	0.0869565	46	4	42	753	18447
GO:0031519	PcG protein complex	2.24376	0.106059	0.0869565	46	4	42	753	18447
GO:0000226	microtubule cytoskeleton organization	2.2417	0.106278	0.052381	420	22	398	735	18091
GO:2001236	regulation of extrinsic apoptotic signaling pathway	2.238	0.106671	0.0617284	162	10	152	747	18337
GO:1904064	positive regulation of cation transmembrane transport	2.238	0.106671	0.0617284	162	10	152	747	18337
GO:1902600	proton transmembrane transport	2.23727	0.10675	0.078125	64	5	59	752	18430
GO:0030216	keratinocyte differentiation	2.23727	0.10675	0.078125	64	5	59	752	18430
GO:0005793	endoplasmic reticulum-Golgi intermediate compartment	2.23727	0.10675	0.078125	64	5	59	752	18430
GO:0032589	neuron projection membrane	2.23727	0.10675	0.078125	64	5	59	752	18430
GO:0005783	endoplasmic reticulum	2.23648	0.106834	0.045512	1582	72	1510	685	16979
GO:0071310	cellular response to organic substance	2.23552	0.106937	0.0467128	1156	54	1102	703	17387
GO:0032092	positive regulation of protein binding	2.23348	0.107155	0.0686275	102	7	95	750	18394
GO:0030427	site of polarized growth	2.22437	0.108136	0.0588235	204	12	192	745	18297
GO:2000628	regulation of miRNA metabolic process	2.22273	0.108313	0.0722892	83	6	77	751	18412
GO:0097553	calcium ion transmembrane import into cytosol	2.22273	0.108313	0.0722892	83	6	77	751	18412
GO:0007229	integrin-mediated signaling pathway	2.22273	0.108313	0.0722892	83	6	77	751	18412
GO:0070647	protein modification by small protein conjugation or removal	2.2142	0.10924	0.0492537	670	33	637	724	17852
GO:0043086	negative regulation of catalytic activity	2.20777	0.109945	0.0498339	602	30	572	727	17917
GO:0032388	positive regulation of intracellular transport	2.19983	0.110822	0.0597826	184	11	173	746	18316
GO:0007224	smoothened signaling pathway	2.19541	0.111313	0.0679612	103	7	96	750	18393
GO:0003700	DNA-binding transcription factor activity	2.19421	0.111446	0.047105	1019	48	971	709	17518
GO:0031341	regulation of cell killing	2.18869	0.112064	0.0650407	123	8	115	749	18374
GO:0044275	cellular carbohydrate catabolic process	2.18509	0.112467	0.1	30	3	27	754	18462
GO:0046641	positive regulation of alpha-beta T cell proliferation	2.18509	0.112467	0.1	30	3	27	754	18462
GO:0097202	activation of cysteine-type endopeptidase activity	2.18509	0.112467	0.1	30	3	27	754	18462
GO:0002313	mature B cell differentiation involved in immune response	2.18509	0.112467	0.1	30	3	27	754	18462
GO:0032682	negative regulation of chemokine production	2.18509	0.112467	0.1	30	3	27	754	18462
GO:0034113	heterotypic cell-cell adhesion	2.18509	0.112467	0.1	30	3	27	754	18462
GO:0042789	mRNA transcription by RNA polymerase II	2.18458	0.112525	0.0851064	47	4	43	753	18446
GO:0045124	regulation of bone resorption	2.18458	0.112525	0.0851064	47	4	43	753	18446
GO:0001533	cornified envelope	2.18458	0.112525	0.0851064	47	4	43	753	18446
GO:0033120	positive regulation of RNA splicing	2.18458	0.112525	0.0851064	47	4	43	753	18446
GO:0033628	regulation of cell adhesion mediated by integrin	2.18458	0.112525	0.0851064	47	4	43	753	18446
GO:0032879	regulation of localization	2.18386	0.112606	0.0443623	2164	96	2068	661	16421
GO:0016818	hydrolase activity, acting on acid anhydrides, in phosphorus-containing anhydrides	2.18168	0.112852	0.0499139	581	29	552	728	17937
GO:0006497	protein lipidation	2.1803	0.113008	0.0714286	84	6	78	751	18411
GO:0015526	hexose-phosphate:inorganic phosphate antiporter activity	2.17662	0.113424	0.333333	3	1	2	756	18487
GO:0016539	intein-mediated protein splicing	2.17662	0.113424	0.333333	3	1	2	756	18487
GO:0016880	acid-ammonia (or amide) ligase activity	2.17662	0.113424	0.333333	3	1	2	756	18487
GO:0043309	regulation of eosinophil degranulation	2.17662	0.113424	0.333333	3	1	2	756	18487
GO:0043377	negative regulation of CD8-positive, alpha-beta T cell differentiation	2.17662	0.113424	0.333333	3	1	2	756	18487
GO:0043435	response to corticotropin-releasing hormone	2.17662	0.113424	0.333333	3	1	2	756	18487
GO:0018076	N-terminal peptidyl-lysine acetylation	2.17662	0.113424	0.333333	3	1	2	756	18487
GO:0018262	isopeptide cross-linking	2.17662	0.113424	0.333333	3	1	2	756	18487
GO:0018444	translation release factor complex	2.17662	0.113424	0.333333	3	1	2	756	18487
GO:0070165	positive regulation of adiponectin secretion	2.17662	0.113424	0.333333	3	1	2	756	18487
GO:0044715	8-oxo-dGDP phosphatase activity	2.17662	0.113424	0.333333	3	1	2	756	18487
GO:0019344	cysteine biosynthetic process	2.17662	0.113424	0.333333	3	1	2	756	18487
GO:0019405	alditol catabolic process	2.17662	0.113424	0.333333	3	1	2	756	18487
GO:0070427	nucleotide-binding oligomerization domain containing 1 signaling pathway	2.17662	0.113424	0.333333	3	1	2	756	18487
GO:0070459	prolactin secretion	2.17662	0.113424	0.333333	3	1	2	756	18487
GO:0070494	regulation of thrombin-activated receptor signaling pathway	2.17662	0.113424	0.333333	3	1	2	756	18487
GO:0070495	negative regulation of thrombin-activated receptor signaling pathway	2.17662	0.113424	0.333333	3	1	2	756	18487
GO:0070667	negative regulation of mast cell proliferation	2.17662	0.113424	0.333333	3	1	2	756	18487
GO:0019808	polyamine binding	2.17662	0.113424	0.333333	3	1	2	756	18487
GO:0070858	negative regulation of bile acid biosynthetic process	2.17662	0.113424	0.333333	3	1	2	756	18487
GO:0045626	negative regulation of T-helper 1 cell differentiation	2.17662	0.113424	0.333333	3	1	2	756	18487
GO:0045797	positive regulation of intestinal cholesterol absorption	2.17662	0.113424	0.333333	3	1	2	756	18487
GO:0071376	cellular response to corticotropin-releasing hormone stimulus	2.17662	0.113424	0.333333	3	1	2	756	18487
GO:0021502	neural fold elevation formation	2.17662	0.113424	0.333333	3	1	2	756	18487
GO:0021508	floor plate formation	2.17662	0.113424	0.333333	3	1	2	756	18487
GO:0021555	midbrain-hindbrain boundary morphogenesis	2.17662	0.113424	0.333333	3	1	2	756	18487
GO:0071596	ubiquitin-dependent protein catabolic process via the N-end rule pathway	2.17662	0.113424	0.333333	3	1	2	756	18487
GO:1900104	regulation of hyaluranon cable assembly	2.17662	0.113424	0.333333	3	1	2	756	18487
GO:1900106	positive regulation of hyaluranon cable assembly	2.17662	0.113424	0.333333	3	1	2	756	18487
GO:1900108	negative regulation of nodal signaling pathway	2.17662	0.113424	0.333333	3	1	2	756	18487
GO:1900138	negative regulation of phospholipase A2 activity	2.17662	0.113424	0.333333	3	1	2	756	18487
GO:2000224	regulation of testosterone biosynthetic process	2.17662	0.113424	0.333333	3	1	2	756	18487
GO:2000256	positive regulation of male germ cell proliferation	2.17662	0.113424	0.333333	3	1	2	756	18487
GO:0021870	Cajal-Retzius cell differentiation	2.17662	0.113424	0.333333	3	1	2	756	18487
GO:0046508	hydrolase activity, acting on carbon-sulfur bonds	2.17662	0.113424	0.333333	3	1	2	756	18487
GO:0072038	mesenchymal stem cell maintenance involved in nephron morphogenesis	2.17662	0.113424	0.333333	3	1	2	756	18487
GO:0072040	negative regulation of mesenchymal cell apoptotic process involved in nephron morphogenesis	2.17662	0.113424	0.333333	3	1	2	756	18487
GO:0072039	regulation of mesenchymal cell apoptotic process involved in nephron morphogenesis	2.17662	0.113424	0.333333	3	1	2	756	18487
GO:0071943	Myc-Max complex	2.17662	0.113424	0.333333	3	1	2	756	18487
GO:0021988	olfactory lobe development	2.17662	0.113424	0.333333	3	1	2	756	18487
GO:2000446	regulation of macrophage migration inhibitory factor signaling pathway	2.17662	0.113424	0.333333	3	1	2	756	18487
GO:0072061	inner medullary collecting duct development	2.17662	0.113424	0.333333	3	1	2	756	18487
GO:2000474	regulation of opioid receptor signaling pathway	2.17662	0.113424	0.333333	3	1	2	756	18487
GO:2000490	negative regulation of hepatic stellate cell activation	2.17662	0.113424	0.333333	3	1	2	756	18487
GO:0046604	positive regulation of mitotic centrosome separation	2.17662	0.113424	0.333333	3	1	2	756	18487
GO:0072131	kidney mesenchyme morphogenesis	2.17662	0.113424	0.333333	3	1	2	756	18487
GO:0072133	metanephric mesenchyme morphogenesis	2.17662	0.113424	0.333333	3	1	2	756	18487
GO:2000588	positive regulation of platelet-derived growth factor receptor-beta signaling pathway	2.17662	0.113424	0.333333	3	1	2	756	18487
GO:0072216	positive regulation of metanephros development	2.17662	0.113424	0.333333	3	1	2	756	18487
GO:0072300	positive regulation of metanephric glomerulus development	2.17662	0.113424	0.333333	3	1	2	756	18487
GO:0072298	regulation of metanephric glomerulus development	2.17662	0.113424	0.333333	3	1	2	756	18487
GO:1900740	positive regulation of protein insertion into mitochondrial membrane involved in apoptotic signaling pathway	2.17662	0.113424	0.333333	3	1	2	756	18487
GO:1900739	regulation of protein insertion into mitochondrial membrane involved in apoptotic signaling pathway	2.17662	0.113424	0.333333	3	1	2	756	18487
GO:0072383	plus-end-directed vesicle transport along microtubule	2.17662	0.113424	0.333333	3	1	2	756	18487
GO:0072386	plus-end-directed organelle transport along microtubule	2.17662	0.113424	0.333333	3	1	2	756	18487
GO:0046881	positive regulation of follicle-stimulating hormone secretion	2.17662	0.113424	0.333333	3	1	2	756	18487
GO:0097003	adipokinetic hormone receptor activity	2.17662	0.113424	0.333333	3	1	2	756	18487
GO:0097039	protein linear polyubiquitination	2.17662	0.113424	0.333333	3	1	2	756	18487
GO:0072560	type B pancreatic cell maturation	2.17662	0.113424	0.333333	3	1	2	756	18487
GO:0097100	supercoiled DNA binding	2.17662	0.113424	0.333333	3	1	2	756	18487
GO:0097155	fasciculation of sensory neuron axon	2.17662	0.113424	0.333333	3	1	2	756	18487
GO:2001247	positive regulation of phosphatidylcholine biosynthetic process	2.17662	0.113424	0.333333	3	1	2	756	18487
GO:2001303	lipoxin A4 biosynthetic process	2.17662	0.113424	0.333333	3	1	2	756	18487
GO:0097374	sensory neuron axon guidance	2.17662	0.113424	0.333333	3	1	2	756	18487
GO:1901409	positive regulation of phosphorylation of RNA polymerase II C-terminal domain	2.17662	0.113424	0.333333	3	1	2	756	18487
GO:0097466	ubiquitin-dependent glycoprotein ERAD pathway	2.17662	0.113424	0.333333	3	1	2	756	18487
GO:0097513	myosin II filament	2.17662	0.113424	0.333333	3	1	2	756	18487
GO:1901506	regulation of acylglycerol transport	2.17662	0.113424	0.333333	3	1	2	756	18487
GO:1901508	positive regulation of acylglycerol transport	2.17662	0.113424	0.333333	3	1	2	756	18487
GO:0097643	amylin receptor activity	2.17662	0.113424	0.333333	3	1	2	756	18487
GO:0097644	calcitonin family binding	2.17662	0.113424	0.333333	3	1	2	756	18487
GO:1902511	negative regulation of apoptotic DNA fragmentation	2.17662	0.113424	0.333333	3	1	2	756	18487
GO:1902636	kinociliary basal body	2.17662	0.113424	0.333333	3	1	2	756	18487
GO:0098718	serine import across plasma membrane	2.17662	0.113424	0.333333	3	1	2	756	18487
GO:0098912	membrane depolarization during atrial cardiac muscle cell action potential	2.17662	0.113424	0.333333	3	1	2	756	18487
GO:0099053	activating signal cointegrator 1 complex	2.17662	0.113424	0.333333	3	1	2	756	18487
GO:0099073	mitochondrion-derived vesicle	2.17662	0.113424	0.333333	3	1	2	756	18487
GO:0110112	regulation of lipid transporter activity	2.17662	0.113424	0.333333	3	1	2	756	18487
GO:1903116	positive regulation of actin filament-based movement	2.17662	0.113424	0.333333	3	1	2	756	18487
GO:0110158	calpain complex	2.17662	0.113424	0.333333	3	1	2	756	18487
GO:0099161	regulation of presynaptic dense core granule exocytosis	2.17662	0.113424	0.333333	3	1	2	756	18487
GO:0000254	C-4 methylsterol oxidase activity	2.17662	0.113424	0.333333	3	1	2	756	18487
GO:0000294	nuclear-transcribed mRNA catabolic process, endonucleolytic cleavage-dependent decay	2.17662	0.113424	0.333333	3	1	2	756	18487
GO:1903241	U2-type prespliceosome assembly	2.17662	0.113424	0.333333	3	1	2	756	18487
GO:1903375	facioacoustic ganglion development	2.17662	0.113424	0.333333	3	1	2	756	18487
GO:1903440	amylin receptor complex	2.17662	0.113424	0.333333	3	1	2	756	18487
GO:0099552	trans-synaptic signaling by lipid, modulating synaptic transmission	2.17662	0.113424	0.333333	3	1	2	756	18487
GO:0099553	trans-synaptic signaling by endocannabinoid, modulating synaptic transmission	2.17662	0.113424	0.333333	3	1	2	756	18487
GO:1903625	negative regulation of DNA catabolic process	2.17662	0.113424	0.333333	3	1	2	756	18487
GO:0000814	ESCRT II complex	2.17662	0.113424	0.333333	3	1	2	756	18487
GO:1903742	regulation of anterograde synaptic vesicle transport	2.17662	0.113424	0.333333	3	1	2	756	18487
GO:1903812	L-serine import across plasma membrane	2.17662	0.113424	0.333333	3	1	2	756	18487
GO:0000973	post-transcriptional tethering of RNA polymerase II gene DNA at nuclear periphery	2.17662	0.113424	0.333333	3	1	2	756	18487
GO:1904154	positive regulation of retrograde protein transport, ER to cytosol	2.17662	0.113424	0.333333	3	1	2	756	18487
GO:1904192	regulation of cholangiocyte apoptotic process	2.17662	0.113424	0.333333	3	1	2	756	18487
GO:1904193	negative regulation of cholangiocyte apoptotic process	2.17662	0.113424	0.333333	3	1	2	756	18487
GO:1904217	regulation of CDP-diacylglycerol-serine O-phosphatidyltransferase activity	2.17662	0.113424	0.333333	3	1	2	756	18487
GO:1904219	positive regulation of CDP-diacylglycerol-serine O-phosphatidyltransferase activity	2.17662	0.113424	0.333333	3	1	2	756	18487
GO:1904222	positive regulation of serine C-palmitoyltransferase activity	2.17662	0.113424	0.333333	3	1	2	756	18487
GO:1904252	negative regulation of bile acid metabolic process	2.17662	0.113424	0.333333	3	1	2	756	18487
GO:1904271	L-proline import across plasma membrane	2.17662	0.113424	0.333333	3	1	2	756	18487
GO:0051572	negative regulation of histone H3-K4 methylation	2.17662	0.113424	0.333333	3	1	2	756	18487
GO:0001635	calcitonin gene-related peptide receptor activity	2.17662	0.113424	0.333333	3	1	2	756	18487
GO:1904555	L-proline transmembrane transport	2.17662	0.113424	0.333333	3	1	2	756	18487
GO:0001729	ceramide kinase activity	2.17662	0.113424	0.333333	3	1	2	756	18487
GO:1904673	negative regulation of somatic stem cell population maintenance	2.17662	0.113424	0.333333	3	1	2	756	18487
GO:0001827	inner cell mass cell fate commitment	2.17662	0.113424	0.333333	3	1	2	756	18487
GO:0001828	inner cell mass cellular morphogenesis	2.17662	0.113424	0.333333	3	1	2	756	18487
GO:0001844	protein insertion into mitochondrial membrane involved in apoptotic signaling pathway	2.17662	0.113424	0.333333	3	1	2	756	18487
GO:0002003	angiotensin maturation	2.17662	0.113424	0.333333	3	1	2	756	18487
GO:0051867	general adaptation syndrome, behavioral process	2.17662	0.113424	0.333333	3	1	2	756	18487
GO:1904780	negative regulation of protein localization to centrosome	2.17662	0.113424	0.333333	3	1	2	756	18487
GO:1904825	protein localization to microtubule plus-end	2.17662	0.113424	0.333333	3	1	2	756	18487
GO:0002273	plasmacytoid dendritic cell differentiation	2.17662	0.113424	0.333333	3	1	2	756	18487
GO:0002277	myeloid dendritic cell activation involved in immune response	2.17662	0.113424	0.333333	3	1	2	756	18487
GO:0002316	follicular B cell differentiation	2.17662	0.113424	0.333333	3	1	2	756	18487
GO:0002329	pre-B cell differentiation	2.17662	0.113424	0.333333	3	1	2	756	18487
GO:0002414	immunoglobulin transcytosis in epithelial cells	2.17662	0.113424	0.333333	3	1	2	756	18487
GO:1905312	positive regulation of cardiac neural crest cell migration involved in outflow tract morphogenesis	2.17662	0.113424	0.333333	3	1	2	756	18487
GO:0002576	platelet degranulation	2.17662	0.113424	0.333333	3	1	2	756	18487
GO:1905581	positive regulation of low-density lipoprotein particle clearance	2.17662	0.113424	0.333333	3	1	2	756	18487
GO:1905647	proline import across plasma membrane	2.17662	0.113424	0.333333	3	1	2	756	18487
GO:0002841	negative regulation of T cell mediated immune response to tumor cell	2.17662	0.113424	0.333333	3	1	2	756	18487
GO:1905725	protein localization to microtubule end	2.17662	0.113424	0.333333	3	1	2	756	18487
GO:1905883	regulation of triglyceride transport	2.17662	0.113424	0.333333	3	1	2	756	18487
GO:1905885	positive regulation of triglyceride transport	2.17662	0.113424	0.333333	3	1	2	756	18487
GO:1905938	positive regulation of germ cell proliferation	2.17662	0.113424	0.333333	3	1	2	756	18487
GO:0003358	noradrenergic neuron development	2.17662	0.113424	0.333333	3	1	2	756	18487
GO:0003681	bent DNA binding	2.17662	0.113424	0.333333	3	1	2	756	18487
GO:0004013	adenosylhomocysteinase activity	2.17662	0.113424	0.333333	3	1	2	756	18487
GO:0004118	cGMP-stimulated cyclic-nucleotide phosphodiesterase activity	2.17662	0.113424	0.333333	3	1	2	756	18487
GO:0004348	glucosylceramidase activity	2.17662	0.113424	0.333333	3	1	2	756	18487
GO:0004416	hydroxyacylglutathione hydrolase activity	2.17662	0.113424	0.333333	3	1	2	756	18487
GO:0004705	JUN kinase activity	2.17662	0.113424	0.333333	3	1	2	756	18487
GO:0004699	calcium-independent protein kinase C activity	2.17662	0.113424	0.333333	3	1	2	756	18487
GO:0004719	protein-L-isoaspartate (D-aspartate) O-methyltransferase activity	2.17662	0.113424	0.333333	3	1	2	756	18487
GO:0030327	prenylated protein catabolic process	2.17662	0.113424	0.333333	3	1	2	756	18487
GO:0004814	arginine-tRNA ligase activity	2.17662	0.113424	0.333333	3	1	2	756	18487
GO:0005009	insulin receptor activity	2.17662	0.113424	0.333333	3	1	2	756	18487
GO:0055005	ventricular cardiac myofibril assembly	2.17662	0.113424	0.333333	3	1	2	756	18487
GO:0055017	cardiac muscle tissue growth	2.17662	0.113424	0.333333	3	1	2	756	18487
GO:0030505	inorganic diphosphate transport	2.17662	0.113424	0.333333	3	1	2	756	18487
GO:0055100	adiponectin binding	2.17662	0.113424	0.333333	3	1	2	756	18487
GO:0140788	L-glutamate uniporter activity	2.17662	0.113424	0.333333	3	1	2	756	18487
GO:0030908	protein splicing	2.17662	0.113424	0.333333	3	1	2	756	18487
GO:0140941	histone H4K20me methyltransferase activity	2.17662	0.113424	0.333333	3	1	2	756	18487
GO:0140949	histone H3K9 trimethyltransferase activity	2.17662	0.113424	0.333333	3	1	2	756	18487
GO:0005846	nuclear cap binding complex	2.17662	0.113424	0.333333	3	1	2	756	18487
GO:0031460	glycine betaine transport	2.17662	0.113424	0.333333	3	1	2	756	18487
GO:0005956	protein kinase CK2 complex	2.17662	0.113424	0.333333	3	1	2	756	18487
GO:0031686	A1 adenosine receptor binding	2.17662	0.113424	0.333333	3	1	2	756	18487
GO:0006420	arginyl-tRNA aminoacylation	2.17662	0.113424	0.333333	3	1	2	756	18487
GO:0006421	asparaginyl-tRNA aminoacylation	2.17662	0.113424	0.333333	3	1	2	756	18487
GO:0032079	positive regulation of endodeoxyribonuclease activity	2.17662	0.113424	0.333333	3	1	2	756	18487
GO:0032382	positive regulation of intracellular sterol transport	2.17662	0.113424	0.333333	3	1	2	756	18487
GO:0032385	positive regulation of intracellular cholesterol transport	2.17662	0.113424	0.333333	3	1	2	756	18487
GO:0032450	maltose alpha-glucosidase activity	2.17662	0.113424	0.333333	3	1	2	756	18487
GO:0032462	regulation of protein homooligomerization	2.17662	0.113424	0.333333	3	1	2	756	18487
GO:0032643	regulation of connective tissue growth factor production	2.17662	0.113424	0.333333	3	1	2	756	18487
GO:0032767	copper-dependent protein binding	2.17662	0.113424	0.333333	3	1	2	756	18487
GO:0033185	dolichol-phosphate-mannose synthase complex	2.17662	0.113424	0.333333	3	1	2	756	18487
GO:0033721	aldehyde dehydrogenase (NADP+) activity	2.17662	0.113424	0.333333	3	1	2	756	18487
GO:0033829	O-fucosylpeptide 3-beta-N-acetylglucosaminyltransferase activity	2.17662	0.113424	0.333333	3	1	2	756	18487
GO:0033861	negative regulation of NAD(P)H oxidase activity	2.17662	0.113424	0.333333	3	1	2	756	18487
GO:0008506	sucrose:proton symporter activity	2.17662	0.113424	0.333333	3	1	2	756	18487
GO:0008511	sodium:potassium:chloride symporter activity	2.17662	0.113424	0.333333	3	1	2	756	18487
GO:0008515	sucrose transmembrane transporter activity	2.17662	0.113424	0.333333	3	1	2	756	18487
GO:0060177	regulation of angiotensin metabolic process	2.17662	0.113424	0.333333	3	1	2	756	18487
GO:0060178	regulation of exocyst localization	2.17662	0.113424	0.333333	3	1	2	756	18487
GO:0034666	integrin alpha2-beta1 complex	2.17662	0.113424	0.333333	3	1	2	756	18487
GO:0034673	inhibin-betaglycan-ActRII complex	2.17662	0.113424	0.333333	3	1	2	756	18487
GO:0034679	integrin alpha9-beta1 complex	2.17662	0.113424	0.333333	3	1	2	756	18487
GO:0034683	integrin alphav-beta3 complex	2.17662	0.113424	0.333333	3	1	2	756	18487
GO:0120222	regulation of blastocyst development	2.17662	0.113424	0.333333	3	1	2	756	18487
GO:0060282	positive regulation of oocyte development	2.17662	0.113424	0.333333	3	1	2	756	18487
GO:0010499	proteasomal ubiquitin-independent protein catabolic process	2.17662	0.113424	0.333333	3	1	2	756	18487
GO:0010520	regulation of reciprocal meiotic recombination	2.17662	0.113424	0.333333	3	1	2	756	18487
GO:0010609	mRNA localization resulting in post-transcriptional regulation of gene expression	2.17662	0.113424	0.333333	3	1	2	756	18487
GO:0009669	sucrose:monoatomic cation symporter activity	2.17662	0.113424	0.333333	3	1	2	756	18487
GO:0009674	potassium:sodium symporter activity	2.17662	0.113424	0.333333	3	1	2	756	18487
GO:0010716	negative regulation of extracellular matrix disassembly	2.17662	0.113424	0.333333	3	1	2	756	18487
GO:0035284	brain segmentation	2.17662	0.113424	0.333333	3	1	2	756	18487
GO:0060741	prostate gland stromal morphogenesis	2.17662	0.113424	0.333333	3	1	2	756	18487
GO:0060743	epithelial cell maturation involved in prostate gland development	2.17662	0.113424	0.333333	3	1	2	756	18487
GO:0035338	long-chain fatty-acyl-CoA biosynthetic process	2.17662	0.113424	0.333333	3	1	2	756	18487
GO:0010845	positive regulation of reciprocal meiotic recombination	2.17662	0.113424	0.333333	3	1	2	756	18487
GO:0060819	inactivation of X chromosome by genomic imprinting	2.17662	0.113424	0.333333	3	1	2	756	18487
GO:0060838	lymphatic endothelial cell fate commitment	2.17662	0.113424	0.333333	3	1	2	756	18487
GO:0035609	C-terminal protein deglutamylation	2.17662	0.113424	0.333333	3	1	2	756	18487
GO:0061144	alveolar secondary septum development	2.17662	0.113424	0.333333	3	1	2	756	18487
GO:0061146	Peyer's patch morphogenesis	2.17662	0.113424	0.333333	3	1	2	756	18487
GO:0035868	alphav-beta3 integrin-HMGB1 complex	2.17662	0.113424	0.333333	3	1	2	756	18487
GO:0035877	death effector domain binding	2.17662	0.113424	0.333333	3	1	2	756	18487
GO:0061513	glucose 6-phosphate:inorganic phosphate antiporter activity	2.17662	0.113424	0.333333	3	1	2	756	18487
GO:0086056	voltage-gated calcium channel activity involved in AV node cell action potential	2.17662	0.113424	0.333333	3	1	2	756	18487
GO:0036121	double-stranded DNA helicase activity	2.17662	0.113424	0.333333	3	1	2	756	18487
GO:0061663	NEDD8 ligase activity	2.17662	0.113424	0.333333	3	1	2	756	18487
GO:0061740	protein targeting to lysosome involved in chaperone-mediated autophagy	2.17662	0.113424	0.333333	3	1	2	756	18487
GO:0061869	regulation of hepatic stellate cell migration	2.17662	0.113424	0.333333	3	1	2	756	18487
GO:0036466	synaptic vesicle recycling via endosome	2.17662	0.113424	0.333333	3	1	2	756	18487
GO:0036475	neuron death in response to oxidative stress	2.17662	0.113424	0.333333	3	1	2	756	18487
GO:1990408	calcitonin gene-related peptide receptor signaling pathway	2.17662	0.113424	0.333333	3	1	2	756	18487
GO:1990460	leptin receptor binding	2.17662	0.113424	0.333333	3	1	2	756	18487
GO:0012510	trans-Golgi network transport vesicle membrane	2.17662	0.113424	0.333333	3	1	2	756	18487
GO:0038108	negative regulation of appetite by leptin-mediated signaling pathway	2.17662	0.113424	0.333333	3	1	2	756	18487
GO:0038160	CXCL12-activated CXCR4 signaling pathway	2.17662	0.113424	0.333333	3	1	2	756	18487
GO:0150020	basal dendrite arborization	2.17662	0.113424	0.333333	3	1	2	756	18487
GO:0150019	basal dendrite morphogenesis	2.17662	0.113424	0.333333	3	1	2	756	18487
GO:0150054	regulation of postsynaptic neurotransmitter receptor diffusion trapping	2.17662	0.113424	0.333333	3	1	2	756	18487
GO:0014738	regulation of muscle hyperplasia	2.17662	0.113424	0.333333	3	1	2	756	18487
GO:0150173	positive regulation of phosphatidylcholine metabolic process	2.17662	0.113424	0.333333	3	1	2	756	18487
GO:0015119	hexose phosphate transmembrane transporter activity	2.17662	0.113424	0.333333	3	1	2	756	18487
GO:0015152	glucose-6-phosphate transmembrane transporter activity	2.17662	0.113424	0.333333	3	1	2	756	18487
GO:0015154	disaccharide transmembrane transporter activity	2.17662	0.113424	0.333333	3	1	2	756	18487
GO:0015157	oligosaccharide transmembrane transporter activity	2.17662	0.113424	0.333333	3	1	2	756	18487
GO:0015228	coenzyme A transmembrane transporter activity	2.17662	0.113424	0.333333	3	1	2	756	18487
GO:0015315	organophosphate:inorganic phosphate antiporter activity	2.17662	0.113424	0.333333	3	1	2	756	18487
GO:0015333	peptide:proton symporter activity	2.17662	0.113424	0.333333	3	1	2	756	18487
GO:0043209	myelin sheath	2.17237	0.113907	0.0594595	185	11	174	746	18315
GO:0016817	hydrolase activity, acting on acid anhydrides	2.16663	0.114563	0.0498282	582	29	553	728	17936
GO:0098727	maintenance of cell number	2.16309	0.114969	0.0625	144	9	135	748	18354
GO:0031072	heat shock protein binding	2.16309	0.114969	0.0625	144	9	135	748	18354
GO:0042221	response to chemical	2.16283	0.115	0.0440925	2336	103	2233	654	16256
GO:0001910	regulation of leukocyte mediated cytotoxicity	2.15801	0.115555	0.0673077	104	7	97	750	18392
GO:0016500	protein-hormone receptor activity	2.15616	0.115769	0.133333	15	2	13	755	18476
GO:0042048	olfactory behavior	2.15616	0.115769	0.133333	15	2	13	755	18476
GO:0017110	nucleoside diphosphate phosphatase activity	2.15616	0.115769	0.133333	15	2	13	755	18476
GO:0071379	cellular response to prostaglandin stimulus	2.15616	0.115769	0.133333	15	2	13	755	18476
GO:0071816	tail-anchored membrane protein insertion into ER membrane	2.15616	0.115769	0.133333	15	2	13	755	18476
GO:0046785	microtubule polymerization	2.15616	0.115769	0.133333	15	2	13	755	18476
GO:0022821	solute:potassium antiporter activity	2.15616	0.115769	0.133333	15	2	13	755	18476
GO:0097396	response to interleukin-17	2.15616	0.115769	0.133333	15	2	13	755	18476
GO:0048011	neurotrophin TRK receptor signaling pathway	2.15616	0.115769	0.133333	15	2	13	755	18476
GO:1901978	positive regulation of cell cycle checkpoint	2.15616	0.115769	0.133333	15	2	13	755	18476
GO:1903238	positive regulation of leukocyte tethering or rolling	2.15616	0.115769	0.133333	15	2	13	755	18476
GO:0001161	intronic transcription regulatory region sequence-specific DNA binding	2.15616	0.115769	0.133333	15	2	13	755	18476
GO:0003951	NAD+ kinase activity	2.15616	0.115769	0.133333	15	2	13	755	18476
GO:0004708	MAP kinase kinase activity	2.15616	0.115769	0.133333	15	2	13	755	18476
GO:0004953	icosanoid receptor activity	2.15616	0.115769	0.133333	15	2	13	755	18476
GO:0031115	negative regulation of microtubule polymerization	2.15616	0.115769	0.133333	15	2	13	755	18476
GO:0006465	signal peptide processing	2.15616	0.115769	0.133333	15	2	13	755	18476
GO:0032308	positive regulation of prostaglandin secretion	2.15616	0.115769	0.133333	15	2	13	755	18476
GO:0006903	vesicle targeting	2.15616	0.115769	0.133333	15	2	13	755	18476
GO:0032717	negative regulation of interleukin-8 production	2.15616	0.115769	0.133333	15	2	13	755	18476
GO:0008179	adenylate cyclase binding	2.15616	0.115769	0.133333	15	2	13	755	18476
GO:0033690	positive regulation of osteoblast proliferation	2.15616	0.115769	0.133333	15	2	13	755	18476
GO:0008303	caspase complex	2.15616	0.115769	0.133333	15	2	13	755	18476
GO:0090280	positive regulation of calcium ion import	2.15616	0.115769	0.133333	15	2	13	755	18476
GO:0017111	ribonucleoside triphosphate phosphatase activity	2.15065	0.116408	0.0504854	515	26	489	731	18000
GO:0002694	regulation of leukocyte activation	2.14865	0.116642	0.049505	606	30	576	727	17913
GO:0050793	regulation of developmental process	2.14431	0.117148	0.0438808	2484	109	2375	648	16114
GO:0071345	cellular response to cytokine stimulus	2.1417	0.117455	0.0513393	448	23	425	734	18064
GO:2000107	negative regulation of leukocyte apoptotic process	2.14014	0.117638	0.0757576	66	5	61	752	18428
GO:1903051	negative regulation of proteolysis involved in protein catabolic process	2.14014	0.117638	0.0757576	66	5	61	752	18428
GO:0006405	RNA export from nucleus	2.14014	0.117638	0.0757576	66	5	61	752	18428
GO:0003676	nucleic acid binding	2.13884	0.117791	0.0433631	3021	131	2890	626	15599
GO:0048519	negative regulation of biological process	2.1388	0.117796	0.0422065	5094	215	4879	542	13610
GO:1900076	regulation of cellular response to insulin stimulus	2.13873	0.117805	0.0705882	85	6	79	751	18410
GO:0008757	S-adenosylmethionine-dependent methyltransferase activity	2.13218	0.118578	0.062069	145	9	136	748	18353
GO:1901615	organic hydroxy compound metabolic process	2.12931	0.11892	0.0519802	404	21	383	736	18106
GO:0071560	cellular response to transforming growth factor beta stimulus	2.12727	0.119162	0.0833333	48	4	44	753	18445
GO:0001784	phosphotyrosine residue binding	2.12727	0.119162	0.0833333	48	4	44	753	18445
GO:0034212	peptide N-acetyltransferase activity	2.12727	0.119162	0.0833333	48	4	44	753	18445
GO:0031090	organelle membrane	2.12701	0.119193	0.0442478	2147	95	2052	662	16437
GO:0001952	regulation of cell-matrix adhesion	2.12138	0.119866	0.064	125	8	117	749	18372
GO:0000724	double-strand break repair via homologous recombination	2.12126	0.119881	0.0666667	105	7	98	750	18391
GO:0016485	protein processing	2.12124	0.119883	0.0576923	208	12	196	745	18293
GO:0006996	organelle organization	2.12101	0.119911	0.0440471	2293	101	2192	656	16297
GO:0043067	regulation of programmed cell death	2.1199	0.120043	0.0453053	1523	69	1454	688	17035
GO:0051046	regulation of secretion	2.11692	0.120402	0.0485714	700	34	666	723	17823
GO:0070325	lipoprotein particle receptor binding	2.11138	0.121071	0.0967742	31	3	28	754	18461
GO:2000352	negative regulation of endothelial cell apoptotic process	2.11138	0.121071	0.0967742	31	3	28	754	18461
GO:0097228	sperm principal piece	2.11138	0.121071	0.0967742	31	3	28	754	18461
GO:1901185	negative regulation of ERBB signaling pathway	2.11138	0.121071	0.0967742	31	3	28	754	18461
GO:0002548	monocyte chemotaxis	2.11138	0.121071	0.0967742	31	3	28	754	18461
GO:0005537	mannose binding	2.11138	0.121071	0.0967742	31	3	28	754	18461
GO:0031281	positive regulation of cyclase activity	2.11138	0.121071	0.0967742	31	3	28	754	18461
GO:0071363	cellular response to growth factor stimulus	2.10438	0.121921	0.0565217	230	13	217	744	18272
GO:0016192	vesicle-mediated transport	2.10433	0.121928	0.0465549	1074	50	1024	707	17465
GO:0005856	cytoskeleton	2.10152	0.12227	0.0452459	1525	69	1456	688	17033
GO:0071396	cellular response to lipid	2.10069	0.122372	0.0530973	339	18	321	739	18168
GO:0005488	binding	2.09856	0.122633	0.0406409	11983	487	11496	270	6993
GO:2000142	regulation of DNA-templated transcription initiation	2.098	0.122701	0.0697674	86	6	80	751	18409
GO:0034599	cellular response to oxidative stress	2.09302	0.123314	0.0598802	167	10	157	747	18332
GO:0050657	nucleic acid transport	2.0885	0.123873	0.0634921	126	8	118	749	18371
GO:0050658	RNA transport	2.0885	0.123873	0.0634921	126	8	118	749	18371
GO:2000404	regulation of T cell migration	2.07177	0.125963	0.0816327	49	4	45	753	18444
GO:0051955	regulation of amino acid transport	2.07177	0.125963	0.0816327	49	4	45	753	18444
GO:0001650	fibrillar center	2.07163	0.12598	0.0612245	147	9	138	748	18351
GO:0080134	regulation of response to stress	2.06812	0.126423	0.0452986	1457	66	1391	691	17098
GO:0008168	methyltransferase activity	2.06568	0.126732	0.0582011	189	11	178	746	18311
GO:0045017	glycerolipid biosynthetic process	2.06511	0.126805	0.0595238	168	10	158	747	18331
GO:2000058	regulation of ubiquitin-dependent protein catabolic process	2.06511	0.126805	0.0595238	168	10	158	747	18331
GO:0001894	tissue homeostasis	2.06511	0.126805	0.0595238	168	10	158	747	18331
GO:0060249	anatomical structure homeostasis	2.06511	0.126805	0.0595238	168	10	158	747	18331
GO:0140535	intracellular protein-containing complex	2.06334	0.127028	0.047561	820	39	781	718	17708
GO:0031667	response to nutrient levels	2.06062	0.127375	0.0532915	319	17	302	740	18187
GO:0045913	positive regulation of carbohydrate metabolic process	2.0581	0.127697	0.0689655	87	6	81	751	18408
GO:0008170	N-methyltransferase activity	2.0581	0.127697	0.0689655	87	6	81	751	18408
GO:0010959	regulation of metal ion transport	2.0493	0.128825	0.0510441	431	22	409	735	18080
GO:0051348	negative regulation of transferase activity	2.04818	0.12897	0.0551181	254	14	240	743	18249
GO:0016010	dystrophin-associated glycoprotein complex	2.04794	0.129001	0.125	16	2	14	755	18475
GO:0070234	positive regulation of T cell apoptotic process	2.04794	0.129001	0.125	16	2	14	755	18475
GO:0019432	triglyceride biosynthetic process	2.04794	0.129001	0.125	16	2	14	755	18475
GO:0070742	C2H2 zinc finger domain binding	2.04794	0.129001	0.125	16	2	14	755	18475
GO:0071243	cellular response to arsenic-containing substance	2.04794	0.129001	0.125	16	2	14	755	18475
GO:0071801	regulation of podosome assembly	2.04794	0.129001	0.125	16	2	14	755	18475
GO:0072006	nephron development	2.04794	0.129001	0.125	16	2	14	755	18475
GO:0046500	S-adenosylmethionine metabolic process	2.04794	0.129001	0.125	16	2	14	755	18475
GO:0051956	negative regulation of amino acid transport	2.04794	0.129001	0.125	16	2	14	755	18475
GO:0140036	ubiquitin-dependent protein binding	2.04794	0.129001	0.125	16	2	14	755	18475
GO:0004707	MAP kinase activity	2.04794	0.129001	0.125	16	2	14	755	18475
GO:0030521	androgen receptor signaling pathway	2.04794	0.129001	0.125	16	2	14	755	18475
GO:0055062	phosphate ion homeostasis	2.04794	0.129001	0.125	16	2	14	755	18475
GO:0006744	ubiquinone biosynthetic process	2.04794	0.129001	0.125	16	2	14	755	18475
GO:0032958	inositol phosphate biosynthetic process	2.04794	0.129001	0.125	16	2	14	755	18475
GO:0033235	positive regulation of protein sumoylation	2.04794	0.129001	0.125	16	2	14	755	18475
GO:0035067	negative regulation of histone acetylation	2.04794	0.129001	0.125	16	2	14	755	18475
GO:0035102	PRC1 complex	2.04794	0.129001	0.125	16	2	14	755	18475
GO:0060546	negative regulation of necroptotic process	2.04794	0.129001	0.125	16	2	14	755	18475
GO:0005643	nuclear pore	2.04772	0.129029	0.0735294	68	5	63	752	18426
GO:0035254	glutamate receptor binding	2.04772	0.129029	0.0735294	68	5	63	752	18426
GO:0002218	activation of innate immune response	2.04198	0.129772	0.0608108	148	9	139	748	18350
GO:2000272	negative regulation of signaling receptor activity	2.04093	0.129907	0.09375	32	3	29	754	18460
GO:0046686	response to cadmium ion	2.04093	0.129907	0.09375	32	3	29	754	18460
GO:0140895	cell surface toll-like receptor signaling pathway	2.04093	0.129907	0.09375	32	3	29	754	18460
GO:0032816	positive regulation of natural killer cell activation	2.04093	0.129907	0.09375	32	3	29	754	18460
GO:0090140	regulation of mitochondrial fission	2.04093	0.129907	0.09375	32	3	29	754	18460
GO:0042593	glucose homeostasis	2.03977	0.130058	0.0578947	190	11	179	746	18310
GO:0031410	cytoplasmic vesicle	2.03825	0.130257	0.0445824	1772	79	1693	678	16796
GO:0070665	positive regulation of leukocyte proliferation	2.03754	0.130349	0.0591716	169	10	159	747	18330
GO:0007265	Ras protein signal transduction	2.03754	0.130349	0.0591716	169	10	159	747	18330
GO:0010594	regulation of endothelial cell migration	2.03754	0.130349	0.0591716	169	10	159	747	18330
GO:0051248	negative regulation of protein metabolic process	2.03211	0.131058	0.046729	963	45	918	712	17571
GO:0018205	peptidyl-lysine modification	2.02612	0.131846	0.054902	255	14	241	743	18248
GO:0051236	establishment of RNA localization	2.02424	0.132095	0.0625	128	8	120	749	18369
GO:0000209	protein polyubiquitination	2.02248	0.132327	0.0566038	212	12	200	745	18289
GO:0043648	dicarboxylic acid metabolic process	2.019	0.132789	0.0681818	88	6	82	751	18407
GO:0046596	regulation of viral entry into host cell	2.01798	0.132923	0.08	50	4	46	753	18443
GO:1901799	negative regulation of proteasomal protein catabolic process	2.01798	0.132923	0.08	50	4	46	753	18443
GO:0051205	protein insertion into membrane	2.01798	0.132923	0.08	50	4	46	753	18443
GO:0002714	positive regulation of B cell mediated immunity	2.01798	0.132923	0.08	50	4	46	753	18443
GO:0002891	positive regulation of immunoglobulin mediated immune response	2.01798	0.132923	0.08	50	4	46	753	18443
GO:1905953	negative regulation of lipid localization	2.01798	0.132923	0.08	50	4	46	753	18443
GO:0000725	recombinational repair	2.0148	0.133347	0.0648148	108	7	101	750	18388
GO:0030307	positive regulation of cell growth	2.01417	0.133431	0.0575916	191	11	180	746	18309
GO:0033500	carbohydrate homeostasis	2.01417	0.133431	0.0575916	191	11	180	746	18309
GO:0045766	positive regulation of angiogenesis	2.01033	0.133945	0.0588235	170	10	160	747	18329
GO:1903034	regulation of response to wounding	2.01033	0.133945	0.0588235	170	10	160	747	18329
GO:1904018	positive regulation of vasculature development	2.01033	0.133945	0.0588235	170	10	160	747	18329
GO:0097708	intracellular vesicle	2.00495	0.134667	0.044482	1776	79	1697	678	16792
GO:0002711	positive regulation of T cell mediated immunity	2.00318	0.134905	0.0724638	69	5	64	752	18425
GO:0051054	positive regulation of DNA metabolic process	2.00206	0.135056	0.052795	322	17	305	740	18184
GO:0009987	cellular process	1.99838	0.135554	0.0404923	12595	510	12085	247	6404
GO:0015630	microtubule cytoskeleton	1.98886	0.136852	0.0572917	192	11	181	746	18308
GO:0032496	response to lipopolysaccharide	1.98839	0.136916	0.0553191	235	13	222	744	18267
GO:0033043	regulation of organelle organization	1.98795	0.136977	0.0458478	1156	53	1103	704	17386
GO:1903829	positive regulation of protein localization	1.98418	0.137493	0.0497018	503	25	478	732	18011
GO:1903530	regulation of secretion by cell	1.9797	0.138111	0.0483619	641	31	610	726	17879
GO:0006955	immune response	1.97627	0.138585	0.0466884	921	43	878	714	17611
GO:0043647	inositol phosphate metabolic process	1.97355	0.138963	0.0909091	33	3	30	754	18459
GO:0048013	ephrin receptor signaling pathway	1.97355	0.138963	0.0909091	33	3	30	754	18459
GO:1903859	regulation of dendrite extension	1.97355	0.138963	0.0909091	33	3	30	754	18459
GO:0140828	metal cation:monoatomic cation antiporter activity	1.97355	0.138963	0.0909091	33	3	30	754	18459
GO:0032104	regulation of response to extracellular stimulus	1.97355	0.138963	0.0909091	33	3	30	754	18459
GO:0032107	regulation of response to nutrient levels	1.97355	0.138963	0.0909091	33	3	30	754	18459
GO:0007165	signal transduction	1.97277	0.139071	0.0427252	3464	148	3316	609	15173
GO:0009991	response to extracellular stimulus	1.96856	0.139657	0.0520231	346	18	328	739	18161
GO:0070972	protein localization to endoplasmic reticulum	1.96584	0.140038	0.0784314	51	4	47	753	18442
GO:0045646	regulation of erythrocyte differentiation	1.96584	0.140038	0.0784314	51	4	47	753	18442
GO:0046640	regulation of alpha-beta T cell proliferation	1.96584	0.140038	0.0784314	51	4	47	753	18442
GO:1903170	negative regulation of calcium ion transmembrane transport	1.96584	0.140038	0.0784314	51	4	47	753	18442
GO:0006081	cellular aldehyde metabolic process	1.96584	0.140038	0.0784314	51	4	47	753	18442
GO:0007029	endoplasmic reticulum organization	1.96584	0.140038	0.0784314	51	4	47	753	18442
GO:0034446	substrate adhesion-dependent cell spreading	1.96584	0.140038	0.0784314	51	4	47	753	18442
GO:0031349	positive regulation of defense response	1.96467	0.140202	0.0511509	391	20	371	737	18118
GO:0032874	positive regulation of stress-activated MAPK cascade	1.96192	0.140588	0.0615385	130	8	122	749	18367
GO:0015918	sterol transport	1.95971	0.140899	0.0714286	70	5	65	752	18424
GO:0045600	positive regulation of fat cell differentiation	1.95971	0.140899	0.0714286	70	5	65	752	18424
GO:0016922	nuclear receptor binding	1.95544	0.141502	0.0596026	151	9	142	748	18347
GO:1903900	regulation of viral life cycle	1.95544	0.141502	0.0596026	151	9	142	748	18347
GO:0042981	regulation of apoptotic process	1.94996	0.142279	0.0448461	1494	67	1427	690	17062
GO:0031325	positive regulation of cellular metabolic process	1.9492	0.142388	0.0430855	2878	124	2754	633	15735
GO:0016004	phospholipase activator activity	1.94799	0.14256	0.117647	17	2	15	755	18474
GO:0016471	vacuolar proton-transporting V-type ATPase complex	1.94799	0.14256	0.117647	17	2	15	755	18474
GO:0043923	positive regulation by host of viral transcription	1.94799	0.14256	0.117647	17	2	15	755	18474
GO:0070034	telomerase RNA binding	1.94799	0.14256	0.117647	17	2	15	755	18474
GO:0045793	positive regulation of cell size	1.94799	0.14256	0.117647	17	2	15	755	18474
GO:0021702	cerebellar Purkinje cell differentiation	1.94799	0.14256	0.117647	17	2	15	755	18474
GO:0022616	DNA strand elongation	1.94799	0.14256	0.117647	17	2	15	755	18474
GO:1901663	quinone biosynthetic process	1.94799	0.14256	0.117647	17	2	15	755	18474
GO:0000245	spliceosomal complex assembly	1.94799	0.14256	0.117647	17	2	15	755	18474
GO:1903358	regulation of Golgi organization	1.94799	0.14256	0.117647	17	2	15	755	18474
GO:0050811	GABA receptor binding	1.94799	0.14256	0.117647	17	2	15	755	18474
GO:0051298	centrosome duplication	1.94799	0.14256	0.117647	17	2	15	755	18474
GO:0051386	regulation of neurotrophin TRK receptor signaling pathway	1.94799	0.14256	0.117647	17	2	15	755	18474
GO:0001846	opsonin binding	1.94799	0.14256	0.117647	17	2	15	755	18474
GO:0030660	Golgi-associated vesicle membrane	1.94799	0.14256	0.117647	17	2	15	755	18474
GO:0031527	filopodium membrane	1.94799	0.14256	0.117647	17	2	15	755	18474
GO:0010566	regulation of ketone biosynthetic process	1.94799	0.14256	0.117647	17	2	15	755	18474
GO:0062099	negative regulation of programmed necrotic cell death	1.94799	0.14256	0.117647	17	2	15	755	18474
GO:0015698	inorganic anion transport	1.94685	0.142723	0.0636364	110	7	103	750	18386
GO:0042102	positive regulation of T cell proliferation	1.94685	0.142723	0.0636364	110	7	103	750	18386
GO:2000177	regulation of neural precursor cell proliferation	1.94685	0.142723	0.0636364	110	7	103	750	18386
GO:0002758	innate immune response-activating signaling pathway	1.94685	0.142723	0.0636364	110	7	103	750	18386
GO:0034612	response to tumor necrosis factor	1.94685	0.142723	0.0636364	110	7	103	750	18386
GO:0071674	mononuclear cell migration	1.94312	0.143256	0.0666667	90	6	84	751	18405
GO:0071496	cellular response to external stimulus	1.93997	0.143709	0.0540541	259	14	245	743	18244
GO:0016462	pyrophosphatase activity	1.93625	0.144244	0.0486957	575	28	547	729	17942
GO:0006974	cellular response to DNA damage stimulus	1.93163	0.144912	0.0477569	691	33	658	724	17831
GO:0097529	myeloid leukocyte migration	1.93147	0.144935	0.0610687	131	8	123	749	18366
GO:0018105	peptidyl-serine phosphorylation	1.9307	0.145046	0.0578035	173	10	163	747	18326
GO:0065007	biological regulation	1.92719	0.145556	0.0407782	10177	415	9762	342	8727
GO:0019787	ubiquitin-like protein transferase activity	1.9235	0.146094	0.0504808	416	21	395	736	18094
GO:0010647	positive regulation of cell communication	1.92008	0.146595	0.0443407	1714	76	1638	681	16851
GO:0051604	protein maturation	1.91921	0.146722	0.0531915	282	15	267	742	18222
GO:0043462	regulation of ATP-dependent activity	1.91728	0.147006	0.0704225	71	5	66	752	18423
GO:0140013	meiotic nuclear division	1.91728	0.147006	0.0704225	71	5	66	752	18423
GO:0042307	positive regulation of protein import into nucleus	1.91528	0.1473	0.0769231	52	4	48	753	18441
GO:1902895	positive regulation of miRNA transcription	1.91528	0.1473	0.0769231	52	4	48	753	18441
GO:0043255	regulation of carbohydrate biosynthetic process	1.91375	0.147527	0.0630631	111	7	104	750	18385
GO:0110020	regulation of actomyosin structure organization	1.91375	0.147527	0.0630631	111	7	104	750	18385
GO:1904035	regulation of epithelial cell apoptotic process	1.91375	0.147527	0.0630631	111	7	104	750	18385
GO:0061351	neural precursor cell proliferation	1.91375	0.147527	0.0630631	111	7	104	750	18385
GO:0004842	ubiquitin-protein transferase activity	1.91358	0.14755	0.0507614	394	20	374	737	18115
GO:0070536	protein K63-linked deubiquitination	1.90903	0.148224	0.0882353	34	3	31	754	18458
GO:0051059	NF-kappaB binding	1.90903	0.148224	0.0882353	34	3	31	754	18458
GO:1904994	regulation of leukocyte adhesion to vascular endothelial cell	1.90903	0.148224	0.0882353	34	3	31	754	18458
GO:0030332	cyclin binding	1.90903	0.148224	0.0882353	34	3	31	754	18458
GO:0040020	regulation of meiotic nuclear division	1.90903	0.148224	0.0882353	34	3	31	754	18458
GO:0015655	alanine:sodium symporter activity	1.90851	0.148301	0.25	4	1	3	756	18486
GO:0016165	linoleate 13S-lipoxygenase activity	1.90851	0.148301	0.25	4	1	3	756	18486
GO:0016189	synaptic vesicle to endosome fusion	1.90851	0.148301	0.25	4	1	3	756	18486
GO:0016435	rRNA (guanine) methyltransferase activity	1.90851	0.148301	0.25	4	1	3	756	18486
GO:0016744	transketolase or transaldolase activity	1.90851	0.148301	0.25	4	1	3	756	18486
GO:0042271	susceptibility to natural killer cell mediated cytotoxicity	1.90851	0.148301	0.25	4	1	3	756	18486
GO:0016838	carbon-oxygen lyase activity, acting on phosphates	1.90851	0.148301	0.25	4	1	3	756	18486
GO:0042986	positive regulation of amyloid precursor protein biosynthetic process	1.90851	0.148301	0.25	4	1	3	756	18486
GO:0043382	positive regulation of memory T cell differentiation	1.90851	0.148301	0.25	4	1	3	756	18486
GO:0043397	regulation of corticotropin-releasing hormone secretion	1.90851	0.148301	0.25	4	1	3	756	18486
GO:0044308	axonal spine	1.90851	0.148301	0.25	4	1	3	756	18486
GO:0044341	sodium-dependent phosphate transport	1.90851	0.148301	0.25	4	1	3	756	18486
GO:0070052	collagen V binding	1.90851	0.148301	0.25	4	1	3	756	18486
GO:0019371	cyclooxygenase pathway	1.90851	0.148301	0.25	4	1	3	756	18486
GO:0070695	FHF complex	1.90851	0.148301	0.25	4	1	3	756	18486
GO:0019834	phospholipase A2 inhibitor activity	1.90851	0.148301	0.25	4	1	3	756	18486
GO:0070859	positive regulation of bile acid biosynthetic process	1.90851	0.148301	0.25	4	1	3	756	18486
GO:0070876	SOSS complex	1.90851	0.148301	0.25	4	1	3	756	18486
GO:0071211	protein targeting to vacuole involved in autophagy	1.90851	0.148301	0.25	4	1	3	756	18486
GO:0071377	cellular response to glucagon stimulus	1.90851	0.148301	0.25	4	1	3	756	18486
GO:0071403	cellular response to high density lipoprotein particle stimulus	1.90851	0.148301	0.25	4	1	3	756	18486
GO:0071393	cellular response to progesterone stimulus	1.90851	0.148301	0.25	4	1	3	756	18486
GO:0046070	dGTP metabolic process	1.90851	0.148301	0.25	4	1	3	756	18486
GO:0021569	rhombomere 3 development	1.90851	0.148301	0.25	4	1	3	756	18486
GO:1900063	regulation of peroxisome organization	1.90851	0.148301	0.25	4	1	3	756	18486
GO:0071623	negative regulation of granulocyte chemotaxis	1.90851	0.148301	0.25	4	1	3	756	18486
GO:0021678	third ventricle development	1.90851	0.148301	0.25	4	1	3	756	18486
GO:1900133	regulation of renin secretion into blood stream	1.90851	0.148301	0.25	4	1	3	756	18486
GO:0021692	cerebellar Purkinje cell layer morphogenesis	1.90851	0.148301	0.25	4	1	3	756	18486
GO:0071673	positive regulation of smooth muscle cell chemotaxis	1.90851	0.148301	0.25	4	1	3	756	18486
GO:0106262	1-acylglycerophosphoethanolamine O-acyltransferase activity	1.90851	0.148301	0.25	4	1	3	756	18486
GO:0106263	1-acylglycerophosphoserine O-acyltransferase activity	1.90851	0.148301	0.25	4	1	3	756	18486
GO:0021800	cerebral cortex tangential migration	1.90851	0.148301	0.25	4	1	3	756	18486
GO:0046352	disaccharide catabolic process	1.90851	0.148301	0.25	4	1	3	756	18486
GO:0071797	LUBAC complex	1.90851	0.148301	0.25	4	1	3	756	18486
GO:2000386	positive regulation of ovarian follicle development	1.90851	0.148301	0.25	4	1	3	756	18486
GO:0071916	dipeptide transmembrane transporter activity	1.90851	0.148301	0.25	4	1	3	756	18486
GO:2000409	positive regulation of T cell extravasation	1.90851	0.148301	0.25	4	1	3	756	18486
GO:2000439	positive regulation of monocyte extravasation	1.90851	0.148301	0.25	4	1	3	756	18486
GO:0072125	negative regulation of glomerular mesangial cell proliferation	1.90851	0.148301	0.25	4	1	3	756	18486
GO:0072137	condensed mesenchymal cell proliferation	1.90851	0.148301	0.25	4	1	3	756	18486
GO:2000525	positive regulation of T cell costimulation	1.90851	0.148301	0.25	4	1	3	756	18486
GO:0046661	male sex differentiation	1.90851	0.148301	0.25	4	1	3	756	18486
GO:2000627	positive regulation of miRNA catabolic process	1.90851	0.148301	0.25	4	1	3	756	18486
GO:2000670	positive regulation of dendritic cell apoptotic process	1.90851	0.148301	0.25	4	1	3	756	18486
GO:0046813	receptor-mediated virion attachment to host cell	1.90851	0.148301	0.25	4	1	3	756	18486
GO:0097016	L27 domain binding	1.90851	0.148301	0.25	4	1	3	756	18486
GO:2001023	regulation of response to drug	1.90851	0.148301	0.25	4	1	3	756	18486
GO:0072584	caveolin-mediated endocytosis	1.90851	0.148301	0.25	4	1	3	756	18486
GO:0097199	cysteine-type endopeptidase activity involved in apoptotic signaling pathway	1.90851	0.148301	0.25	4	1	3	756	18486
GO:2001200	positive regulation of dendritic cell differentiation	1.90851	0.148301	0.25	4	1	3	756	18486
GO:0022810	membrane potential driven uniporter activity	1.90851	0.148301	0.25	4	1	3	756	18486
GO:2001301	lipoxin biosynthetic process	1.90851	0.148301	0.25	4	1	3	756	18486
GO:1901314	regulation of histone H2A K63-linked ubiquitination	1.90851	0.148301	0.25	4	1	3	756	18486
GO:1901315	negative regulation of histone H2A K63-linked ubiquitination	1.90851	0.148301	0.25	4	1	3	756	18486
GO:0023021	termination of signal transduction	1.90851	0.148301	0.25	4	1	3	756	18486
GO:1901407	regulation of phosphorylation of RNA polymerase II C-terminal domain	1.90851	0.148301	0.25	4	1	3	756	18486
GO:0097500	receptor localization to non-motile cilium	1.90851	0.148301	0.25	4	1	3	756	18486
GO:0097490	sympathetic neuron projection extension	1.90851	0.148301	0.25	4	1	3	756	18486
GO:0097491	sympathetic neuron projection guidance	1.90851	0.148301	0.25	4	1	3	756	18486
GO:1901483	regulation of transcription factor catabolic process	1.90851	0.148301	0.25	4	1	3	756	18486
GO:1901485	positive regulation of transcription factor catabolic process	1.90851	0.148301	0.25	4	1	3	756	18486
GO:0097647	amylin receptor signaling pathway	1.90851	0.148301	0.25	4	1	3	756	18486
GO:0097681	double-strand break repair via alternative nonhomologous end joining	1.90851	0.148301	0.25	4	1	3	756	18486
GO:1901896	positive regulation of ATPase-coupled calcium transmembrane transporter activity	1.90851	0.148301	0.25	4	1	3	756	18486
GO:0048104	establishment of body hair or bristle planar orientation	1.90851	0.148301	0.25	4	1	3	756	18486
GO:0048105	establishment of body hair planar orientation	1.90851	0.148301	0.25	4	1	3	756	18486
GO:0048200	Golgi transport vesicle coating	1.90851	0.148301	0.25	4	1	3	756	18486
GO:0048205	COPI coating of Golgi vesicle	1.90851	0.148301	0.25	4	1	3	756	18486
GO:0048295	positive regulation of isotype switching to IgE isotypes	1.90851	0.148301	0.25	4	1	3	756	18486
GO:1902261	positive regulation of delayed rectifier potassium channel activity	1.90851	0.148301	0.25	4	1	3	756	18486
GO:1902336	positive regulation of retinal ganglion cell axon guidance	1.90851	0.148301	0.25	4	1	3	756	18486
GO:1902566	regulation of eosinophil activation	1.90851	0.148301	0.25	4	1	3	756	18486
GO:0098683	cochlear hair cell ribbon synapse	1.90851	0.148301	0.25	4	1	3	756	18486
GO:0000026	alpha-1,2-mannosyltransferase activity	1.90851	0.148301	0.25	4	1	3	756	18486
GO:1902946	protein localization to early endosome	1.90851	0.148301	0.25	4	1	3	756	18486
GO:0000322	storage vacuole	1.90851	0.148301	0.25	4	1	3	756	18486
GO:1903361	protein localization to basolateral plasma membrane	1.90851	0.148301	0.25	4	1	3	756	18486
GO:0050473	arachidonate 15-lipoxygenase activity	1.90851	0.148301	0.25	4	1	3	756	18486
GO:1903439	calcitonin family receptor complex	1.90851	0.148301	0.25	4	1	3	756	18486
GO:0099541	trans-synaptic signaling by lipid	1.90851	0.148301	0.25	4	1	3	756	18486
GO:1903503	ATPase inhibitor complex	1.90851	0.148301	0.25	4	1	3	756	18486
GO:0099542	trans-synaptic signaling by endocannabinoid	1.90851	0.148301	0.25	4	1	3	756	18486
GO:1903542	negative regulation of exosomal secretion	1.90851	0.148301	0.25	4	1	3	756	18486
GO:1903803	L-glutamine import across plasma membrane	1.90851	0.148301	0.25	4	1	3	756	18486
GO:1903842	response to arsenite ion	1.90851	0.148301	0.25	4	1	3	756	18486
GO:1903843	cellular response to arsenite ion	1.90851	0.148301	0.25	4	1	3	756	18486
GO:1903899	positive regulation of PERK-mediated unfolded protein response	1.90851	0.148301	0.25	4	1	3	756	18486
GO:1903936	cellular response to sodium arsenite	1.90851	0.148301	0.25	4	1	3	756	18486
GO:1904253	positive regulation of bile acid metabolic process	1.90851	0.148301	0.25	4	1	3	756	18486
GO:0051377	mannose-ethanolamine phosphotransferase activity	1.90851	0.148301	0.25	4	1	3	756	18486
GO:0051466	positive regulation of corticotropin-releasing hormone secretion	1.90851	0.148301	0.25	4	1	3	756	18486
GO:1904380	endoplasmic reticulum mannose trimming	1.90851	0.148301	0.25	4	1	3	756	18486
GO:0001550	ovarian cumulus expansion	1.90851	0.148301	0.25	4	1	3	756	18486
GO:1904480	positive regulation of intestinal absorption	1.90851	0.148301	0.25	4	1	3	756	18486
GO:0051581	negative regulation of neurotransmitter uptake	1.90851	0.148301	0.25	4	1	3	756	18486
GO:0001648	proteinase-activated receptor activity	1.90851	0.148301	0.25	4	1	3	756	18486
GO:0051612	negative regulation of serotonin uptake	1.90851	0.148301	0.25	4	1	3	756	18486
GO:1904538	regulation of glycolytic process through fructose-6-phosphate	1.90851	0.148301	0.25	4	1	3	756	18486
GO:1904539	negative regulation of glycolytic process through fructose-6-phosphate	1.90851	0.148301	0.25	4	1	3	756	18486
GO:1904616	regulation of actin binding	1.90851	0.148301	0.25	4	1	3	756	18486
GO:1904731	positive regulation of intestinal lipid absorption	1.90851	0.148301	0.25	4	1	3	756	18486
GO:0002018	renin-angiotensin regulation of aldosterone production	1.90851	0.148301	0.25	4	1	3	756	18486
GO:0001966	thigmotaxis	1.90851	0.148301	0.25	4	1	3	756	18486
GO:0051939	gamma-aminobutyric acid import	1.90851	0.148301	0.25	4	1	3	756	18486
GO:1904878	negative regulation of calcium ion transmembrane transport via high voltage-gated calcium channel	1.90851	0.148301	0.25	4	1	3	756	18486
GO:1905069	allantois development	1.90851	0.148301	0.25	4	1	3	756	18486
GO:1904997	regulation of leukocyte adhesion to arterial endothelial cell	1.90851	0.148301	0.25	4	1	3	756	18486
GO:1905205	positive regulation of connective tissue replacement	1.90851	0.148301	0.25	4	1	3	756	18486
GO:0002337	B-1a B cell differentiation	1.90851	0.148301	0.25	4	1	3	756	18486
GO:0002431	Fc receptor mediated stimulatory signaling pathway	1.90851	0.148301	0.25	4	1	3	756	18486
GO:1905310	regulation of cardiac neural crest cell migration involved in outflow tract morphogenesis	1.90851	0.148301	0.25	4	1	3	756	18486
GO:0052403	negative regulation by host of symbiont catalytic activity	1.90851	0.148301	0.25	4	1	3	756	18486
GO:1905320	regulation of mesenchymal stem cell migration	1.90851	0.148301	0.25	4	1	3	756	18486
GO:1905322	positive regulation of mesenchymal stem cell migration	1.90851	0.148301	0.25	4	1	3	756	18486
GO:1905457	negative regulation of lymphoid progenitor cell differentiation	1.90851	0.148301	0.25	4	1	3	756	18486
GO:1905600	regulation of receptor-mediated endocytosis involved in cholesterol transport	1.90851	0.148301	0.25	4	1	3	756	18486
GO:1905636	positive regulation of RNA polymerase II regulatory region sequence-specific DNA binding	1.90851	0.148301	0.25	4	1	3	756	18486
GO:0002767	immune response-inhibiting cell surface receptor signaling pathway	1.90851	0.148301	0.25	4	1	3	756	18486
GO:0003105	negative regulation of glomerular filtration	1.90851	0.148301	0.25	4	1	3	756	18486
GO:1905879	regulation of oogenesis	1.90851	0.148301	0.25	4	1	3	756	18486
GO:0003418	growth plate cartilage chondrocyte differentiation	1.90851	0.148301	0.25	4	1	3	756	18486
GO:0003917	DNA topoisomerase type I (single strand cut, ATP-independent) activity	1.90851	0.148301	0.25	4	1	3	756	18486
GO:0004336	galactosylceramidase activity	1.90851	0.148301	0.25	4	1	3	756	18486
GO:0004430	1-phosphatidylinositol 4-kinase activity	1.90851	0.148301	0.25	4	1	3	756	18486
GO:0004459	L-lactate dehydrogenase activity	1.90851	0.148301	0.25	4	1	3	756	18486
GO:0030035	microspike assembly	1.90851	0.148301	0.25	4	1	3	756	18486
GO:0004809	tRNA (guanine-N2-)-methyltransferase activity	1.90851	0.148301	0.25	4	1	3	756	18486
GO:0140346	phosphatidylserine flippase activity	1.90851	0.148301	0.25	4	1	3	756	18486
GO:0004974	leukotriene receptor activity	1.90851	0.148301	0.25	4	1	3	756	18486
GO:0005143	interleukin-12 receptor binding	1.90851	0.148301	0.25	4	1	3	756	18486
GO:0055118	negative regulation of cardiac muscle contraction	1.90851	0.148301	0.25	4	1	3	756	18486
GO:0005176	ErbB-2 class receptor binding	1.90851	0.148301	0.25	4	1	3	756	18486
GO:0140545	ATP-dependent protein disaggregase activity	1.90851	0.148301	0.25	4	1	3	756	18486
GO:0140680	histone H3K36me/H3K36me2 demethylase activity	1.90851	0.148301	0.25	4	1	3	756	18486
GO:0005351	carbohydrate:proton symporter activity	1.90851	0.148301	0.25	4	1	3	756	18486
GO:0140684	histone H3K9me2/H3K9me3 demethylase activity	1.90851	0.148301	0.25	4	1	3	756	18486
GO:0030886	negative regulation of myeloid dendritic cell activation	1.90851	0.148301	0.25	4	1	3	756	18486
GO:0030899	calcium-dependent ATPase activity	1.90851	0.148301	0.25	4	1	3	756	18486
GO:0031077	post-embryonic camera-type eye development	1.90851	0.148301	0.25	4	1	3	756	18486
GO:0140955	histone H3K36 trimethyltransferase activity	1.90851	0.148301	0.25	4	1	3	756	18486
GO:0031161	phosphatidylinositol catabolic process	1.90851	0.148301	0.25	4	1	3	756	18486
GO:0005899	insulin receptor complex	1.90851	0.148301	0.25	4	1	3	756	18486
GO:0006408	snRNA export from nucleus	1.90851	0.148301	0.25	4	1	3	756	18486
GO:0032077	positive regulation of deoxyribonuclease activity	1.90851	0.148301	0.25	4	1	3	756	18486
GO:0006741	NADP biosynthetic process	1.90851	0.148301	0.25	4	1	3	756	18486
GO:0032278	positive regulation of gonadotropin secretion	1.90851	0.148301	0.25	4	1	3	756	18486
GO:0032379	positive regulation of intracellular lipid transport	1.90851	0.148301	0.25	4	1	3	756	18486
GO:0032461	positive regulation of protein oligomerization	1.90851	0.148301	0.25	4	1	3	756	18486
GO:0032474	otolith morphogenesis	1.90851	0.148301	0.25	4	1	3	756	18486
GO:0032484	Ral protein signal transduction	1.90851	0.148301	0.25	4	1	3	756	18486
GO:0007060	male meiosis chromosome segregation	1.90851	0.148301	0.25	4	1	3	756	18486
GO:0032487	regulation of Rap protein signal transduction	1.90851	0.148301	0.25	4	1	3	756	18486
GO:0007258	JUN phosphorylation	1.90851	0.148301	0.25	4	1	3	756	18486
GO:0007386	compartment pattern specification	1.90851	0.148301	0.25	4	1	3	756	18486
GO:0033031	positive regulation of neutrophil apoptotic process	1.90851	0.148301	0.25	4	1	3	756	18486
GO:0007525	somatic muscle development	1.90851	0.148301	0.25	4	1	3	756	18486
GO:0033183	negative regulation of histone ubiquitination	1.90851	0.148301	0.25	4	1	3	756	18486
GO:0033353	S-adenosylmethionine cycle	1.90851	0.148301	0.25	4	1	3	756	18486
GO:0008065	establishment of blood-nerve barrier	1.90851	0.148301	0.25	4	1	3	756	18486
GO:0008295	spermidine biosynthetic process	1.90851	0.148301	0.25	4	1	3	756	18486
GO:0008422	beta-glucosidase activity	1.90851	0.148301	0.25	4	1	3	756	18486
GO:0008440	inositol-1,4,5-trisphosphate 3-kinase activity	1.90851	0.148301	0.25	4	1	3	756	18486
GO:0009204	deoxyribonucleoside triphosphate catabolic process	1.90851	0.148301	0.25	4	1	3	756	18486
GO:0009217	purine deoxyribonucleoside triphosphate catabolic process	1.90851	0.148301	0.25	4	1	3	756	18486
GO:0060214	endocardium formation	1.90851	0.148301	0.25	4	1	3	756	18486
GO:0060281	regulation of oocyte development	1.90851	0.148301	0.25	4	1	3	756	18486
GO:0010387	COP9 signalosome assembly	1.90851	0.148301	0.25	4	1	3	756	18486
GO:0120325	NuRD complex binding	1.90851	0.148301	0.25	4	1	3	756	18486
GO:0060414	aorta smooth muscle tissue morphogenesis	1.90851	0.148301	0.25	4	1	3	756	18486
GO:0060528	secretory columnal luminar epithelial cell differentiation involved in prostate glandular acinus development	1.90851	0.148301	0.25	4	1	3	756	18486
GO:0009597	detection of virus	1.90851	0.148301	0.25	4	1	3	756	18486
GO:0010698	acetyltransferase activator activity	1.90851	0.148301	0.25	4	1	3	756	18486
GO:0060686	negative regulation of prostatic bud formation	1.90851	0.148301	0.25	4	1	3	756	18486
GO:0010754	negative regulation of cGMP-mediated signaling	1.90851	0.148301	0.25	4	1	3	756	18486
GO:0035441	cell migration involved in vasculogenesis	1.90851	0.148301	0.25	4	1	3	756	18486
GO:0060903	positive regulation of meiosis I	1.90851	0.148301	0.25	4	1	3	756	18486
GO:0035658	Mon1-Ccz1 complex	1.90851	0.148301	0.25	4	1	3	756	18486
GO:0035799	ureter maturation	1.90851	0.148301	0.25	4	1	3	756	18486
GO:0035860	glial cell-derived neurotrophic factor receptor signaling pathway	1.90851	0.148301	0.25	4	1	3	756	18486
GO:0035880	embryonic nail plate morphogenesis	1.90851	0.148301	0.25	4	1	3	756	18486
GO:0036019	endolysosome	1.90851	0.148301	0.25	4	1	3	756	18486
GO:0061520	Langerhans cell differentiation	1.90851	0.148301	0.25	4	1	3	756	18486
GO:0086046	membrane depolarization during SA node cell action potential	1.90851	0.148301	0.25	4	1	3	756	18486
GO:0036145	dendritic cell homeostasis	1.90851	0.148301	0.25	4	1	3	756	18486
GO:0086098	angiotensin-activated signaling pathway involved in heart process	1.90851	0.148301	0.25	4	1	3	756	18486
GO:0036150	phosphatidylserine acyl-chain remodeling	1.90851	0.148301	0.25	4	1	3	756	18486
GO:0036149	phosphatidylinositol acyl-chain remodeling	1.90851	0.148301	0.25	4	1	3	756	18486
GO:0061723	glycophagy	1.90851	0.148301	0.25	4	1	3	756	18486
GO:1990131	Gtr1-Gtr2 GTPase complex	1.90851	0.148301	0.25	4	1	3	756	18486
GO:0061753	substrate localization to autophagosome	1.90851	0.148301	0.25	4	1	3	756	18486
GO:0036335	intestinal stem cell homeostasis	1.90851	0.148301	0.25	4	1	3	756	18486
GO:0036343	psychomotor behavior	1.90851	0.148301	0.25	4	1	3	756	18486
GO:0061789	dense core granule priming	1.90851	0.148301	0.25	4	1	3	756	18486
GO:0061833	protein localization to tricellular tight junction	1.90851	0.148301	0.25	4	1	3	756	18486
GO:0036486	ventral trunk neural crest cell migration	1.90851	0.148301	0.25	4	1	3	756	18486
GO:1990501	exon-exon junction subcomplex mago-y14	1.90851	0.148301	0.25	4	1	3	756	18486
GO:1990809	endoplasmic reticulum tubular network membrane organization	1.90851	0.148301	0.25	4	1	3	756	18486
GO:1990926	short-term synaptic potentiation	1.90851	0.148301	0.25	4	1	3	756	18486
GO:0038027	apolipoprotein A-I-mediated signaling pathway	1.90851	0.148301	0.25	4	1	3	756	18486
GO:0038171	cannabinoid signaling pathway	1.90851	0.148301	0.25	4	1	3	756	18486
GO:0038189	neuropilin signaling pathway	1.90851	0.148301	0.25	4	1	3	756	18486
GO:0014038	regulation of Schwann cell differentiation	1.90851	0.148301	0.25	4	1	3	756	18486
GO:0014040	positive regulation of Schwann cell differentiation	1.90851	0.148301	0.25	4	1	3	756	18486
GO:0090024	negative regulation of neutrophil chemotaxis	1.90851	0.148301	0.25	4	1	3	756	18486
GO:0150001	primary dendrite	1.90851	0.148301	0.25	4	1	3	756	18486
[truncated: 5,516 more rows]
