# Supplementary material for: Dysregulated Treg repair responses lead to chronic rejection after heart transplantation
Source: J Clin Invest. 2024 Dec 2;134(23):e173593. doi: 10.1172/JCI173593 (PMC11601918; doi:10.1172/JCI173593)
Supplement: Supplemental data set 3 [file jci-134-173593-s012.xlsx]

## Sheet: Pan Up-regulated Comparison
																		Expression (Lsmean)
	Gene	Tissue Expression (Munoz-Rojas/Mathis Nature Reviews Immunology 2021)							IL33 bm12 v IL133-/- bm12 RNAseq Data Figure 3										IL33+			IL33 KO
		Skin	VAT	Intestines	Muscle	Brain				Gene Expression ID	P-value	FDR step up	Ratio	Fold change	LSMean(HTO1,HTO2,HTO3)	LSMean(HTO4,HTO5,HTO6)		Gene Expression ID	LSMean(HTO1)	LSMean(HTO2)	LSMean(HTO3)	LSMean(HTO4)	LSMean(HTO5)	LSMean(HTO6)
Pan-tissue	Cxcr6	3.84097	4.94067	4.40528	3.86495	1.78252	Chemokine		Effector Molecule	Ltb4r1	0.0015252	0.15685	6.84056	6.84056	45.3871	6.635		Areg	82.08	856.69	380.14	37.63	69.32	262.41
	Ccr2	3.72723	4.64423	2.58314	3.88338	1.10634	Chemokine		Effector Molecule	Areg	6.41458e-06	0.00195872	3.57076	3.57076	439.635	123.121		Smim3	101.18	248.86	123.82	36.37	35.88	148.52
	Ccr1	5.67775	8.28627	3.60674	4.63226	2.53034	Chemokine		Receptor	Il1rl1	0.009	0.467	1.2	1.2	499	415		Il1rl1	306.25	578.6	611.93	170.27	213.77	859.7
	Ccrl2	4.32275	4.43404	4.20381	3.04971	1.73592	Chemokine		Undefined	D16Ertd472e	0.01918	0.676171	1.53396	1.53396	436.375	284.476		Plin2	132.85	45.44	58.08	27.71	21.48	1
	Ccr8	2.92032	2.51464	2.50616	2.62089	2.34789	Chemokine		Activation	Dusp4	1.05128e-06	0.000453604	2.10099	2.10099	180.585	85.9526		Gadd45b	160.64	391.81	450.22	149.88	81.49	132.74
	Cd274	1.29966	2.00124	1.32885	1.00382	1.33705	Co-inhibitory molecules		Activation	Fos	0.0499321	1	2.57942	2.57942	349.502	135.496		Dusp4	112.92	174.04	254.8	90.25	92.56	75.04
	Ctla4	2.95478	2.75085	3.71166	2.24463	2.03271	Co-inhibitory molecules		Activation	Gadd45b	0.0296015	0.833376	2.75379	2.75379	334.223	121.368		Ltb4r1	55.66	62.82	17.68	17.9	1	1
	Ltb4r1	6.40382	7.12748	3.00717	3.85104	1.42051	Effector Molecule		Activation	Nr4a1	1.87191e-05	0.00508955	2.70452	2.70452	866.897	320.536		D16Ertd472e	414.87	486.06	408.2	177.74	344.42	331.27
	Areg	8.02048	8.98246	6.64234	5.9125	3.07024	Effector Molecule		TF	Plin2	0.000430715	0.0642769	4.7096	4.7096	78.7925	16.7302		Nr4a1	450.13	886.06	1264.5	319.86	326.19	315.56
	Il10	7.57634	8.26766	6.60582	4.99225	2.24047	Effector Molecule		TF	Smim3	0.000315523	0.0501001	2.14645	2.14645	157.955	73.5889		Perp	28.33	9.85	42.5	80.13	77.73	43.39
	Fgl2	4.27521	4.81187	3.36113	3.65513	1.83465	Effector Molecule		Apoptosis	Perp	0.0342095	0.873843	0.400909	-2.49433	26.8941	67.0828		Fos	196.74	549.68	302.08	136.31	168.03	102.15
	Ebi3	1.59916	1.22541	1.04492	1.2242	1.51735	Effector Molecule
	Metrnl	5.13604	6.37864	2.67729	8.71627	3.09828	Effector Molecule
	Gzmb	3.63216	4.02191	6.12346	4.93664	2.5937	Effector Molecule
	Il1rl1	3.33081	5.44091	1.40331	2.91119	2.41153	Receptor
	Nfil3	4.26632	4.67687	4.16853	3.61305	2.20473	TF		TF	Nfil3	0.615482	1	0.876631	-1.14073	197.009	224.734
	Hif1a	1.51913	1.74402	1.2389	1.89871	1.42429	TF		TF	Hif1a	0.582261	1	1.38025	1.38025	1325.04	960.001
	Irf4	2.15211	1.94639	2.01572	2.31499	1.71221	TF		TF	Irf4	0.386283	1	1.0338	1.0338	59.7215	57.7687
	Rora	4.20637	4.64358	3.22265	2.3821	1.02115	TF		TF	Rora	0.464425	1	1.12255	1.12255	849.137	756.436
	Id2	3.81239	4.58704	3.46749	2.8045	1.71362	TF		TF	Id2	0.940613	1	0.717068	-1.39457	1910.07	2663.72
									Chemokine	Cxcr6	0.301963	1	0.967211	-1.0339	584.17	603.973
	2210408F21Rik	2.75057	2.74412	2.84969	2.51949	2.02587			Chemokine	Ccr2	0.93692	1	0.822173	-1.21629	237.486	288.852
	Adam8	4.52238	4.95774	3.4026	2.96953	1.19857			Chemokine	Ccr1	0.16868	1	5.31277	5.31277	23.2307	4.37262
	Anxa4	2.11251	1.9478	1.32324	2.0394	1.61068			Chemokine	Ccrl2	0.827835	1	0.697479	-1.43374	16.4808	23.6291
	Arl5a	2.72169	2.55704	1.99584	2.18581	1.14739			Chemokine	Ccr8	0.167681	1	1.83802	1.83802	11.6567	6.34197
	Arl5b	2.88804	4.02845	2.41335	1.39588	1.45591			Co-inhibitory molecules	Cd274	0.48913	1	1.2723	1.2723	181.155	142.384
	Asns	2.52335	1.85027	1.68243	3.09202	3.08597			Co-inhibitory molecules	Ctla4	0.073146	1	0.82549	-1.2114	1404.04	1700.86
	Atf3	5.67795	7.5288	7.09438	9.45366	2.25932			Effector Molecule	Il10	0.997422	1	1.16518	1.16518	415.64	356.717
	Bambi	11.3871	12.4046	4.88827	5.20627	2.94464			Effector Molecule	Fgl2	0.651131	1	1.25916	1.25916	449.637	357.094
	Bcl2a1b	1.73074	2.44538	1.9384	1.37521	1.03076			Effector Molecule	Ebi3	0.874448	1	0.682019	-1.46623	2.22926	3.26862
	Bcl2l1	2.71992	2.69955	1.32098	1.22793	1.52503			Effector Molecule	Metrnl	0.694896	1	0.949272	-1.05344	64.1141	67.5403
	Bhlhe40	2.91457	4.18983	4.69927	2.09571	1.91063			Effector Molecule	Gzmb	0.242239	1	1.36621	1.36621	191.746	140.348
	Ccdc184	11.365	11.932	5.38771	7.65545	2.59142
	Cdkn1a	7.81385	9.30813	5.77639	6.19485	2.55122
	Cenpl	2.1386	2.55365	2.17618	1.41284	1.00897
	Coq10b	4.25912	4.67869	3.34293	2.37088	1.36282
	Crem	4.73714	5.46559	4.12781	3.35151	2.31307
	Csrnp1	4.02447	3.51709	3.31789	2.75481	2.18789
	Ctla2a	3.70867	4.45453	3.09451	5.52574	2.76225
	Cxcl2	8.10969	11.2012	4.83921	4.44578	3.74925
	D16Ertd472e	1.83488	2.55124	2.50451	1.42485	1.71258
	Dennd4a	3.51655	3.77684	1.84338	2.24112	1.37432
	Dgat1	3.82262	5.30472	3.82449	2.59233	2.33855
	Dusp1	6.42338	5.99932	3.22123	3.57902	1.72278
	Dusp10	1.31777	3.80296	3.58579	1.14118	2.10592				2210408F21Rik	0.742906	1	2.75735	2.75735	2.75735	1
	Dusp14	4.79514	6.1366	3.70429	3.00642	2.11026				Adam8	0.389814	1	1.15491	1.15491	97.2639	84.2174
	Dusp4	3.12365	3.41053	3.62263	3.45898	3.02244				Anxa4	0.749283	1	0.756698	-1.32153	16.8884	22.3185
	Dusp5	2.85702	4.56692	3.73824	1.85822	1.34263				Arl5a	0.0646435	1	0.663395	-1.5074	170.634	257.214
	Egln3	4.25516	4.95512	3.04523	2.47281	1.64728				Arl5b	0.154519	1	1.94018	1.94018	146.834	75.6804
	Ell2	3.43647	5.14028	3.27484	1.58313	2.37821				Asns	0.723904	1	0.734886	-1.36076	3.30128	4.49223
	Errfi1	3.47464	3.20396	4.03037	2.24833	1.46027				Atf3	0.334023	1	2.33485	2.33485	64.6091	27.6716
	Ets2	2.22284	3.14186	2.54441	1.83233	2.56474				Bambi	0.425293	1	2.7316	2.7316	35.7031	13.0704
	Fam110a	4.49949	4.33815	3.17349	3.1508	1.75909				Bcl2a1b	0.182428	1	1.03724	1.03724	136.873	131.96
	Fam46a	2.64152	3.16182	3.42802	2.16862	2.49752				Bcl2l1	0.871873	1	1.10855	1.10855	334.775	301.995
	Fos	8.04053	6.85989	4.10723	4.20168	1.99647				Bhlhe40	0.101784	1	1.2413	1.2413	1302.2	1049.06
	Fosb	9.08447	9.92817	5.66193	3.92731	1.76236				Ccdc184	0.221773	1	0.798674	-1.25208	8.87966	11.118
	Fosl2	7.70955	8.67778	6.0969	4.59521	2.49251				Cdkn1a	0.907616	1	0.98063	-1.01975	242.216	247
	Frmd4b	3.07634	2.63682	2.31897	2.02597	1.42731				Cenpl	0.186191	1	1.38782	1.38782	42.2558	30.4476
	Furin	1.61729	2.08218	2.35456	1.40219	1.73757				Coq10b	0.134428	1	1.3253	1.3253	168.874	127.423
	Gadd45b	5.18542	5.87476	4.64832	3.33243	1.33312				Crem	0.163093	1	0.824079	-1.21348	1402.01	1701.3
	Gem	6.54918	6.65339	3.96595	4.33318	2.4185				Csrnp1	0.768314	1	1.14252	1.14252	555.561	486.259
	Gla	3.1597	5.18965	3.51127	3.88033	1.61742				Ctla2a	0.445639	1	0.736129	-1.35846	362.055	491.836
	Glrx	1.97164	2.70597	1.4558	2.46778	1.03911				Cxcl2	0.594643	1	1.92813	1.92813	240.875	124.927
	Gm14005	2.9567	2.0088	1.3526	2.91438	1.47638
	Gm6637	1.60276	2.23868	1.38144	1.28612	1.49656				Dennd4a	0.139442	1	1.41432	1.41432	646.824	457.339
	Gna13	1.1609	1.51081	1.7816	1.25483	1.24378				Dgat1	0.537746	1	1.1818	1.1818	1176.31	995.359
	Got1	2.32666	3.06865	3.25214	1.72647	2.53637				Dusp1	0.873282	1	1.44014	1.44014	885.566	614.915
	Gpr132	1.36576	2.80479	2.24601	1.19946	1.3144				Dusp10	0.0613338	1	1.04503	1.04503	242.717	232.258
	Gprc5a	6.04976	5.84539	3.50979	2.54722	2.36725				Dusp14	0.568645	1	1.24628	1.24628	93.5782	75.0859
	Hilpda	2.17077	4.41042	3.26933	3.02334	2.45795
	Hspa1a	10.5165	9.48178	11.1675	12.0336	2.02607				Dusp5	0.825036	1	1.08956	1.08956	1051.25	964.843
	Hspa2	3.79426	5.35326	3.77769	3.21296	1.39575				Egln3	0.159416	1	1.65852	1.65852	49.1251	29.6199
	Icos	2.49513	1.11895	2.40989	2.66866	1.55519				Ell2	0.719947	1	1.1067	1.1067	593.24	536.046
	Ifrd1	2.82353	4.63931	3.86959	2.34166	2.00284				Errfi1	0.523719	1	1.38348	1.38348	103.908	75.1066
	Junb	6.54199	5.59136	2.88994	2.59657	1.19476				Ets2	0.990112	1	1.15042	1.15042	222.97	193.816
	Kdm6b	2.67224	3.5181	1.94779	1.30238	1.77774				Fam110a	0.202097	1	0.862707	-1.15914	127.479	147.766
	Lig1	1.70668	1.12468	1.03509	1.31144	2.67214
	Lilrb4a	3.01843	6.32829	3.95079	2.41212	1.01287
	Lmnb1	2.22617	2.31474	1.21028	1.76045	1.32904				Fosb	0.544095	1	1.66479	1.66479	326.516	196.13
	Mir22hg	3.38561	4.25478	3.38288	2.88237	1.18411				Fosl2	0.617137	1	1.25302	1.25302	1364.16	1088.69
	Mt1	3.26592	5.56391	1.76558	4.81115	2.90282				Frmd4b	0.501865	1	1.36378	1.36378	118.252	86.7086
	Mxd1	2.17153	3.02279	2.61929	2.20841	2.71248				Furin	0.38501	1	1.15421	1.15421	453.699	393.083
	N4bp1	1.83923	1.28983	1.7123	1.79759	1.05391
	Nfkbid	3.83133	3.78114	3.01611	2.79742	1.90084				Gem	0.0608395	1	2.1492	2.1492	234.105	108.926
	Nfkbiz	4.40321	5.56297	3.86233	2.2585	2.29537				Gla	0.489896	1	0.65975	-1.51573	18.5776	28.1585
	Nr4a1	5.48982	5.80323	4.75352	3.25022	2.07651
	Nr4a2	6.3322	7.66959	4.78425	3.33758	1.49676				Glrx	0.515664	1	0.911606	-1.09696	176.136	193.215
	Nr4a3	5.30121	6.0453	4.36402	2.70443	2.63989
	Odc1	2.11594	3.71025	3.21029	2.91342	2.42065				Gna13	0.862487	1	1.0971	1.0971	1130.38	1030.34
	P2ry10	1.77688	2.35615	2.43814	1.24193	1.54196				Got1	0.520873	1	0.932416	-1.07248	810.145	868.867
	Pde4d	2.08098	1.84773	2.08932	1.35424	2.05009				Gpr132	0.870899	1	1.15421	1.15421	732.533	634.661
	Per1	3.58865	4.52509	3.38801	1.93714	1.97595				Gprc5a	0.9864	1	1.05538	1.05538	24.3593	23.081
	Perp	6.60776	6.54843	4.49474	2.21666	2.3804				Hilpda	0.0866031	1	1.96937	1.96937	381.091	193.509
	Phlda1	2.3926	3.73788	2.95419	2.51407	1.83839				Hspa1a	0.205861	1	5.66828	5.66828	87.0401	15.3557
	Plin2	2.33607	5.02648	1.86085	1.98806	1.22699				Hspa2	0.0367189	0.907543	0.377239	-2.65084	23.8385	63.1921
	Plk2	4.02537	3.8259	2.89103	1.64154	2.18688				Icos	0.874605	1	0.942383	-1.06114	945.389	1003.19
	Pmaip1	2.95453	4.13376	3.92758	2.41232	1.31351				Ifrd1	0.00319167	0.263951	1.31781	1.31781	890.326	675.611
	Ppp1r15a	4.57228	5.08582	2.97597	3.50126	1.99914				Junb	0.746793	1	1.22089	1.22089	4990.48	4087.59
	Pqlc1	2.86767	3.18916	2.41019	2.14085	1.91286				Kdm6b	0.753192	1	1.12918	1.12918	894.595	792.255
	Rab11fip1	2.47833	3.11496	1.54222	1.08781	1.28643				Lig1	0.157129	1	0.49891	-2.00437	27.157	54.4327
	Rap2a	3.53516	2.17964	1.71329	2.32254	1.15104				Lilrb4a	0.191538	1	1.39194	1.39194	127.087	91.3019
	Rgcc	4.09162	3.34475	1.89959	1.57986	1.02539				Lmnb1	0.993711	1	0.977796	-1.02271	473.644	484.399
	Rgs2	4.96455	6.36634	4.51579	5.26473	2.9066				Mir22hg	0.0957509	1	1.7135	1.7135	101.839	59.4334
	Rnase4	2.9699	1.95317	2.34333	2.56089	1.6351				Mt1	0.463544	1	0.85263	-1.17284	161.801	189.766
	Rnf125	2.7314	3.5437	1.85693	2.25615	1.02518				Mxd1	0.265889	1	1.37692	1.37692	439.961	319.524
	Runx2	2.7357	3.25802	1.77128	2.59578	1.08316				N4bp1	0.00437228	0.311043	1.50605	1.50605	315.528	209.506
	Samsn1	3.6662	4.1224	2.56303	2.15237	1.64323				Nfkbid	0.0276494	0.79998	2.58936	2.58936	180.38	69.662
	Sgk1	1.7873	1.5056	2.05017	1.81248	2.14548				Nfkbiz	0.00734615	0.416937	1.79473	1.79473	488.207	272.023
	Sik1	5.02246	5.66186	3.6845	3.12099	1.85129
	Slc15a3	2.92216	3.93166	2.88399	4.46547	1.70385				Nr4a2	0.946134	1	1.09098	1.09098	553.295	507.156
	Slc16a3	4.38073	2.64722	1.06098	2.32216	2.49383				Nr4a3	0.841166	1	1.13378	1.13378	989.901	873.1
	Slc16a6	1.87289	2.32552	3.1297	1.69162	1.08379				Odc1	0.250552	1	0.880245	-1.13605	1528.35	1736.28
	Slc25a19	1.55139	2.44714	1.03667	1.9701	1.19531				P2ry10	0.68668	1	0.87956	-1.13693	614.513	698.66
	Slc52a3	2.41462	2.87239	1.48227	2.1682	1.00423				Pde4d	0.46814	1	0.922131	-1.08444	183.828	199.352
	Smim3	5.39245	6.70768	3.85368	4.97	1.84032				Per1	0.677614	1	0.961322	-1.04023	154.615	160.836
	Snx18	2.38387	3.34749	2.19986	1.49545	2.08743				Perp	0.0342095	0.873843	0.400909	-2.49433	26.8941	67.0828
	Snx9	2.52855	2.66403	1.37717	2.58722	1.47314				Phlda1	0.12853	1	1.04466	1.04466	326.788	312.817
	Spty2d1	3.25284	3.97914	3.73382	2.23641	1.12429
	Stx11	3.50305	3.43866	1.88004	2.09995	1.24238				Plk2	0.311916	1	0.604802	-1.65343	25.4369	42.0582
	Sytl3	3.08765	5.7406	4.17144	3.10517	1.78023				Pmaip1	0.795825	1	1.08986	1.08986	73.7854	67.7019
	Tex2	1.51564	1.07038	1.69447	1.62721	1.80388				Ppp1r15a	0.0688464	1	1.38386	1.38386	424.558	306.792
	Tgif1	2.9236	3.43797	3.06306	2.85584	1.868				Pqlc1	0.753845	1	1.13631	1.13631	118.136	103.965
	Tnfaip3	4.84595	5.92369	4.73966	3.64989	2.14396				Rab11fip1	0.0515453	1	1.28496	1.28496	173.676	135.161
	Tnfrsf10b	3.88795	3.9295	2.536	2.93319	1.9404				Rap2a	0.0939808	1	0.356211	-2.80732	41.2261	115.735
	Tnfrsf4	1.02139	1.47482	1.75195	1.16361	1.30329				Rgcc	0.270582	1	1.45527	1.45527	80.9375	55.617
	Tob2	3.10488	3.48748	2.97476	1.57836	1.1467				Rgs2	0.0627799	1	1.54467	1.54467	1632.6	1056.93
	Tubb6	4.85296	4.04402	1.73842	3.23132	2.5759				Rnase4	0.969221	1	1.08198	1.08198	13.8948	12.842
	Vps37b	2.87622	4.34724	3.60524	1.71158	2.36907				Rnf125	0.512186	1	1.39339	1.39339	213.419	153.166
										Runx2	0.893348	1	1.29366	1.29366	377.828	292.062
										Samsn1	0.904386	1	0.979788	-1.02063	377.793	385.586
										Sgk1	0.609096	1	1.3264	1.3264	214.497	161.714
										Sik1	0.628985	1	1.16195	1.16195	304.887	262.392
										Slc15a3	0.156876	1	1.45616	1.45616	73.547	50.5076
										Slc16a3	0.560258	1	0.558949	-1.78907	91.6898	164.04
										Slc16a6	0.785673	1	0.890174	-1.12338	95.8383	107.662
										Slc25a19	0.496511	1	0.640759	-1.56065	81.2926	126.869
										Slc52a3	0.088265	1	0.221798	-4.50861	5.1776	23.3438
										Snx18	0.344729	1	1.30676	1.30676	332.242	254.249
										Snx9	0.304934	1	0.697688	-1.43331	59.5264	85.3195
										Spty2d1	0.964135	1	0.924612	-1.08153	179.345	193.968
										Stx11	0.588214	1	1.12447	1.12447	163.757	145.631
										Sytl3	0.690888	1	0.956986	-1.04495	124.151	129.732
										Tex2	0.156451	1	1.1942	1.1942	135.936	113.83
										Tgif1	0.89351	1	1.29608	1.29608	297.222	229.323
										Tnfaip3	0.761065	1	1.08004	1.08004	1810.1	1675.96
										Tnfrsf10b	0.492394	1	1.60486	1.60486	12.871	8.02004
										Tnfrsf4	0.302254	1	0.871786	-1.14707	708.155	812.304
										Tob2	0.516472	1	1.30258	1.30258	436.468	335.079
										Tubb6	0.928451	1	1.07152	1.07152	27.7937	25.9387
										Vps37b	0.82495	1	1.03623	1.03623	1566.27	1511.5

## Sheet: Down-regulated signatures
		Skin	VAT	Intestines	Muscle	Brain			Gene Expression ID	Ensembl ID	Gene name	P-value	FDR step up	Ratio	Fold change	LSMean(HTO1,HTO2,HTO3)	LSMean(HTO4,HTO5,HTO6)
	Cxcr5	-6.01405	-3.91765	-1.76992	-2.86083	-1.6541	LN Trafficking		Cxcr5	ENSMUSG00000047880	Cxcr5	0.819922	1	2.3052	2.3052	2.3052	1
	Icam2	-2.34967	-1.16094	-1.34531	-1.07687	-1.42439	LN Trafficking		Icam2	ENSMUSG00000001029	Icam2	0.809624	1	1.5313	1.5313	6.74711	4.40614
	Id3	-4.15486	-5.8545	-2.919	-3.35628	-3.23859	TF		Id3	ENSMUSG00000007872	Id3	0.430778	1	0.646367	-1.54711	28.7053	44.4102
	Tcf7	-5.82635	-3.37858	-2.33965	-3.19936	-1.96075	TF		Tcf7	ENSMUSG00000000782	Tcf7	0.86176	1	0.930083	-1.07517	83.3815	89.6495
Pan-tissue	Evl	-3.73678	-3.30272	-1.79588	-3.07183	-1.85726
	Aff3	-4.40872	-3.55363	-2.75896	-2.83721	-2.23942
	Gm11346	-3.39529	-3.27885	-4.50972	-2.52665	-2.86355			Downregulated
	Sh3bp5	-3.44632	-1.76677	-1.21909	-1.31921	-1.60255			Transcription Factors	Id3
	Bcl2	-6.01732	-3.99231	-2.31314	-4.06409	-1.83495				Tcf7
	Pdlim1	-3.56067	-2.17379	-1.78076	-2.74678	-1.51284
	Dennd2d	-4.02485	-2.05585	-1.68803	-1.32559	-1.17557			Lymph Node Trafficking	Icam2
	Nod1	-3.9417	-3.71423	-3.66219	-2.20257	-1.31783				Cxcr5
	Gpr83	-4.48003	-3.80376	-2.5388	-3.58716	-1.80345
	Ift80	-3.30614	-3.08231	-2.08236	-2.69754	-1.16673
	Bcdin3d	-1.99844	-2.48281	-1.69318	-1.62312	-1.10574
	Klf3	-2.50593	-1.78233	-1.64141	-1.84988	-3.3179
	Cd9	-4.23588	-3.67219	-1.91446	-2.24979	-1.79671
	Dtx1	-7.02005	-4.88732	-1.37338	-2.63232	-3.276
	Ssbp2	-2.90859	-1.80546	-1.161	-3.12681	-1.59911
	Cacna2d4	-2.32132	-1.99863	-2.87733	-1.53982	-1.68604
	Nsg2	-4.28389	-4.22011	-2.54362	-3.96795	-2.65079
	Tbxa2r	-2.80214	-4.13247	-3.61757	-1.21909	-1.37815
	Gm15708	-3.7026	-4.25394	-3.99095	-2.40451	-2.40778
	Btla	-2.10304	-2.85982	-1.29882	-1.7957	-1.53777
	Pik3ip1	-1.62524	-2.85492	-1.41108	-1.58076	-2.05571
	Tbc1d4	-5.07472	-4.72933	-1.89631	-3.47668	-2.3854
	Egr2	-2.32475	-4.60784	-1.2488	-1.89535	-2.32142
	Igfbp4	-5.85472	-5.31432	-4.16257	-4.73006	-2.81913
Tissue-preferential	Parp11	-1.26246	-1.78719	-1.65284	-1.3445	0
	Art4	-12.2153	-4.72147	-2.18181	-7.3085	0
	Chchd10	-3.29612	-4.26472	-1.21354	-2.03103	1.44005
	Gm14085	-7.36648	-4.06677	-2.01622	-3.33235	0
	Slc40a1	-8.07204	-8.07204	-5.24811	-5.70205	0
	B3galt4	-2.13705	-2.08914	-1.64822	-1.09705	0
	Slc16a5	-11.22	-7.64544	-2.6314	-8.5335	0
	Pdk1	-1.88122	-1.15168	-1.26369	-1.06182	0
	Klhl42	-1.61631	-1.93252	-2.1708	-1.15192	0
	Tgfbr3	-4.10571	-3.42356	-3.08349	-4.21616	0
	B430306N03Rik	-10.6875	-8.77992	-3.54168	-3.98923	0
	Rere	-1.24641	-1.08729	-1.1995	-1.0537	0
	1700025G04Rik	-4.77906	-4.69711	-2.36026	-3.40589	0
	St8sia6	-4.56844	-2.9038	-2.98564	-2.4188	0
	Mob3b	-1.74697	-1.40088	-2.05346	-2.38657	0
	Bach2	-5.7142	-3.71193	-3.11417	-2.92487	0
	Mapk11	-1.1799	-1.50551	-2.33203	-1.2834	0
	Syde1	-9.48544	-7.5792	-4.17731	-5.59939	0
	Treml2	-7.70158	-5.0684	-3.5566	-4.28718	0
	Lef1	-2.61232	-2.02819	-1.38943	-1.30148	0
	Zfp60	-2.08859	-2.47649	-1.33095	-1.76726	0
	Rasal1	-3.72586	-3.98901	-2.11116	-1.0772	0
	Tcf7l1	-2.30184	-2.43838	-2.08748	-2.94314	0
	Ampd1	-10.5449	-5.88433	-5.08767	-4.46743	0
	C530050E15Rik	-2.03754	-1.5194	-1.77288	-2.28864	0
	Dzip1	-3.28994	-3.54692	-1.2416	-2.95937	0
	Zfp763	-2.38602	-2.84255	-1.78783	-1.54375	0
	Hsdl1	-1.57338	-1.65174	-1.35172	-1.14473	0
	Lad1	-4.63251	-4.24827	-1.59082	-4.20822	0
	Actn1	-4.46898	-4.03881	-1.96795	-2.50023	0
	Capn3	-4.37811	-4.11417	-2.39737	-2.70808	0
	Eno3	-3.65558	-3.67625	-1.36986	-1.93863	0
	Gsta4	-4.88212	-4.50193	-3.52277	-4.71767	0
	Ly6d	-10.6054	-10.6054	-1.47251	-8.35655	0
	Bank1	-6.06244	-4.7304	-3.16271	-6.10044	0
	Gabrr2	-12.2404	-5.0707	-2.88849	-4.07364	0
	Ttc13	-1.30885	-1.5143	-1.37959	-1.06992	0
	Wnt3	-10.0121	-5.38221	-5.37125	-3.17817	0
	Pak1	-4.98262	-5.99101	-1.52413	-4.21825	0
	1110032F04Rik	-5.19233	-2.47922	-1.73593	-3.89639	0
	Cnn3	-4.88579	-7.22267	-3.24148	-3.58919	0
	Sh3bgrl2	-2.27207	-2.9313	-2.87622	-3.73763	0
	Degs2	-8.80554	-6.90354	-2.41758	-4.0951	0
	Pla2g4f	-11.5463	-5.09542	-3.21044	-2.92259	0
	Izumo1r	-4.6213	-2.72803	-1.15763	-1.12875	0
	Sell	-4.83887	-3.15489	-4.64813	-1.21324	0
	Igf1r	-3.1881	-2.17701	-1.43659	-2.10944	0
	Lta	-2.84989	-4.16149	-1.58669	-1.53793	0
	Tnfaip8l2	-1.69769	-1.42382	-1.68826	0	-1.19936
	Myo6	-1.45757	-1.12854	-1.47541	0	-1.97659
	Fam26f	-2.53839	-4.42867	-2.13614	0	-1.98968
	Slc25a29	-4.36051	-3.2517	-1.31801	0	-1.12095
	Pdik1l	-1.07095	-1.10562	-1.0909	0	-1.00919
	Alkbh4	-1.26457	-1.11154	-1.04215	0	-1.07014
	Fam78a	-2.37804	-2.74933	-1.62202	0	-1.22725
	Reck	-2.43686	-1.39471	-1.53698	0	-1.87434
	Lax1	-2.7561	-3.73486	-1.14696	0	-1.20632
	Itga6	-1.45835	-1.22468	-1.62034	0	-1.26791
	Rflnb	-3.43373	-3.48574	-1.12713	0	-2.03919
	A930005H10Rik	-2.67313	-2.10289	-1.8117	0	-1.08369
	Ms4a4b	-2.8121	-2.67515	-1.83841	0	-1.10478
	Tor4a	-1.47435	-1.67452	-1.34907	0	-1.28356
	Mlh3	-2.32235	-2.32416	-1.34482	0	-1.13847
	Sh2d3c	-1.34467	-1.65499	-1.00798	0	-1.13196
	Ifit1bl1	-6.52787	-3.71366	-2.11959	0	-1.13324
	Sidt1	-1.40061	-1.43448	-1.67635	0	-1.30161
	Ppcs	-1.53077	-2.10046	-1.15064	0	-1.18474
	Il16	-1.53047	-1.64077	-1.25377	0	-1.53531
	Slamf6	-1.35621	-2.05844	-1.22294	0	-1.10848
	S1pr1	-2.86729	-2.1027	-2.77274	0	-1.5701
	Tspan32	-1.68069	-1.23245	-1.21957	0	-1.12238
	Rcn1	-2.86975	-2.99761	0	-2.54014	-1.03218
	Cyth3	-2.35692	-1.66671	0	-1.57045	-1.30923
	Patj	-2.01027	-2.04594	0	-1.96184	-2.07469
	BE692007	-2.94662	-2.72839	0	-1.51374	-1.57304
	Exoc6	-1.34455	-1.03708	0	-1.01182	-1.21883
	Ephx1	-1.42108	-2.22276	0	-2.0555	-1.71561
	Zfp329	-1.28098	-1.58744	0	-1.3612	-1.38639
	Utrn	-1.29147	-1.31498	0	-1.41056	-1.34676
	Cd96	-3.83606	-3.24219	0	-2.60629	-1.43232
	Tmem91	-2.30416	-1.71164	0	-3.77685	-1.65602
	Clec2i	-4.06055	-2.99747	0	-1.56311	-1.53774
	Card6	-4.38895	-2.8365	0	-1.48503	-1.49478
	Ptger2	-1.17688	-1.14549	0	-1.21713	-1.61168
	Gpr34	-3.88736	-1.85709	1.09351	-2.67457	-3.18984
	Ly6c1	-3.47191	0	-4.35628	-1.93087	-1.43722
	Iigp1	-2.77799	-3.01061	-1.25948	0	0
	Gm13842	-4.43822	-11.3242	-2.53711	0	0
	Tgtp1	-4.91642	-4.52404	-1.69384	0	0
	Cd86	-1.13429	-2.5595	-1.0284	0	0
	Ifit3	-2.65729	-2.42475	-1.94612	0	2.06664
	H2-Oa	-1.43479	-1.54865	-1.53556	0	0
	Wdr73	-1.47156	-1.85012	-1.01337	0	0
	Lypd6b	-8.36297	-5.67636	-4.23059	0	0
	BC035044	-8.19424	-8.19424	-2.05987	0	0
	Fbxo31	-1.54504	-1.51243	-1.06671	0	0
	Naglu	-1.78775	-1.57379	-1.27184	0	0
	Gm8369	-3.90881	-2.51851	-1.33387	0	0
	Hspa12a	-6.17362	-7.48836	-2.08163	0	0
	Oas2	-6.05816	-7.96437	-1.5821	0	0
	Ldlrap1	-1.49452	-2.1262	-1.21175	0	0
	Exog	-1.6714	-1.79408	-1.07146	0	0
	Hyal2	-1.28281	-1.37203	-2.25981	0	0
	Ccnj	-2.65033	-2.9974	-1.22964	0	0
	Zfp35	-1.24246	-1.19914	-1.09709	0	0
	Gcsh	-1.14124	-1.25264	-1.01731	0	0
	Timm10	-2.37215	-1.94484	-1.06564	0	0
	Zfp780b	-2.03216	-1.88667	-1.41901	0	0
	Chil5	-2.75505	-2.60728	-2.02729	0	0
	Slc35c1	-1.2351	-1.13791	-1.1803	0	0
	Slc17a9	-2.38306	-1.67072	-1.25277	0	0
	Dpp4	-4.8436	-3.43847	-1.29147	0	0
	Nfix	-1.73572	-1.53687	-2.83195	0	0
	Gm12250	-1.76957	-1.51039	-1.67615	0	0
	Commd5	-1.93993	-1.74128	-1.27679	0	0
	Zfp422	-1.19472	-1.19353	-1.02551	0	0
	Ptger3	-7.86177	-7.86177	-2.97284	0	0
	Pecam1	-3.15153	-1.88655	-1.63746	0	0
	Zfp84	-1.29329	-1.02981	-1.23761	0	0
	Nol12	-1.2745	-1.26809	-1.17775	0	0
	Ifit1	-1.95492	-2.28558	-1.11367	0	0
	Gpatch4	-1.64025	-1.23203	-1.40329	0	0
	Slfn1	-4.16564	-3.58305	-2.0943	0	0
	Rassf2	-1.68275	-1.66394	-1.47244	0	0
	Ado	-1.17878	-1.4614	-1.0946	0	0
	H2-Ob	-2.68508	-2.03647	-1.56287	0	0
	Ugcg	-1.36003	-1.34439	-1.1102	0	0
	Cd79b	-1.05449	-1.26779	-1.12182	0	0
	Zfp709	-2.92863	-2.27978	-1.06562	0	0
	Slc22a2	-12.3854	-5.70098	-2.45605	0	0
	Zfp2	-8.53144	-8.53144	-4.67899	0	0
	Txk	-2.34086	-2.43867	-1.25256	0	0
	9930111J21Rik1	-1.9811	-2.45991	-1.16357	0	0
	Gm16534	-6.17322	-6.17322	-1.84184	0	0
	Tns1	-2.36297	-2.00258	-3.56888	0	0
	Galnt10	-2.11157	-1.92791	-1.82573	0	0
	Arl16	-1.2136	-1.55178	-1.02695	0	0
	Slfn2	-2.1827	-1.40942	-1.27632	0	0
	Frmd8	-1.32768	-1.17425	-1.02001	0	0
	Arhgap24	-8.25153	-7.39011	-3.31417	0	0
	Irgm1	-2.05306	-2.52727	-1.40145	0	0
	Med18	-1.51686	-1.51754	-1.61862	0	0
	Acvr1c	-9.69208	-6.12638	-4.48551	0	0
	Igsf23	-1.70727	-2.19641	-1.78387	0	0
	Lfng	-1.78558	-1.18785	-2.61659	0	0
	Rad9a	-1.361	-1.65692	-1.12971	0	0
	Ifit2	-2.11816	-2.11283	-1.43313	0	0
	BC147527	-3.07689	-2.93157	-2.2484	0	0
	Eef1akmt1	-1.85114	-2.10909	-1.28556	0	0
	Bicdl1	-2.27436	-2.45656	-1.68888	0	0
	Usp18	-3.14854	-4.16852	-3.20312	0	0
	Zfp937	-2.11503	-2.84837	-1.16077	0	0
	Slfn8	-1.01567	-1.4634	-1.36778	0	0
	Mpp1	-1.21969	-1.07472	-1.16995	0	0
	Dapl1	-5.87166	-4.75513	-4.73719	0	0
	Ncoa7	-1.68245	-1.30058	-1.24425	0	0
	Ms4a4c	-5.18484	-4.31659	-3.04228	0	0
	Car11	-8.39025	-8.39025	-1.97657	0	0
	Cd3eap	-1.45571	-1.54284	-1.39611	0	0
	Rcan3	-1.66784	-2.0945	-1.01401	0	0
	Zfp608	-2.03696	-2.24889	-2.99675	0	0
	Ifi47	-2.34212	-2.74687	-1.5681	0	0
	Ybey	-3.10517	-2.57227	-1.2662	0	0
	Ighg3	-8.79187	-8.79187	-4.51621	0	0
	Oasl2	-3.28484	-3.03016	-1.12609	0	0
	Tdrp	-11.903	-9.19749	-3.64813	0	0
	Zbtb18	-2.85478	-3.06699	-1.18351	0	0
	Gm13546	-4.16296	-4.30901	-2.48987	0	0
	Prkag2	-2.00951	-1.73531	-1.03586	0	0
	Cand2	-1.65413	-3.00697	0	-1.17407	0
	Rab3ip	-3.12544	-2.05307	0	-1.412	0
	Smc4	-1.6018	-1.69691	0	-1.08852	0
	Satb1	-3.72313	-2.76599	0	-1.79729	0
	Zfp157	-2.72429	-2.43993	0	-1.9081	0
	Gm45552	-2.71951	-1.76803	0	-1.51826	0
	AC140209.1	-4.74855	-3.12814	0	-2.50921	0
	Lrig1	-2.54349	-2.47437	0	-1.93585	0
	Apol7e	-5.43073	-4.31107	1.04374	-4.53271	0
	Gm14125	-11.199	-11.199	0	-4.97143	0
	Gm43769	-2.97189	-2.19661	0	-2.05844	0
	9330175E14Rik	-1.65656	-1.18963	0	-1.04264	0
	Prag1	-3.27789	-5.93916	0	-3.16222	0
	Relt	-3.02274	-1.67005	0	-1.13343	0
	Ldhb	-1.26517	-1.16632	0	-1.11705	0
	4833422C13Rik	-8.49126	-3.7781	0	-6.6668	0
	Stard5	-1.03681	-1.16393	0	-1.0905	0
	Gm44148	-3.88865	-4.48245	0	-5.17593	0
	1810006J02Rik	-2.03372	-2.94982	0	-2.6434	0
	Zfp825	-1.158	-1.52308	0	-1.27607	0
	Gm21909	-8.75366	-5.19302	0	-5.32722	0
	Igf2r	-2.99769	-2.83211	0	-1.52905	0
	Slc22a5	-1.4539	-1.8846	0	-1.52926	0
	Gm42646	-4.1645	-2.65202	0	-2.01742	0
	Gpr18	-4.51923	-4.70041	0	-1.05878	0
	Twnk	-1.88246	-1.82845	0	-1.55503	0
	Klhl3	-2.12889	-3.14843	0	-1.16897	0
	Ccr7	-3.54069	-2.75253	0	-1.8953	0
	5830468F06Rik	-5.67618	-3.5637	0	-1.81122	0
	Ephb6	-1.36838	-1.52299	0	-1.31611	0
	Trib2	-2.59874	-2.92394	0	-1.10715	0
	Maged2	-2.43356	-2.86533	0	-2.17722	0
	Espn	-2.22994	-1.52694	0	-2.10799	0
	Fntb	-2.37843	-2.0953	0	-1.28636	0
	Asap1	-2.76399	-1.62305	0	-1.85945	0
	Dph5	-1.56382	-1.17703	0	-1.27888	0
	Gm37176	-10.6721	-6.80667	0	-4.13488	0
	Gm37387	-2.8783	-3.26642	0	-1.12561	0
	Abraxas1	-1.09772	-1.5287	0	-1.59222	0
	G0s2	-10.5665	-4.72695	0	-5.37384	0
	Acp6	-1.15748	-1.25027	0	-1.00735	0
	1810041H14Rik	-3.77463	-2.18422	0	-3.0634	0
	1700028E10Rik	-1.67038	-2.66539	0	-3.04768	0
	Trbv13-3	-1.58902	-1.82077	0	-1.47596	0
	Itm2a	-2.43673	-2.78284	0	-2.00493	0
	Afap1	-2.54076	-2.51878	0	-1.96476	0
	Prkca	-1.5115	-1.25859	0	-1.21589	0
	Ralgps2	-2.63142	-1.79029	0	-1.24533	0
	Themis	-2.54442	-1.38375	0	-1.12584	0
	Tnfsf8	-3.74587	-2.57512	0	-2.99439	0
	Ly6k	-5.17858	-3.50677	0	-2.70552	0
	Filip1l	-2.47866	-2.70424	0	-1.6431	0
	Mettl1	-1.75832	-2.06627	0	-2.1726	0
	Rmnd1	-1.47107	-1.6208	0	-1.44236	0
	Mypopos	-2.15466	-2.21453	0	-2.70831	0
	Lcmt2	-1.42383	-1.31896	0	-1.2197	0
	Trbv13-2	-1.6976	-1.6402	0	-1.7092	0
	Cd200	-2.19458	-1.74113	0	-1.6887	0
	Gm13091	-3.3746	-3.82885	0	-3.19613	0
	Gtf2i	-2.23248	-2.03198	0	-1.5511	0
	Cd7	-1.94137	-3.22718	0	0	-1.71304
	Dph7	-1.04061	-1.22433	0	0	-1.48834
	Ehd3	-1.58752	-1.96278	0	0	-1.47473
	Orc5	-1.16032	-1.07395	0	0	-1.08876
	Pym1	-1.26266	-1.38639	0	0	-1.15632
	9930111J21Rik2	-1.71607	-1.90675	0	0	-1.15982
	Zfp518a	-1.06713	-1.67773	0	0	-1.71927
	Surf6	-1.03261	-1.12779	0	0	-1.04973
	Alg11	-1.12448	-1.11415	0	0	-1.48467
	Zfp512	-1.05334	-1.14549	0	0	-1.22969
	Fam189b	-1.74055	-1.12489	0	0	-1.03667
	Txnip	-1.54655	-1.2941	0	0	-1.36561
	Cstf2t	-1.37512	-1.2904	0	0	-1.00231
	Slc28a2	-1.18345	-1.21674	0	0	-1.05931
	Iqcc	-1.59543	-2.01395	0	0	-1.14826
	2810006K23Rik	-1.26097	-1.40853	0	0	-1.13624
	Ankrd46	-1.43437	-1.2117	0	0	-1.04335
	Gm26517	-2.69345	-2.32441	0	0	-2.00919
	Armc7	-2.05709	-1.74314	0	0	-1.18016
	2610044O15Rik8	-1.2733	-1.3715	0	0	-1.18552
	Zfp952	-1.54798	-1.66898	0	0	-1.46009
	AW209491	-1.68934	-1.61943	0	0	-1.42523
	Sh2d1a	-1.18916	-1.80327	0	0	-1.21415
	Tepsin	-1.82779	-2.01857	0	0	-1.53153
	Tmem126b	-1.28972	-1.52118	0	0	-1.1344
	2010016I18Rik	-1.5057	0	-2.29308	-2.04309	0
	Scml4	-1.16848	0	-1.88273	-1.2388	0
	Sorcs2	-5.08207	0	-2.76854	-3.34492	0
	Gata1	-5.8367	0	-3.6398	-4.86497	0
	Nedd4l	-1.41788	0	-2.00762	-1.03389	0
	Hdac9	-9.7225	0	-2.05254	-5.57184	0
	Bambi-ps1	-4.00826	0	-1.73831	-1.3351	0
	Bcl9	-1.86913	0	-1.14952	-2.05937	0
	Ahcyl2	-1.22939	0	-1.06854	-1.40608	0
	Adat1	-1.87134	0	-1.09058	-2.90507	0
	Gucy1a3	-6.82015	0	-3.41291	-6.60447	0
	Zfp113	-1.60859	0	-1.73776	-1.45301	0
	Stra6	-3.16095	0	-2.37219	-4.28407	0
	Zfp85	-2.88595	0	-1.87252	-1.96115	0
	Diexf	-1.68189	0	-1.21115	-1.44998	0
	Rasgrp2	-1.71043	0	-1.80127	-1.05642	0
	Nrp1	-1.25803	0	-2.53287	0	-1.06461
	Tha1	-3.4101	0	-1.07156	0	-1.87039
	Rasa3	-1.66948	0	-2.48445	0	-1.03774
	Tmem229b	-1.98196	0	-1.36527	0	-1.01188
	Klf2	-1.06118	0	-1.02503	0	-1.98209
	Dgka	-1.40861	0	-1.0991	0	-1.04009
	Prkcq	-1.12898	0	-1.47656	0	-1.04822
	Trub1	-2.55328	0	0	-1.48027	-1.09265
	Aven	-1.44252	0	0	-1.54043	-1.0754
	Gm4956	-4.04848	0	0	-3.20902	-1.75362
	Parp3	-1.26855	0	0	-1.23727	-1.14637
	Ccdc50	-1.3428	0	0	-1.08858	-1.17971
	Cd160	-4.69662	0	2.31071	-3.82478	-1.50336
	Zfp738	-1.59421	0	0	-1.40541	-1.04454
	Art2b	-6.15991	0	0	-2.50743	-1.83793
	2610035D17Rik	-1.09074	0	0	-1.16225	-1.37189
	Lrrc14	0	-1.21157	-1.06879	-1.68692	0
	Sgk3	0	-4.1059	-2.63725	-2.16443	0
	Wdr77	0	-1.01641	-1.08381	-1.11299	0
	Fcmr	0	-7.88586	-3.42973	-2.11263	0
	Mical3	0	-2.01548	-1.01297	-1.29031	0
	Cnr2	0	-3.06746	-2.53471	-2.69247	0
	Mcoln3	0	-3.89507	-1.34853	-2.11737	0
	A630091E08Rik	0	-6.20368	-1.08422	-3.57575	0
	Arhgap20	0	-5.44922	-2.65843	-4.06064	0
	Pitpnm2	0	-2.48789	-1.52765	-1.52055	0
	Gdpgp1	0	-1.86261	-2.12874	0	-1.35242
	Rnf219	0	-1.69415	-1.21461	0	-1.0431
	Exo5	0	-2.19102	-1.2769	0	-1.44201
	Brat1	0	-1.76764	-1.17575	0	-1.39565
	Zfp553	0	-2.58173	-1.54436	0	-1.53737
	Mylip	0	-1.1911	-1.57896	0	-1.70574
	Fbxo46	0	-1.05368	-1.14006	0	-1.21975
	St6gal1	0	-2.51884	-1.97623	0	-1.83255
	Zfp882	0	-3.00444	-1.08175	0	-3.42557
	Trp53rka	0	-1.6071	-1.23304	0	-1.24331
	Il6ra	0	-1.59851	-3.63327	0	-2.0501
	Mtss1	0	-2.34217	0	-2.31796	-1.69443
	Gm38118	0	-3.16381	0	-1.8796	-2.99425
	Ttc3	0	-1.335	0	-1.92627	-1.00999
	Arhgef4	0	0	-1.28107	-1.01709	-1.57119
	Pacsin1	0	0	-1.277	-2.08791	-1.27503
	Ighd	0	0	-3.33865	-1.82053	-4.15941
	Wdr59	-1.15667	-1.53308	0	0	0
	C530008M17Rik	-8.29298	-5.49788	0	0	0
	Gltp	-1.10725	-1.21617	0	0	0
	Tmem69	-2.13638	-1.85812	0	0	0
	Zfp1	-1.18937	-1.54587	0	0	0
	Gm7162	-4.21031	-7.77947	0	0	0
	Ctss	-1.20548	-3.43986	0	0	0
	Zfp472	-1.91808	-1.48215	0	0	0
	Rbm38	-1.41755	-1.28929	0	0	0
	Dcaf12l1	-7.11935	-7.11935	0	0	0
	AC132833.1	-6.92988	-6.92988	0	0	0
	Ptpn6	-1.03431	-1.80659	0	0	0
	Apol9b	-2.32386	-5.41644	1.02776	1.25443	3.4162
	Vpreb3	-4.46421	-7.53129	0	0	0
	Abtb2	-1.7729	-1.86886	0	0	0
	Gypc	-1.37546	-1.56475	0	0	0
	Daxx	-1.10114	-1.3691	0	0	0
	Gm26534	-4.63657	-6.5526	0	0	0
	AC138329.1	-8.43658	-4.58157	0	0	0
	Slc44a2	-1.46306	-1.17424	0	0	0
	Trbd2	-1.4409	-1.49804	0	0	0
	Reep2	-8.67293	-8.67293	0	0	0
	Gm10130	-2.49557	-4.00866	0	0	0
	Gm37248	-2.7832	-2.23194	0	0	0
	Rgs10	-1.45039	-1.88387	0	0	0
	Rrp1b	-1.08987	-1.14136	0	0	0
	5430403G16Rik	-1.74979	-2.18666	0	0	0
	Lipa	-1.10545	-1.03655	0	0	0
	5330411O13Rik	-7.23875	-7.23875	0	0	0
	Gm11695	-8.36481	-8.36481	0	0	0
	Slc22a1	-7.65333	-7.65333	0	0	0
	Wnt10a	-8.99759	-8.99759	0	0	0
	Zbtb5	-2.27384	-1.77155	0	0	0
	Traf3ip3	-1.57517	-1.06867	0	0	0
	Rhpn2	-5.69279	-6.51338	0	0	0
	Il18bp	-3.72556	-2.94079	0	0	0
	Apex1	-1.38239	-1.96814	0	0	0
	Gm33994	-4.43323	-5.23684	0	0	0
	Rpl35	-1.48745	-1.0844	0	0	0
	Rars2	-1.06313	-1.10026	0	0	0
	Gm6831	-8.61914	-8.61914	0	0	0
	Pigt	-1.49777	-1.01045	0	0	0
	Ddx60	-1.89195	-1.71204	0	0	0
	Tmem186	-1.18702	-1.7531	0	0	0
	Prkcb	-2.52455	-1.31418	0	0	0
	Gm5228	-7.45928	-7.45928	0	0	0
	Gm37298	-9.03777	-9.03777	0	0	0
	Rps26	-1.426	-1.02061	0	0	0
	Rpl37	-1.41984	-1.04052	0	0	0
	Ifi35	-1.0146	-1.00826	0	0	0
	Abi3	-2.34088	-4.04761	0	0	0
	4921525O09Rik	-8.86793	-8.86793	0	0	0
	Arid5a	-1.09938	-1.42812	0	0	0
	AC159196.1	-7.06194	-7.06194	0	0	0
	Slc5a11	-7.59309	-5.69012	0	0	0
	AC158115.2	-7.9303	-7.9303	0	0	0
	Ret	-5.77214	-5.71461	2.38323	0	0
	Rpl35a	-1.48883	-1.19246	0	0	0
	0610043K17Rik	-7.28755	-7.28755	0	0	0
	Psmg4	-1.15552	-1.13871	0	0	0
	Rnf122	-1.80766	-2.39178	0	0	0
	Nudt16l1	-1.25113	-1.2684	0	0	0
	Gm15503	-1.74566	-2.15052	0	0	0
	Gbp2	-1.9471	-1.77076	0	0	0
	Gm44190	-6.17339	-8.88571	0	0	0
	Irf9	-1.37498	-1.6455	0	0	0
	Ptcd3	-1.18565	-1.00374	0	0	0
	Nop56	-1.3418	-1.44152	0	0	0
	Gm37109	-8.92783	-8.92783	0	0	0
	Zcwpw1	-1.91054	-1.52995	0	0	0
	Wdr27	-7.66764	-7.66764	0	0	0
	Dkc1	-1.01823	-1.02144	0	0	0
	Rps7	-1.46694	-1.04493	0	0	0
	Foxp1	-1.03336	-1.59814	0	0	0
	Tor3a	-1.27605	-1.13982	0	0	0
	4633401B06Rik	-8.23506	-8.23506	0	0	0
	Rrp9	-1.30199	-1.1411	0	0	0
	Pgpep1l	-10.5318	-2.69067	0	0	0
	Zfp39	-1.80892	-1.60611	0	0	0
	Slc39a2	-8.35119	-8.35119	0	0	0
	Rab33a	-7.45876	-7.45876	0	0	0
	Pusl1	-1.197	-1.55616	0	0	0
	2310011J03Rik	-1.06008	-1.54142	0	0	0
	Zfp689	-1.19647	-1.12783	0	0	0
	Trbv13-1	-1.90893	-2.01215	0	0	0
	Dgcr8	-1.49729	-1.07944	0	0	0
	Thap7	-1.05058	-1.46627	0	0	0
	Nol9	-1.39908	-1.01564	0	0	0
	Fam159b	-7.14268	-7.14268	0	0	0
	Gm4275	-7.74746	-5.84727	0	0	0
	Ifi214	-1.47875	-1.40112	0	0	0
	Traf5	-1.49007	-2.00532	0	0	0
	Limd2	-1.7814	-1.94312	0	0	0
	Rtp4	-1.65378	-2.38053	0	0	1.14955
	Prg4	-3.87123	-3.52519	0	0	0
	Gm37169	-2.94951	-1.8523	0	0	0
	Mrps17	-1.31071	-1.06015	0	0	0
	Gm30292	-5.42487	-5.42487	0	0	0
	Aimp2	-1.0681	-1.40015	0	0	0
	Gm45871	-1.21105	-1.32041	0	0	0
	Pop7	-1.18176	-1.1387	0	0	0
	Gm16086	-7.48364	-5.58312	0	0	0
	Psmb10	-1.61179	-1.67273	0	0	0
	Cwf19l1	-1.26596	-1.19716	0	0	0
	Mov10	-1.03697	-1.69667	0	0	0
	3110009E18Rik	-1.1134	-1.18968	0	0	0
	Hvcn1	-2.32865	-1.74426	0	0	0
	Bola1	-1.24926	-1.02058	0	0	0
	Mtmr4	-1.22533	-1.19792	0	0	0
	Tmsb10	-1.21639	-1.293	0	0	0
	Gm6934	-8.52474	-6.62113	0	0	0
	Sp110	-1.9676	-1.47673	0	0	0
	Rpf2	-1.11577	-1.02781	0	0	0
	Pipox	-8.7018	-8.7018	0	0	0
	Bzw2	-2.0114	-1.51315	0	0	0
	Hsh2d	-1.67135	-1.97933	0	0	0
	Ankmy2	-1.6215	-1.17005	0	0	0
	Spin2c	-2.11658	-3.03664	0	0	0
	Psme2b	-1.63581	-2.08346	0	0	0
	Exosc4	-1.45647	-1.49822	0	0	0
	Dffb	-1.32287	-1.50764	0	0	0
	Gm28424	-7.46706	-7.46706	0	0	0
	1600014C10Rik	-1.57892	-1.04036	0	0	0
	Ccdc30	-2.28246	-2.22329	1.42441	0	0
	Padi4	-8.09141	-8.09141	0	0	0
	Mettl2	-1.38772	-1.32977	0	0	0
	Gm5511	-7.39366	-6.02624	0	0	0
	Ttll9	-4.88768	-8.12099	0	0	0
	Rnf145	-1.23399	-1.00066	0	0	0
	Aldh4a1	-2.15716	-1.52037	0	0	0
	Trat1	-1.58345	-2.0064	0	0	0
	Gm26771	-2.52627	-3.49002	0	0	0
	Zfp617	-1.16974	-1.7215	0	0	0
	Gngt2	-1.51008	-3.58254	1.35387	0	0
	Tgtp2	-2.91824	-3.53049	0	0	0
	Cyp4f17	-2.3899	-2.30291	0	0	0
	Gm28809	-4.17513	-6.23617	0	0	0
	Gm20531	-8.99795	-8.99795	0	0	0
	Cyp26b1	-7.06744	-7.06744	0	0	0
	Disp1	-1.26832	-2.21972	0	0	0
	Psmg1	-2.18497	-1.44679	0	0	0
	Trbv3	-1.14895	-1.34567	0	0	0
	Nip7	-1.54909	-1.17035	0	0	0
	Gm42879	-6.4453	-6.4453	0	0	0
	Aqp9	-7.98271	-7.98271	0	0	0
	Gm11707	-1.69002	-1.35175	0	0	0
	1700037C18Rik	-1.4729	-1.36001	0	0	0
	Gm11342	-7.07181	-7.07181	0	0	0
	Trbj2-5	-1.73544	-1.5931	0	0	0
	Madcam1	-8.29589	-8.29589	0	0	0
	Commd8	-1.18365	-1.54982	0	0	0
	St3gal6	-2.02515	-3.64992	0	0	0
	Dyrk4	-8.73963	-8.73963	0	0	0
	Tsr1	-2.03965	-1.60816	0	0	0
	Gm36931	-8.04902	-6.14726	0	0	0
	Scg5	-2.74084	-3.44242	0	0	0
	Brf2	-1.5098	-1.43543	0	0	0
	Tcrg-C4	-10.678	-10.678	0	0	0
	AC154257.2	-6.26277	-6.26277	0	0	0
	Thap1	-1.47504	-1.04904	0	0	0
	Thada	-1.44226	-1.39542	0	0	0
	Ikzf1	-1.07017	-1.04437	0	0	0
	Dbt	-1.27349	-1.30047	0	0	0
	Tmem222	-1.13285	-1.13846	0	0	0
	Tfap4	-2.13566	-2.46175	0	0	0
	Mrpl49	-1.20024	-1.75169	0	0	0
	1700012D14Rik	-3.26158	-3.21925	0	0	0
	AC122305.4	-1.26839	-1.5954	0	0	0
	Srgap1	-8.49833	-8.49833	0	0	0
	Lck	-1.00785	-1.18581	0	0	0
	Ttc27	-1.33106	-1.21214	0	0	0
	Faap24	-1.39274	-1.66654	0	0	0
	Ndrg3	-1.30004	-1.08984	0	0	0
	Gm20139	-6.21916	-6.21916	0	0	0
	3300002I08Rik	-2.82537	-2.35691	0	0	0
	Gm11956	-5.76047	-5.28887	0	0	0
	Rpl7l1	-1.44595	-1.14252	0	0	0
	Tefm	-2.61875	-3.40169	0	0	0
	Nifk	-1.02634	-1.42197	0	0	0
	Sssca1	-1.83244	-1.03929	0	0	0
	Lurap1	-8.43815	-6.465	0	0	0
	9330104G04Rik	-4.75923	-4.21462	0	0	0
	Gm20257	-3.28782	-2.94706	0	0	0
	4930481A15Rik	-1.74612	-1.05549	0	0	0
	Ggct	-1.80279	-1.97802	0	0	0
	Trmt61a	-2.99209	-1.58908	0	0	0
	A630033H20Rik	-3.97356	-3.5369	0	0	0
	Ms4a6b	-2.3785	-2.25271	0	0	0
	Gm37065	-3.88681	-3.7994	0	0	0
	Ngrn	-1.57924	-1.78684	0	0	0
	Nop16	-1.09147	-1.4868	0	0	0
	Snora57	-2.71754	-2.39584	0	0	0
	Zfp688	-1.0364	-1.03772	0	0	0
	Fgr	-4.50785	-5.21498	0	0	0
	Saysd1	-1.33074	-1.66543	0	0	0
	Adi1	-1.24745	-1.25047	0	0	0
	Trim12c	-1.09301	-1.19974	0	0	0
	H2-DMa	-2.5039	-1.94364	0	0	0
	Xaf1	-1.38294	-1.03972	0	0	0
	Gtpbp8	-1.3416	-1.80925	0	0	0
	Ptp4a3	-1.24507	-1.6832	0	0	0
	Champ1	-1.06529	-1.12963	0	0	0
	Gbp2b	-4.32454	-5.3038	1.72752	0	0
	Gm32633	-4.46229	-3.58609	0	0	0
	Cdhr3	-9.37909	-9.37909	0	0	0
	Casp8	-1.4849	-1.27798	0	0	0
	Thap3	-1.09906	-1.05651	0	0	0
	Tcrg-C1	-4.82652	-3.11713	0	0	0
	Gm32569	-9.41564	-9.41564	0	0	0
	Phf11c	-2.14775	-1.73786	0	0	0
	Ctsw	-2.83828	-4.55738	1.55641	0	1.4448
	Sardh	-8.52682	-10.4299	0	0	0
	Gm13919	-7.70482	-7.70482	0	0	0
	Zfp764	-1.46187	-1.56422	0	0	0
	Rpa2	-1.3742	-1.10209	0	0	0
	Gm10744	-7.47953	-7.47953	0	0	0
	Ikbke	-1.75927	-1.88455	0	0	0
	Wdr82	-1.69959	-1.26121	0	0	0
	Gpm6b	-2.32651	-2.63694	0	0	0
	Zfp637	-1.39403	-2.10044	0	0	0
	Gm43423	-7.54071	-7.54071	0	0	0
	B4galnt1	-1.76906	-1.70742	0	0	0
	2810004N23Rik	-1.52448	-1.23444	0	0	0
	Dnajc30	-1.22548	-1.387	0	0	0
	Gm43352	-3.17808	-3.00244	0	0	0
	Cyp4f18	-7.5091	-5.53852	0	0	0
	Mrpl44	-1.65106	-1.55304	0	0	0
	Shmt1	-1.46034	-1.57511	0	0	1.41286
	Sp140	-1.45444	-1.44451	0	0	0
	Il6st	-1.04494	-1.14402	0	0	0
	Trbc2	-1.2931	-1.12412	0	0	0
	Eef1akmt4	-1.31692	-1.5342	0	0	0
	Bphl	-1.52079	-1.07052	0	0	0
	Mrpl58	-1.12689	-1.26101	0	0	0
	Fgf13	-5.15165	-4.42189	0	0	0
	Mrpl47	-1.10378	-1.00189	0	0	0
	Xxylt1	-2.0834	-1.54483	0	0	1.08666
	Gm9889	-4.16916	-3.9406	0	0	0
	Noc4l	-1.22501	-1.0419	0	0	0
	AC160931.1	-6.74109	-6.74109	0	0	0
	Nop2	-1.23722	-1.28618	0	0	0
	Immp2l	-2.58696	-2.12519	0	0	0
	Arhgap20os	-8.81582	-8.81582	0	0	0
	2610204G07Rik	-5.14125	-3.62659	0	0	0
	Trbv12-1	-3.00541	-2.38484	0	0	0
	Trbv31	-1.34316	-2.20728	0	0	0
	Rps19	-1.57687	-1.05216	0	0	0
	Tmem173	-1.20929	-1.66327	0	0	0
	Ublcp1	-1.48556	-1.205	0	0	0
	Txnl4b	-1.49246	-1.33282	0	0	0
	Dntt	-9.6855	-5.06753	0	0	0
	Trmt5	-1.93928	-1.45817	0	0	0
	AL691505.1	-6.55453	-6.55453	0	0	0
	Pwp2	-1.63167	-1.07868	0	0	0
	Fgf2	-5.82435	-6.75591	0	0	0
	Prmt3	-1.90049	-1.37913	0	0	0
	Mrps18b	-1.83014	-1.08476	0	0	0
	Taf1a	-1.56337	-1.73582	0	0	0
	Trbv19	-1.24152	-1.06114	0	0	0
	Gm13561	-7.28021	-7.28021	0	0	0
	Gm16085	-8.63027	-8.63027	0	0	0
	Psmg3	-1.82551	-1.52535	0	0	0
	Grwd1	-1.08693	-1.63243	0	0	0
	Cep57l1	-2.3826	-1.76413	0	0	0
	Smim20	-1.057	-1.27609	0	0	0
	Slc4a10	-8.85673	-8.85673	0	0	0
	Ggt1	-8.95722	0	-2.92697	0	0
	Nfam1	-8.45871	0	-2.75405	0	0
	Rwdd3	-3.93766	0	-1.82701	0	0
	Serpinc1	-5.22706	0	-2.1745	0	0
	Xkrx	-9.60583	0	-2.70294	0	0
	Slc30a4	-9.9689	0	-1.44212	0	0
	Wnk4	-7.37418	0	-1.52804	0	0
	Kcnn4	-1.31004	0	-1.00598	0	0
	Tspan9	-4.75562	0	-2.72459	0	0
	Slx1b	-1.55034	0	-1.0892	0	0
	Fsd1l	-7.25883	0	-3.67198	0	0
	Rapgef4	-6.34128	0	-1.31727	0	0
	Sox4	-8.52199	0	-3.21956	0	0
	Phf11a	-1.78005	0	-1.40124	0	0
	2900005J15Rik	-4.41797	0	-3.86005	0	0
	Mmaa	-2.11832	0	-1.20321	0	0
	G430095P16Rik	-1.77357	0	-2.14686	0	0
	Gm10548	-4.07479	0	-1.27485	0	0
	Hgh1	-1.78017	0	-1.11223	0	0
	Zfp626	-1.5565	0	-1.03021	0	0
	Cd8b1	-1.25961	0	-1.75554	0	0
	Zfp93	-8.8542	0	-1.21919	0	0
	Hdac10	-1.46541	0	-1.26631	0	0
	Stk38	-1.20436	0	-1.30807	0	0
	Cldn10	-7.54527	0	-1.63001	0	0
	Col11a2	-7.15046	0	-2.43767	0	0
	Ggact	-1.71122	0	-1.59975	0	0
	Fastkd5	-1.97064	0	-1.20094	0	0
	Gprc5b	-8.68991	0	-1.69103	0	0
	Mrm2	-3.43915	0	-2.19753	0	0
	Zscan30	-8.25082	0	-1.77125	0	0
	Kbtbd11	-2.07548	0	-2.01582	0	0
	Acrbp	-5.07052	0	-1.55414	0	0
	5930430L01Rik	-7.90282	0	-6.18825	0	0
	Nhsl1	-7.9008	0	-1.84006	0	0
	Zswim3	-4.80525	0	-1.62004	0	0
	Gm5141	-3.08824	0	-1.1774	0	0
	BC106179	-6.41442	0	-2.01185	0	0
	Amigo2	-5.36771	0	-1.91637	0	0
	D630039A03Rik	-1.56367	0	-1.88345	0	0
	Mef2c	-7.99641	0	-1.51269	0	0
	Zfp7	-1.91663	0	-1.10323	0	0
	Fibcd1	-8.33341	0	-7.00863	0	0
	AB124611	-1.36152	0	-3.54058	0	0
	Selp	-9.34044	0	-2.04911	0	0
	Trim30c	-6.46064	0	-2.0146	0	0
	Cd79a	-2.44312	0	-1.53599	0	0
	Mfsd3	-1.78893	0	-1.21815	0	0
	A630014C17Rik	-8.05455	0	-1.85235	0	0
	Pkhd1l1	-8.35242	0	-2.87113	0	0
	Ttyh3	-1.57286	0	-1.56338	0	0
	Trmt12	-2.5337	0	-1.42325	0	0
	Gm19261	-10.4749	0	-1.62945	0	0
	Scaf4	-1.15762	0	-1.03446	0	0
	Susd1	-5.41526	0	-2.39717	0	0
	Zfp493	-5.22453	0	-2.50211	0	0
	Ifit1bl2	-8.86382	0	-2.21072	0	0
	Tlr1	-1.71783	0	-1.32093	0	0
	Wdr4	-1.05048	0	-1.14468	0	0
	Cnga1	-7.44778	0	-2.54376	0	0
	Bend5	-8.9124	0	-1.92348	0	0
	Pmel	-2.34886	0	0	-1.63421	0
	Gm16151	-7.59009	0	0	-4.25295	0
	Gm16120	-8.53739	0	0	-4.81235	0
	Pip4k2a	-1.20521	0	0	-1.24279	0
	Zfp408	-2.25871	0	0	-1.49854	0
	Cnpy2	-1.03118	0	0	-1.02432	0
	Gm42868	-8.17917	0	0	-2.6284	0
	Supt3	-1.79174	0	0	-1.65778	0
	Adh1	-3.91034	0	0	-3.93385	0
	Gm38244	-1.31582	0	0	-2.44994	0
	Itga4	-2.38742	1.84425	0	-1.08291	0
	Zfp866	-1.65542	0	0	-1.22993	0
	Wfikkn2	-10.363	0	0	-6.59205	0
	Igsf3	-4.59134	0	0	-2.6522	0
	Gm37010	-1.53461	0	0	-2.68297	0
	Map7	-4.31833	0	0	-2.67417	0
	A230072E10Rik	-7.91051	0	0	-3.07775	0
	Enpp4	-1.48178	0	1.42664	-2.09518	0
	Gm43633	-9.11316	0	0	-3.48573	0
	Itih5	-1.81018	0	0	-1.61794	0
	Gm45509	-2.74616	0	0	-2.26838	0
	A130010J15Rik	-1.40578	0	0	-1.40072	0
	Slc9a8	-1.46087	0	0	-1.09201	0
	Map10	-7.80189	0	0	-7.6253	0
	Mgst2	-1.55723	0	0	-1.21112	0
	Tnfrsf26	-1.37711	0	0	-1.0696	0
	Gimap3	-2.00654	0	0	-1.03286	0
	Tmem177	-1.12069	0	0	-1.2331	0
	Hdgfl3	-4.99576	0	0	-3.86862	0
	Gsta3	-9.09057	0	0	-2.49469	0
	Nipal1	-3.4991	0	0	-1.35883	0
	Gm37593	-7.5193	0	0	-4.52618	0
	Tcta	-1.07145	0	0	-1.51986	0
	Gm28053	-3.82098	0	0	-1.37395	0
	Zfp827	-2.79087	0	0	-2.14857	0
	Dtx4	-6.0316	0	0	-2.51824	0
	AC140462.2	-4.51201	0	0	-3.07665	0
	Ankrd49	-1.60091	0	0	-1.52745	0
	Tgm2	-6.99939	0	0	-4.05661	0
	Perm1	-6.68918	0	0	-2.57019	0
	Mphosph10	-1.10348	0	0	-1.122	0
	P2rx7	-4.54267	0	0	-1.66182	0
	Gm9967	-5.10073	0	0	-3.47346	0
	Adamts6	-2.01823	0	0	-1.36865	0
	C920006O11Rik	-3.47936	0	0	-2.97837	0
	Ppp1r21	-1.64919	0	0	-1.09868	0
	Lipe	-1.4508	0	0	-1.22519	0
	Nbn	-1.36103	0	0	-1.48254	0
	Parp8	-4.45587	0	0	-4.51844	0
	Prcp	-1.67624	0	0	-1.24931	0
	Mtg1	-1.19221	0	0	-1.34022	0
	Gm26732	-2.91631	0	0	-2.2102	0
	Kcnip2	-3.66829	0	0	-1.75718	0
	Mir142hg	-2.32644	0	0	-2.11831	0
	Gm8995	-1.24657	0	0	0	-1.12042
	Trp53	-1.12086	0	0	0	-1.01458
	Arhgef3	-1.30886	0	0	0	-1.33489
	Ube2d1	-1.48221	0	0	0	-1.33449
	Zfp322a	-1.45842	0	0	0	-2.0359
	Ercc2	-1.44475	0	0	0	-1.07756
	Slc29a3	-1.65483	0	0	0	-1.00393
	Atp6v0d2	-8.63497	0	1.33799	0	-2.70669
	C230096K16Rik	-4.38882	0	0	0	-2.68517
	Zfp160	-2.01219	0	0	0	-1.44342
	Rnf167	-1.20399	0	0	0	-1.53066
	Cybb	-2.84215	0	0	0	-1.91265
	Jagn1	0	-1.15313	-1.02978	0	0
	Zfp599	0	-1.40161	-1.35892	0	0
	Rgmb	0	-5.56245	-4.65113	0	0
	Art3	0	-2.82932	-2.22829	0	0
	Ntn1	0	-4.01168	-2.32076	0	0
	Scd2	0	-3.01179	-1.38475	0	0
	Zfp235	0	-1.49005	-1.17209	0	0
	Cdc42bpb	0	-7.63055	-2.67039	3.38684	0
	Dido1	0	-1.09092	-1.5198	0	0
	Zfp324	0	-2.75753	-1.64403	0	0
	Dscam	0	-3.90834	-1.88379	0	0
	Ccdc71	0	-1.52209	-1.09038	0	0
	Adgrg1	0	-2.79148	-1.95001	0	0
	Mgmt	0	-1.7443	-1.33895	0	0
	Ttc30a1	0	-6.33106	-1.45768	0	0
	Fam212b	0	-1.68732	-3.16695	0	0
	Bcl9l	0	-1.02685	-1.82884	0	0
	Fcrl5	0	-8.57214	-2.62824	0	0
	Frmd6	0	-1.70586	-1.18491	0	0
	Gatc	0	-1.44849	-1.10675	0	0
	Cnksr3	0	-1.75708	-1.27692	0	0
	Zfp526	0	-2.41731	-1.43712	0	0
	Add3	0	-1.00973	-1.0939	0	0
	Zfp251	0	-1.84482	-1.24996	0	0
	Zfp658	0	-2.77903	-1.24074	0	0
	Vipr1	0	-5.8206	-3.17931	0	0
	Xkr8	0	-2.10194	-1.59073	0	0
	Trbv14	0	-2.28097	-1.09752	0	0
	B4gat1	0	-1.21094	-1.03549	0	0
	Kcna2	0	-3.08762	-3.27692	0	0
	Tmod1	0	-8.57194	-2.02162	0	0
	Shf	0	-6.06851	-1.29905	0	0
	Wdr89	0	-1.64919	-2.04032	0	0
	Gm10033	0	-1.91211	-1.20153	0	0
	Matn2	0	-2.11777	-1.11848	0	0
	Stambpl1	0	-1.12964	-1.07922	0	0
	Nat2	0	-1.40756	-1.0253	0	0
	Zfp955b	0	-2.36764	-1.05603	0	0
	Blvrb	0	-1.53796	-1.06591	0	0
	Rhoq	0	-2.86118	-1.52283	0	0
	Tlr7	0	-3.2196	-1.26442	0	0
	Trbv15	0	-1.38969	-1.11305	0	0
	Abca1	0	-2.77672	-2.35541	0	0
	Hmgn3	0	-1.96053	-1.07552	0	0
	Camsap2	0	-1.31936	-1.09799	0	0
	Trmo	0	-1.33025	-1.05214	0	0
	A430033K04Rik	0	-2.1178	-1.28071	0	0
	Zbtb8a	0	-1.71172	-1.80338	0	0
	Ccdc137	0	-2.84279	-1.00012	0	0
	Cd40	0	-8.63447	-1.70138	0	0
	Prkd2	0	-1.11881	-1.00678	0	0
	Entpd5	0	-1.01786	-1.05554	0	0
	Rbak	0	-3.06884	-1.50907	0	0
	Cep19	0	-1.47302	-1.04588	0	0
	C78197	0	-3.71225	-3.48349	0	0
	Ypel1	0	-4.78437	-1.438	0	0
	Cep68	0	-1.23806	-1.00142	0	0
	Sema4a	0	-1.77665	-4.40238	0	0
	Zfp719	0	-1.19982	-1.21304	0	0
	BC043934	0	-3.38005	-1.66688	0	0
	Tmco4	0	-1.60275	0	-1.04457	0
	Gm42645	0	-4.181	0	-3.05379	0
	As3mt	0	-2.19825	0	-1.82459	0
	Ice2	0	-1.59925	0	-1.27534	0
	Fam136a	0	-1.22309	0	-1.17994	0
	Uck2	0	-1.19432	0	-1.03762	1.08355
	Mettl27	0	-1.51776	0	-2.53918	0
	Gm26510	0	-1.38559	0	-1.17871	0
	Mrps27	0	-1.35879	0	-1.0851	0
	Scmh1	0	-1.61927	0	-2.65495	0
	Fam3c	0	-1.42057	0	-1.05216	0
	Mmp11	0	-5.68781	0	-2.69169	0
	Ccdc166	0	-2.77274	0	-1.15521	0
	Gm44432	0	-3.20736	0	-2.24579	0
	E230001N04Rik	0	-2.76337	0	-3.11651	0
	Zfp280b	0	-1.87078	0	-1.29156	0
	Cers6	0	-3.20797	0	-2.5253	0
	Smyd5	0	-1.10833	0	-1.11566	0
	H3f3aos	0	-6.03681	0	-4.5516	0
	2310001H17Rik	0	-1.02202	0	-1.03555	0
	Ttc28	0	-1.41467	0	-1.82189	0
	Ccdc125	0	-1.01843	0	0	-1.13572
	Lpar6	0	-1.3024	0	0	-1.56434
	AU041133	0	-1.86289	0	0	-1.3942
	Zfp955a	0	-1.95541	0	0	-2.19559
	Vps13a	0	-1.00412	0	0	-1.26416
	Plekha1	0	-1.30832	0	0	-1.68808
	Klhl25	0	-2.11233	0	0	-1.06668
	F2rl1	0	-1.1623	0	0	-1.93134
	Zkscan5	0	-1.25503	0	0	-1.01691
	Zfp120	0	-1.04073	0	0	-1.24924
	Rras2	0	-2.33628	0	0	-1.21217
	Supt7l	0	-1.71016	0	0	-1.11689
	Mettl3	0	-1.03773	0	0	-1.50483
	Plekhg2	0	-1.40817	0	0	-1.16094
	Unc5cl	0	-1.12863	0	0	-1.1301
	Aktip	0	-1.9757	0	0	-1.17487
	Dcaf17	0	-1.12124	0	0	-1.22508
	Tnfrsf21	0	0	-1.25047	-6.78186	0
	Nacad	0	0	-1.29647	-4.15648	0
	Synpo	0	0	-1.81737	-4.14323	0
	Pam	0	0	-1.51732	-2.68489	0
	Arhgef18	0	0	-1.39007	-1.09779	0
	Zfp773	0	0	-1.43223	-2.75598	0
	Gtf3c4	0	0	-1.24471	-2.15417	0
	Myl6b	0	0	-1.82763	-4.4871	0
	Syne4	0	0	-1.5378	-2.18635	0
	Nrp2	0	0	-2.89048	-7.74448	0
	Tcf7l2	0	0	-2.80105	-2.93181	0
	Pars2	0	0	-1.48584	-1.19084	0
	Drc1	0	0	-3.80745	-6.29913	0
	Slc7a10	0	0	-1.64286	-7.68674	0
	Pprc1	0	0	-1.23235	-1.40557	0
	Taf1c	0	0	-1.15566	-1.07592	0
	Syk	0	0	-1.8698	-5.47553	0
	Snhg17	0	0	-1.24366	-1.43869	0
	Pex10	0	0	-1.29578	-1.99555	0
	Tmtc4	0	0	-1.10933	-1.21989	0
	Gramd4	0	0	-1.29465	-1.29932	0
	Sspo	0	0	-2.74041	-7.91723	0
	Cd2ap	0	0	-1.59476	-1.32407	0
	Atp1b1	0	0	-2.59923	-4.14552	0
	Amacr	0	0	-1.2044	-2.64094	0
	Aldh2	0	0	-2.06557	-1.93354	0
	Peli2	0	0	-1.42063	-8.03545	0
	Slc25a23	0	0	-1.03008	-2.03815	0
	Dnah7a	0	0	-4.04868	-2.2633	0
	Frmd4a	0	0	-1.02841	-4.87286	0
	Adcy6	0	0	-3.59752	-3.77315	0
	Tmie	0	0	-2.96985	-2.41742	0
	Hivep3	0	0	-1.66756	-1.17637	0
	Zfp623	0	0	-1.29321	-1.01906	0
	Abcg3	0	0	-1.24228	-1.06166	0
	Colq	0	0	-1.32275	-1.37971	0
	Cr2	0	0	-3.64277	-4.29641	0
	Mctp1	0	0	-2.63583	-3.59283	0
	Ptk2	0	0	-1.88633	-4.24574	0
	Sec31b	0	0	-1.41688	-2.34499	0
	Gm12258	0	0	-2.28431	-2.73147	0
	Cmah	0	0	-2.26899	0	-1.56642
	Pik3r5	0	0	-1.43135	0	-1.01933
	Fam65b	0	0	-2.48454	0	-2.2302
	Trim21	0	0	-1.3004	0	-1.24819
	B3gnt5	0	0	-1.00224	0	-1.23697
	Nqo2	0	0	-1.4084	0	-1.00436
	E130215H24Rik	0	0	-1.27878	0	-2.54465
	D930028M14Rik	0	0	-2.79954	0	-2.45351
	Fam69a	0	0	-1.14508	0	-1.41315
	Tmem71	0	0	-1.14885	0	-1.29398
	Orai2	0	0	-1.07102	0	-1.14807
	Dusp7	0	0	-1.42597	0	-2.04206
	Gm20324	0	0	-1.38342	0	-1.26683
	Inpp5f	0	0	-1.06322	0	-1.52576
	AI467606	0	0	-2.63635	0	-1.80974
	Lrrc8a	0	0	-1.07305	0	-1.46709
	Usp28	0	0	-1.44176	0	-1.55129
	Sbk1	0	0	-2.76404	0	-1.88233
	Nxpe3	0	0	-1.2705	0	-1.08497
	Rarg	0	0	-3.00625	0	-1.71201
	Nrn1	0	0	-1.86254	0	-2.35905
	Mgarp	0	0	-2.12685	0	-1.25737
	Itgb1	0	0	-3.16211	0	-1.6726
	A430078G23Rik	0	0	-1.07474	0	-2.18892
	Ccdc28b	0	0	-1.02838	0	-1.62547
	Zbtb7b	0	0	-1.50951	0	-1.36458
	Naip2	0	1.94808	-1.04513	0	-1.17734
	Dph2	0	0	-1.40317	0	-1.33415
	Golph3l	0	0	-1.22825	0	-1.11236
	Vmac	0	0	0	-1.52441	-1.41769
	Rab6b	0	0	0	-1.57294	-1.4334
	Rec8	0	0	0	-2.10201	-1.41648
	Tpcn1	0	0	0	-1.58601	-1.19514
	Mdc1	0	0	0	-1.10396	-1.26239
	Peg13	0	0	0	-1.3793	-2.2515
	Ttn	0	0	0	-1.17455	-1.24914
	Gm37494	0	0	0	-1.14657	-1.53351
	Amer1	0	0	0	-1.67221	-1.45361
	Pou2f2	0	0	0	-1.17868	-2.49882
	Gm26740	0	0	0	-1.32497	-1.50701
	Shprh	0	0	0	-1.42978	-1.40883
	4632427E13Rik	0	0	0	-2.15359	-1.25346
	Trim14	0	0	0	-1.42743	-1.60492
	Pibf1	0	0	0	-1.34381	-1.21034
	Inafm1	0	0	0	-3.2556	-1.39328
Tissue-specific	Tmem106c	-1.12655	0	0	0	0
	Rpp14	-1.31102	0	0	0	0
	Ccs	-1.23922	0	0	0	0
	Hyal1	-2.33988	0	0	0	0
	Gm19221	-4.67689	0	0	0	0
	Hk3	-8.08206	0	0	0	0
	Gp1ba	-4.22162	0	0	0	0
	Prss2	-9.257	0	3.51459	0	0
	Gm26692	-9.08544	0	0	0	0
	2010300C02Rik	-8.60842	0	0	0	0
	A530021J07Rik	-8.90957	0	0	0	0
	Tatdn1	-1.23155	0	0	0	0
	Agpat3	-1.2797	0	0	0	0
	Arhgap15	-1.1325	0	0	0	0
	A930029G22Rik	-5.29849	0	0	0	0
	Gm37132	-6.98499	0	0	0	0
	2010315B03Rik	-1.95467	0	0	0	0
	Mrto4	-1.11514	0	0	0	0
	Gm44144	-7.87203	0	0	0	0
	Gm17039	-8.23325	0	0	0	0
	Gatd1	-1.12601	0	0	0	0
	Gm5533	-8.73158	0	0	0	0
	Stat4	-1.19163	0	0	0	0
	Acp5	-2.87509	0	0	0	0
	Golga1	-2.20033	0	0	0	0
	Smpdl3b	-7.18931	0	0	0	0
	Noxa1	-9.39347	0	0	0	0
	Pdcd4	-1.20725	0	0	0	0
	Hcn3	-6.70795	0	0	0	0
	Ermard	-1.93183	0	0	0	0
	Atp1a2	-7.83558	0	0	0	0
	Khdc1a	-6.56558	0	0	0	0
	Rcl1	-1.14842	0	0	0	0
	Rps28	-1.39299	0	0	0	0
	Egf	-7.45938	0	0	0	0
	Snx19	-1.18112	0	0	0	0
	Gm37829	-5.86104	0	0	0	0
	Scd4	-5.00341	0	0	0	0
	Gm26514	-3.13507	0	0	0	0
	Edrf1	-1.65515	0	0	0	0
	Gm42449	-4.08884	0	0	0	0
	Gm26685	-8.804	0	0	0	0
	Abhd11	-1.19056	0	0	0	0
	Fndc8	-6.90272	0	0	0	0
	Platr22	-7.77564	0	0	0	0
	Rpl8	-1.34657	0	0	0	0
	Mipol1	-1.8748	0	0	0	0
	Rpl26	-1.14948	0	0	0	0
	Snhg8	-1.01595	0	0	0	0
	Gfi1	-2.04828	0	0	0	0
	Il21r	-1.10032	0	0	0	0
	Rpap1	-1.03544	0	0	0	0
	Gm28187	-8.72186	0	0	0	0
	Dpt	-8.7533	0	0	0	0
	Rplp2	-1.26112	0	0	0	0
	Gm43338	-8.14893	0	0	0	0
	Wdr43	-1.1854	0	0	0	0
	Mzt2	-1.48844	0	0	0	0
	Spaca1	-3.35836	0	0	0	0
	Rad9b	-2.99344	0	0	0	0
	AC134537.2	-7.37364	0	0	0	0
	Tubb2a	-1.01407	0	1.01492	0	0
	Rps3a1	-1.15141	0	0	0	0
	Rplp1	-1.14078	0	0	0	0
	Rcc2	-1.02996	0	0	0	0
	Itga5	-4.28257	0	0	0	0
	Mcl1	-1.00725	0	0	0	0
	Efcab12	-7.51179	0	0	0	0
	Zfp748	-1.12066	0	0	0	0
	Bet1l	-1.16917	0	0	0	0
	Nol8	-1.08765	0	0	0	0
	Exosc7	-1.03831	0	0	0	0
	Clpp	-1.02582	0	0	0	0
	Gm37811	-7.69515	0	0	0	0
	Ston1	-5.78017	0	0	0	0
	Rtcb	-1.22847	0	0	0	0
	Sap30bp	-1.06425	0	0	0	0
	Slpi	-6.89064	0	0	0	0
	Sirt5	-1.42065	0	0	0	0
	Gm37174	-9.33126	0	0	0	0
	Gm38293	-8.36751	0	0	0	0
	St7	-1.83817	0	0	0	0
	Gimap5	-1.16381	0	0	0	0
	Ifngas1	-8.33623	0	0	0	0
	Gm13369	-3.7766	0	0	0	0
	Ifi206	-1.02194	0	0	0	0
	Mrpl46	-1.00225	0	0	0	0
	Maml3	-6.64056	0	0	0	0
	Gm37266	-6.71688	0	0	0	0
	Rapgef4os2	-7.29074	0	0	0	0
	Gm37053	-8.16553	0	0	0	0
	Gm37004	-3.62684	0	0	0	0
	Smim12	-1.39295	0	0	0	0
	Trim34a	-1.45265	0	0	0	0
	2410015M20Rik	-1.40388	0	0	0	0
	Gm15492	-5.13851	0	0	0	0
	Ggt5	-7.08218	0	0	0	0
	Gm11529	-7.78837	0	0	0	0
	Trbj2-7	-1.35066	0	0	0	0
	Gstk1	-1.92684	0	0	0	0
	9430078K24Rik	-8.53669	0	0	0	0
	Egfl8	-7.30945	0	0	0	0
	Smg8	-1.08021	0	0	0	0
	9230104M06Rik	-7.73947	0	0	0	0
	Timm29	-1.3442	0	0	0	0
	2810428J06Rik	-9.37125	0	0	0	0
	Rps18	-1.61698	0	0	0	0
	Lrp4	-8.77568	0	0	0	0
	Tusc1	-7.21295	0	0	0	0
	Slc10a3	-1.03107	0	0	0	0
	Hoxaas3	-7.27131	0	0	0	0
	A830035O19Rik	-3.00714	0	0	0	0
	2810002D19Rik	-1.63556	0	0	0	0
	Tmem79	-4.4465	0	0	0	0
	Srm	-1.34706	0	0	0	0
	Churc1	-1.03819	0	0	0	0
	Abcc4	-1.47047	0	0	0	0
	Sh3gl3	-8.89831	0	0	0	0
	Ripor2	-1.40427	0	0	0	0
	Gm26935	-7.23373	0	0	0	0
	Ifnar2	-1.02157	0	0	0	0
	Riox1	-2.77486	0	0	0	0
	Rpl10a-ps1	-1.23526	0	0	0	0
	Hipk2	-1.07837	0	0	0	0
	Rps10	-1.17946	0	0	0	0
	Ndrg2	-1.56723	0	0	0	0
	Tmem147	-1.1905	0	0	0	0
	Angel1	-1.35125	0	0	0	0
	Psmf1	-1.29276	0	0	0	0
	B230369F24Rik	-9.52736	0	0	0	0
	Plxdc2	-8.64022	0	0	0	0
	Gimap4	-2.78482	0	0	0	0
	Cdh1	-8.01617	0	2.17396	0	0
	Gm6545	-2.04051	0	0	0	0
	Mrps16	-1.15703	0	0	0	0
	Zfp87	-1.43201	0	0	0	0
	Fam169b	-1.03605	0	0	0	0
	Gm4366	-2.98426	0	0	0	0
	Gm28836	-4.21253	0	0	0	0
	Rps9	-1.23089	0	0	0	0
	Dcun1d4	-1.20584	0	0	0	0
	Xrcc6	-1.04358	0	0	0	0
	Nub1	-1.0047	0	0	0	0
	Sgpp1	-1.59361	0	0	0	0
	Gm43852	-5.69335	0	0	0	0
	Sphk2	-1.26026	0	0	0	0
	Pex12	-2.6826	0	0	0	0
	Etnk1	-1.05954	0	0	0	0
	Gm44036	-7.30802	0	0	0	0
	Uqcc3	-1.33005	0	0	0	0
	L2hgdh	-2.97584	0	0	0	0
	Gm44037	-6.291	0	0	0	0
	Uqcc1	-1.60986	0	0	0	0
	2410131K14Rik	-1.10822	0	0	1.04355	0
	2010001A14Rik	-2.87722	0	0	0	0
	Tmem108	-10.1842	0	0	0	0
	1700028K03Rik	-7.37741	0	0	0	0
	Mfhas1	-1.82063	0	0	0	0
	Gm17055	-6.60911	0	0	0	0
	B430319F04Rik	-6.89747	0	0	0	0
	Rps20	-1.516	0	0	0	0
	Exosc5	-1.00135	0	0	0	0
	Dmac1	-1.00544	0	0	0	0
	Nmnat3	-2.90706	0	0	0	0
	Fbxl20	-1.55163	0	0	0	0
	Gm37163	-7.8466	0	0	0	0
	Zfp607a	-1.36358	0	0	0	0
	Gm17825	-3.55845	0	0	0	0
	C330018D20Rik	-1.38508	0	0	0	0
	Suox	-1.1798	0	0	0	0
	Asb8	-1.13674	0	0	0	0
	Trbv23	-1.90324	0	0	0	0
	Dnajc11	-1.31829	0	0	0	0
	Fam149b	-1.24268	0	0	0	0
	Mitf	-7.53932	0	0	0	0
	Rpl22	-1.09464	0	0	0	0
	Dtymk	-1.02031	0	0	0	0
	E430014B02Rik	-4.95191	0	0	0	0
	Tprkb	-1.07108	0	0	0	0
	Gpr89	-1.37775	0	0	0	0
	2700016F22Rik	-8.12646	0	0	0	0
	1500011B03Rik	-1.66648	0	0	0	0
	Tmem121b	-5.27147	0	0	0	0
	Trbv2	-1.63481	0	0	0	0
	Gm42463	-8.84806	0	0	0	0
	Letmd1	-1.79577	0	0	0	0
	Ftsj3	-1.00424	0	0	0	0
	1190007I07Rik	-1.39402	0	0	0	0
	Btnl7-ps	-7.88492	0	0	0	0
	Milr1	-1.5662	0	0	0	0
	Med19	-1.00451	0	0	0	0
	Gimap6	-2.22621	0	0	0	0
	Aamdc	-1.08322	0	0	0	0
	Stamos	-8.72471	0	0	0	0
	Cdk19	-1.23877	0	0	0	0
	F8a	-2.20001	0	0	0	0
	Gm36999	-4.69293	0	0	0	0
	Sigirr	-1.01485	0	0	0	0
	Tmem19	-1.3315	0	0	0	0
	Ager	-8.18805	0	0	0	0
	Rpl15	-1.0038	0	0	0	0
	Gm16023	-2.51507	0	0	0	0
	Gm45501	-5.78103	0	0	0	0
	Tspan3	-3.64364	0	0	0	0
	Rnf114	-1.07	0	0	0	0
	Trbj2-4	-1.36688	0	0	0	0
	Rpl22l1	-1.06572	0	0	0	0
	Naf1	-1.6909	0	0	0	0
	4930563E22Rik	-7.04654	0	0	0	0
	Gm26981	-8.38718	0	0	0	0
	Rps11	-1.13414	0	0	0	0
	1700026D11Rik	-3.18536	0	0	0	0
	BC051226	-4.86218	0	0	0	0
	Dapk1	-4.58453	0	0	0	0
	Rnf113a1	-3.10631	0	0	0	0
	Fut10	-9.46329	0	0	0	0
	D5Ertd605e	-8.50746	0	0	0	0
	Gm15672	-8.38264	0	0	0	0
	Rpl4	-1.30244	0	0	0	0
	4930556H04Rik	-7.95957	0	0	0	0
	Ackr4	-8.06499	0	0	0	0
	Gm45358	-4.03109	0	0	0	0
	Cox7a2l	-1.63257	0	0	0	0
	Utp3	-1.06561	0	0	0	0
	CT030159.1	-6.90058	0	0	0	0
	Impdh2	-1.4742	0	0	0	0
	Bbs12	-9.72566	0	0	0	0
	Acad10	-2.52945	0	0	0	0
	Rpl31	-1.30251	0	0	0	0
	Spryd4	-1.07745	0	0	0	0
	AC154627.3	-8.06125	0	0	0	0
	Gm43868	-6.82921	0	0	0	0
	Zfp810	-1.95318	0	0	0	0
	Cerkl	-3.38358	0	0	0	0
	1500002C15Rik	-7.45987	0	0	0	0
	6330549D23Rik	-3.92483	0	0	0	0
	Polr2h	-1.10605	0	0	0	0
	Pcdhga7	-6.76727	0	0	0	0
	Gm45308	-6.8427	0	0	0	0
	Gm9968	-6.58814	0	0	0	0
	Gm9958	-4.30765	0	0	0	0
	Mrpl41	-1.19031	0	0	0	0
	Ccdc58	-1.06674	0	0	0	0
	Gm12107	-9.15846	0	0	0	0
	Teddm2	-8.23339	0	0	0	0
	Samd3	-6.70565	0	0	0	0
	Gm44430	-7.45736	0	0	0	0
	Rpl17	-1.12371	0	1.15509	0	0
	Rps14	-1.43753	0	0	0	0
	E030042O20Rik	-8.55789	0	0	0	0
	Spred1	-3.51467	0	0	0	0
	Panx2	-6.49249	0	0	0	0
	Gm14279	-6.4069	0	0	0	0
	Gas5	-1.22708	0	0	0	0
	Gm15232	-2.32373	0	0	0	0
	Zkscan6	-1.14822	0	0	0	0
	Gm38227	-8.68182	0	0	0	0
	Prmt7	-1.18316	0	0	0	0
	BC017643	-1.07186	0	0	0	0
	Gm20033	-4.2668	0	0	0	0
	A530040E14Rik	-5.31334	0	0	0	0
	Etv1	-8.33616	0	0	0	0
	Gm26930	-7.62289	0	0	0	0
	AC133083.2	-5.96262	0	0	0	0
	Mrpl30	-1.29628	0	0	0	0
	Serpina3g	-2.16157	0	0	0	0
	Gucy1b3	-9.03552	0	0	0	0
	Rps4x	-1.00909	0	0	0	0
	Ccr9	-7.13749	0	5.95764	0	2.82795
	Tm2d3	-1.00366	0	0	0	0
	Gm19605	-2.91229	0	0	0	0
	Rpl32	-1.4405	0	0	0	0
	Cep95	-1.66507	0	0	0	0
	Prx	-8.04298	0	0	0	0
	Olfr173	-5.45539	0	0	0	0
	Arg1	-4.99127	0	0	0	0
	Arv1	-2.09773	0	0	0	0
	Gm16153	-10.0662	0	0	0	0
	Ccdc180	-6.96132	0	0	0	0
	Gm45640	-7.75449	0	0	0	0
	Dis3	-1.30756	0	0	0	0
	Gm31108	-5.18523	0	0	0	0
	Serpine2	-4.19567	0	0	0	0
	Gm6630	-4.23116	0	0	0	0
	Slc23a4	-7.07372	0	0	0	0
	Gm15979	-7.81308	0	0	0	0
	Zfp959	-1.28339	0	0	0	0
	Zfp12	-2.37419	0	0	0	0
	Gm44901	-9.17368	0	0	0	0
	Tysnd1	-2.29465	0	0	0	0
	Klhl4	-7.85895	0	0	0	0
	Guf1	-2.1315	0	0	0	0
	Cc2d2b	-9.12058	0	0	0	0
	Top1mt	-1.7264	0	0	0	0
	Gm8189	-8.24967	0	0	0	0
	Chchd5	-1.40526	0	0	0	0
	Abcb9	-1.31658	0	0	0	0
	Gm37584	-7.71956	0	0	0	0
	Igtp	-1.2195	0	0	0	0
	Gm44735	-7.65159	0	0	0	0
	Gimap9	-2.41131	0	0	0	0
	Fcgr3	-6.83589	0	0	0	0
	Gm15712	-8.14865	0	0	0	0
	Cib3	-7.37734	0	0	0	0
	Rps24	-1.27388	0	0	0	0
	AI854703	-4.79943	0	0	0	0
	Olfml3	-9.31147	0	0	0	0
	Cnnm3	-1.22952	0	0	0	0
	Commd9	-2.16701	0	0	0	0
	Jag2	-6.29645	0	0	0	0
	Col27a1	-6.56126	0	0	0	0
	Shisa5	-1.0051	0	0	0	0
	Rps21	-1.19434	0	0	0	0
	1700021A07Rik	-2.02212	0	0	0	0
	Tmem17	-8.31692	0	0	0	0
	Mrps22	-1.58001	0	0	0	0
	Rpl39	-1.07641	0	0	0	0
	Cdnf	-4.52903	0	1.18067	0	0
	Gm14027	-7.19229	0	0	0	0
	Gm37023	-7.82042	0	0	0	0
	1110051M20Rik	-2.37113	0	0	0	0
	Rpl23	-1.10764	0	0	0	0
	Lgals3bp	-1.5203	0	0	0	0
	Abhd17c	-1.24064	0	0	0	0
	Rpp40	-2.28762	0	0	0	0
	Ankrd24	-8.27535	0	0	0	0
	D130007C19Rik	-7.47629	0	0	0	0
	Celsr1	-1.7132	0	0	0	0
	Gm19667	-7.35271	0	0	0	0
	Tmem260	-1.74205	0	0	0	0
	Psmb9	-1.01188	0	0	0	0
	AC153962.1	-7.34629	0	0	0	0
	Mttp	-3.43688	0	0	0	0
	Bend4	-7.57873	0	0	0	0
	Agrn	-5.42103	0	0	0	0
	Zc3h10	-1.06982	0	0	0	0
	Trbj1-4	-1.35047	0	0	0	0
	2810405F17Rik	-3.78095	0	0	0	0
	Mrpl52	-1.10949	0	0	0	0
	Gm11614	-7.09883	0	0	0	0
	Gm13012	-1.13963	0	0	0	0
	Bbs10	-9.56588	0	0	0	0
	Smim4	-1.22201	0	0	0	0
	Rhd	-7.00486	0	0	0	0
	Lbp	-9.09077	0	0	0	0
	Rps16	-1.26922	0	0	0	0
	Entpd6	-1.33636	0	0	0	0
	Btbd11	-4.20185	0	0	0	0
	St8sia1	-6.66077	0	0	0	0
	9430015G10Rik	-3.47036	0	0	0	0
	Rps15a	-1.58785	0	0	0	0
	Rpl18	-1.31836	0	0	0	0
	Rpl18a	-1.16872	0	0	0	0
	Zfp524	-1.1343	0	0	0	0
	Armt1	-1.1933	0	0	0	0
	Ddx18	-1.04294	0	0	0	0
	Rpl36	-1.22899	0	0	0	0
	9030407P20Rik	-5.3911	0	0	0	0
	Emg1	-1.11787	0	0	0	0
	Ntrk3	-4.01324	0	0	0	0
	Setmar	-9.25641	0	0	0	0
	Eef1b2	-1.21204	0	0	0	0
	Tmem251	-1.05931	0	0	0	0
	Hpdl	-7.72525	0	0	0	0
	Fech	-1.20528	0	0	0	0
	Sf3a3	-1.0018	0	0	0	0
	E130102H24Rik	-8.92373	0	0	0	0
	Hsd17b4	-1.05284	0	0	0	0
	Eef1d	-1.09176	0	0	0	0
	Gcm2	-7.74145	0	0	0	0
	Gm44878	-6.86614	0	0	0	0
	Rpl30	-1.20387	0	0	0	0
	Gm20045	-10.0819	0	0	0	0
	Pcolce	-6.64479	0	0	0	0
	Hspe1	-1.06403	0	1.63492	0	0
	C130036L24Rik	-2.49856	0	0	0	0
	Elp6	-1.27152	0	0	0	0
	4930403P22Rik	-5.27437	0	0	0	0
	Tusc2	-1.97195	0	0	0	0
	Nr3c2	-6.19299	0	0	0	0
	Gimap7	-2.14846	0	0	0	0
	Alkbh7	-1.36247	0	0	0	0
	Mrpl36	-1.15579	0	0	0	0
	Polr3b	-1.14408	0	0	0	0
	Rps3	-1.25067	0	0	0	0
	Myc	-1.14091	0	0	0	0
	Gm26896	-7.23112	0	0	0	0
	Phb	-1.12869	0	0	0	0
	Gm37042	-6.98542	0	0	0	0
	Pcdhgb5	-7.11509	0	0	0	0
	Rpp38	-2.54581	0	0	0	0
	Tm4sf5	-8.22766	0	0	0	0
	Hsdl2	-1.21075	0	0	0	0
	Fcrl1	-3.05594	0	0	0	0
	Cdk7	-1.06847	0	0	0	0
	9330198N18Rik	-8.19717	0	0	0	0
	Arhgef9	-7.49725	0	0	0	0
	9430002A10Rik	-7.01381	0	0	0	0
	Trgj1	-6.44089	0	0	0	0
	Gm19705	-5.53835	0	0	0	0
	Gm18407	-7.31047	0	0	0	0
	Usp40	-1.10324	0	0	0	0
	1110034G24Rik	-1.01644	0	0	0	0
	Ankrd39	-1.22863	0	0	0	0
	2610307P16Rik	-8.53223	0	0	0	0
	Atic	-1.07757	0	0	0	0
	Mterf4	-1.50593	0	0	0	0
	Polr3e	-1.9373	0	0	0	0
	Grifin	-8.04096	0	0	0	0
	AC102554.1	-7.96646	0	0	0	0
	1700061G19Rik	-7.59708	0	0	0	0
	Iqcd	-6.8751	0	0	0	0
	Rbm48	-2.15296	0	0	0	0
	Med8	-1.01513	0	0	0	0
	Dnajc17	-1.16047	0	0	0	0
	Fmnl3	-1.7189	0	0	0	1.43977
	Gm2800	-7.79696	0	0	0	0
	Gimap1os	-1.72332	0	0	0	0
	Lrig2	-1.16477	0	0	0	0
	Gnl2	-1.01231	0	0	0	0
	Stt3b	-1.00374	0	0	0	0
	Nmi	-1.02093	0	0	0	0
	Cnih2	-6.49553	0	2.79413	0	0
	Nrip2	-5.05878	0	0	0	0
	AC154760.1	-7.13691	0	0	0	0
	Cops7a	-1.24826	0	0	0	0
	Ifi213	-1.32683	0	0	0	0
	Mcc	-6.95995	0	0	0	0
	Gm42895	-8.47931	0	0	0	0
	Usp11	-1.42866	0	0	0	0
	Nubp2	-1.02461	0	0	0	0
	Tmub1	-1.18469	0	0	0	0
	Wdr53	-2.50591	0	0	0	0
	H2-T10	-1.1602	0	0	0	0
	Fut11	-1.17072	0	0	0	0
	Tma16	-1.17984	0	0	0	0
	Klhl6	-1.36755	0	0	0	0
	Khk	-1.26934	0	0	0	0
	Mrpl17	-1.11595	0	0	0	0
	Gm20540	-8.25208	0	0	0	0
	Gm16045	-8.22955	0	0	0	0
	Akt1s1	-2.97702	0	0	0	0
	Gm12655	-8.29802	0	0	0	0
	Serpinb9	-1.24337	0	1.09293	0	1.37652
	Lta4h	-1.05019	0	0	0	0
	B630019K06Rik	-6.83349	0	0	0	0
	Wdr24	-1.28692	0	0	0	0
	Rps15	-1.27902	0	0	0	0
	Ms4a6d	-2.78749	0	0	0	0
	Esr1	-9.43854	0	0	0	0
	Samhd1	-1.07117	0	0	0	0
	Gm13822	-7.68427	0	0	0	0
	E330037G11Rik	-5.54504	0	0	0	0
	Gm35363	-7.74277	0	0	0	0
	AC151730.2	-1.88743	0	0	0	0
	Rab11fip2	-1.46106	0	0	0	0
	Ndufa5	-1.04357	0	0	0	0
	Usp27x	-5.8439	0	0	0	0
	AC152827.1	-6.81062	0	0	0	0
	Chchd1	-1.28174	0	0	0	0
	Zdhhc17	-1.14727	0	0	0	0
	Gm43598	-6.715	0	0	0	0
	Rps8	-1.10288	0	0	0	0
	Gm5541	-5.56228	5.35093	0	0	0
	Gm26551	-4.82814	0	0	0	0
	Gm45534	-5.68121	0	0	0	0
	Trbj2-3	-1.36053	0	0	0	0
	Eef1g	-1.43385	0	0	0	0
	Gm42671	-9.39009	0	0	0	0
	Gm29642	-7.268	0	0	0	0
	Fes	-3.87191	0	0	0	2.05839
	Utp14a	-1.10369	0	0	0	0
	Mbip	-1.59119	0	0	0	0
	Lmln	-7.73935	0	0	0	0
	Flicr	-1.12007	0	0	0	0
	1110003F10Rik	-5.54449	0	0	0	0
	Atp6v1g3	-8.88658	0	0	0	0
	Mapk1ip1	-1.26884	0	0	0	0
	Gm15915	-8.70173	0	0	0	0
	Surf2	-1.2863	0	0	0	0
	A430110L20Rik	-7.97683	0	0	0	0
	Mrpl45	-1.25968	0	0	0	0
	Gm2000	-1.07946	0	0	0	0
	Zfp62	-1.22117	0	0	0	0
	Mad2l1bp	-1.27867	0	0	0	0
	Efhc1	-7.1342	0	0	0	0
	Cdkl4	-6.50691	0	0	0	0
	Hspa12b	-6.97787	0	0	0	0
	Gm8013	-6.55625	0	0	0	0
	Sh3d19	-5.76441	0	0	0	0
	Gm6296	-5.41493	0	0	0	0
	Pomk	-1.97558	0	0	0	0
	Nckap5l	-2.19273	0	0	0	0
	Rplp0	-1.16564	0	0	0	0
	Gm16333	-7.5699	0	0	0	0
	Fggy	-7.32298	0	0	0	0
	4921517D22Rik	-5.97826	0	0	0	0
	Diablo	-1.11846	0	0	0	0
	Aatf	-1.01868	0	0	0	0
	Cd72	-1.36444	0	0	0	0
	Rcan1	-2.38838	0	0	0	0
	Mtfmt	-1.77575	0	0	0	0
	Zfand1	-1.5022	0	0	0	0
	Tespa1	-1.32059	0	0	0	0
	Gm16084	-6.31381	0	0	0	0
	Cep295	-1.01965	0	0	0	0
	Rps5	-1.17083	0	0	0	0
	Plscr3	-1.01361	0	0	0	0
	Rcn3	-2.00051	0	0	0	0
	Usp24	-1.58678	0	0	0	0
	Abcb8	-1.183	0	0	0	0
	C2cd5	-1.1609	0	0	0	0
	Zfp281	-1.00812	0	0	0	0
	Gbp5	-1.16684	0	0	0	0
	Gpr22	-8.0092	0	0	0	0
	Tuba1b	0	-1.4387	0	0	1.46061
	AC114645.2	0	-7.57747	0	0	0
	Mbnl3	0	-1.141	0	0	0
	Mmp15	0	-8.59298	0	0	0
	Zfp442	0	-1.5738	0	0	0
	F830016B08Rik	0	-3.97688	0	0	0
	Rpf1	0	-1.1501	0	0	0
	Smpd5	0	-1.56554	0	0	0
	Timm22	0	-1.2098	0	0	0
	Gm14124	0	-6.76011	0	0	0
	Atg14	0	-1.22028	0	0	0
	Slc46a3	0	-1.12259	0	0	0
	AC159472.1	0	-7.75121	0	0	0
	Sumf2	0	-1.0005	0	0	0
	Gm45203	0	-7.63998	0	0	0
	Zscan29	0	-1.62134	0	0	0
	Il13ra1	0	-8.51456	0	0	0
	A730091E23Rik	0	-5.16847	0	0	0
	1700019C18Rik	0	-7.33185	0	0	0
	Gm5432	0	-5.41098	0	0	0
	Aqp3	0	-3.02826	1.07717	1.43256	0
	Zfp647	0	-6.17217	0	0	0
	Zscan20	0	-1.66143	0	0	0
	Mcfd2	0	-1.15382	0	0	0
	Myo5c	0	-8.04029	0	0	0
	A030001D20Rik	0	-7.1384	0	0	0
	Cd177	0	-8.06954	0	0	0
	Gm42809	0	-4.95112	0	0	0
	Slc37a1	0	-1.72696	0	0	0
	Bend6	0	-2.48218	0	0	0
	4930447K03Rik	0	-6.64026	0	0	0
	Maged1	0	-4.46394	0	0	0
	A430005L14Rik	0	-1.09753	0	0	0
	Pigv	0	-1.23533	0	0	0
	Kif18b	0	-5.85093	0	0	1.99026
	Gm33782	0	-6.90573	0	0	0
	Setd4	0	-1.64311	0	0	0
	Spats2l	0	-6.11561	0	0	0
	Tfam	0	-1.18882	0	0	0
	Oard1	0	-1.20972	0	0	0
	Pdrg1	0	-1.05545	0	0	0
	Gm37760	0	-1.79282	0	0	0
	Trub2	0	-1.2229	0	0	0
	Tmem136	0	-3.95063	0	0	0
	5430431A17Rik	0	-2.57931	0	0	0
	Nup43	0	-1.80733	0	0	0
	Mtif3	0	-1.25961	0	0	0
	Fam206a	0	-1.14859	0	0	0
	Rhno1	0	-1.11863	0	0	0
	Susd4	0	-8.99845	0	0	0
	Gm6712	0	-1.53795	0	0	0
	Eif2ak2	0	-1.20801	0	0	0
	Ldlrad4	0	-1.32287	1.49838	0	0
	Timeless	0	-1.39189	0	0	1.05247
	Zfp846	0	-1.36937	0	0	0
	Nat8f4	0	-1.78522	0	0	0
	Gm38248	0	-4.2143	0	0	0
	BC003965	0	-1.02756	0	0	0
	Timm9	0	-1.81533	0	0	0
	Gm45217	0	-7.97175	0	0	0
	Gm16638	0	-3.0125	0	0	0
	Zfp994	0	-1.59019	0	0	0
	Marcks	0	-2.24992	0	0	0
	6030468B19Rik	0	-6.78959	0	0	0
	Kif14	3.92093	-3.39842	0	0	1.33524
	Apobec2	0	-2.41156	0	0	0
	Pim2	0	-1.20123	0	0	0
	Kcnk5	0	-2.70732	1.04633	0	0
	Mis12	0	-1.34797	0	0	0
	Sash3	0	-1.0877	0	0	0
	Ivd	0	-1.08355	0	0	0
	Hes6	0	-1.35717	0	0	0
	Zfyve28	0	-2.31864	1.1706	0	0
	Naa25	0	-1.13669	0	0	0
	A230050P20Rik	0	-1.83111	0	0	0
	Gm43417	0	-8.76615	0	0	0
	5830432E09Rik	0	-2.30445	0	0	0
	Gm45378	0	-7.7147	0	0	0
	Cstf1	0	-1.52726	0	0	0
	Col15a1	0	-2.81337	0	0	0
	Myl10	0	-8.42089	0	0	0
	Adamtsl4	0	-1.24975	0	0	0
	Armcx2	0	-2.20985	0	0	0
	Ssbp1	0	-1.13388	0	0	0
	D3Ertd254e	0	-3.30328	0	0	0
	Cnp	0	-1.00984	0	0	0
	AC159308.1	0	-5.83037	0	0	0
	4930535E02Rik	0	-5.79344	0	0	0
	Gcnt1	2.2654	-2.69296	1.19828	2.94888	0
	Sfxn1	0	-1.05476	0	0	0
	Psmd5	0	-1.25443	0	0	0
	Wdr12	0	-1.01363	0	0	0
	Ada	0	-1.98076	0	0	1.64896
	Gm12474	0	-6.53153	0	0	0
	Ccr6	1.63581	-2.04324	1.06855	1.35884	0
	Gm18225	0	-8.47228	0	0	0
	Hykk	0	-5.924	0	0	0
	Casp2	0	-1.09657	0	0	0
	Ces2c	0	-3.70808	0	0	0
	Gm17764	0	-3.08838	0	0	0
	Zfp870	0	-1.92471	0	0	0
	Gm5532	0	-7.88461	0	0	0
	Vamp5	0	-1.1281	0	0	0
	Arpc5l	0	-1.19466	0	0	0
	Prorsd1	0	-1.11974	0	0	0
	Ccdc86	0	-1.49481	0	0	0
	Trbv4	0	-3.31554	0	0	0
	Gm37124	0	-7.90448	0	0	0
	Mfap3	0	-1.10264	0	0	0
	Stat1	0	-1.84544	0	0	0
	Ipcef1	0	-1.7589	0	0	0
	Hdhd5	0	-1.40542	0	0	0
	A130048G24Rik	0	-3.31143	0	0	0
	Itgae	2.54298	-2.00971	2.90156	3.11109	0
	Rpl9	0	-1.19469	0	0	0
	Cybrd1	0	-8.82317	0	0	0
	Trbv20	0	-1.48421	0	0	0
	H2-T24	0	-1.26427	0	0	0
	Marcksl1	0	-4.05665	0	0	0
	Gm4951	0	-5.14801	0	0	0
	Fam58b	0	-1.71434	0	0	0
	Unk	0	-1.19916	0	0	0
	Hjurp	0	-1.26087	0	0	0
	Nol11	0	-1.16475	0	0	0
	Krba1	0	-1.16295	0	0	0
	Ppid	0	-1.48284	0	0	0
	Tnfrsf1a	0	-1.96377	0	0	0
	Rps25	0	-1.01173	0	0	0
	Rab11fip4os1	0	-6.23775	0	0	0
	Fbxo32	0	-1.27923	0	0	0
	Ndufaf1	0	-1.07659	0	0	0
	Cntnap1	5.45935	-6.4074	0	2.56483	0
	Prmt5	0	-1.09703	0	0	0
	Ptcd2	0	-1.19897	0	0	0
	Aldh1l1	0	-9.52369	0	0	0
	Wdr46	0	-1.11173	0	0	0
	Mitd1	0	-1.16991	0	0	0
	Trbv16	0	-1.40801	0	0	0
	Psme1	0	-1.04311	0	0	0
	Prf1	0	-3.06639	1.23644	0	0
	Nat10	0	-1.31079	0	0	0
	Nat8f1	0	-2.30861	0	0	0
	AC130217.1	0	-8.37259	0	0	0
	Gm16976	0	-7.91888	0	0	0
	Gm43533	0	-8.17818	0	0	0
	Fas	0	-1.22751	0	0	0
	Mlh1	0	-2.16893	0	0	0
	Traip	0	-6.68088	0	0	0
	Gm26520	0	-3.55709	0	0	0
	Hmgn1	0	-3.17861	0	0	0
	Gm43774	0	-7.97228	0	0	0
	Zfp935	0	-1.04286	0	0	0
	Ssh2	0	-1.05646	0	0	0
	Tmem60	0	-1.17143	0	0	0
	Snrk	0	-1.33461	0	0	0
	Mesd	0	-1.06952	0	0	0
	Coa6	0	-1.02527	0	0	0
	Frat1	0	-1.12998	0	0	0
	Emilin1	0	-5.59879	0	0	0
	mt-Cytb	0	-1.09618	0	0	0
	Nectin1	0	-8.00685	0	0	0
	Zhx2	0	-1.39946	0	0	0
	Zfp668	0	-2.07208	0	0	0
	Cdc23	0	-1.33242	0	0	0
	Gm19585	0	-1.27283	1.32054	0	0
	Hspb11	0	-1.08388	0	0	0
	Tmem268	0	-1.87459	0	0	0
	Tmem131l	0	-1.13671	0	0	0
	Trim56	0	-1.03422	0	0	0
	Tmem184c	0	-1.75301	0	0	0
	Trbj2-1	0	-1.20475	0	0	0
	Tcf4	0	-2.37884	0	0	0
	Gm9856	0	-1.93151	0	0	0
	Zfp873	0	-2.69667	0	0	0
	Mllt11	0	-1.55543	0	0	0
	Rbm45	0	-1.37097	0	0	0
	Mob3c	0	-1.14598	0	0	0
	3110082I17Rik	0	-1.83734	0	0	0
	Agk	0	-1.28976	0	0	0
	Brix1	0	-1.13004	0	0	0
	Zfp933	0	-1.94033	0	0	0
	Nt5e	0	-1.92457	0	0	0
	Ska2	0	-1.36145	0	0	0
	Kcnj15	0	-10.7013	0	0	0
	Gm45873	0	-5.1759	0	0	0
	Ccr10	4.3236	-4.78591	0	0	0
	Bcs1l	0	-1.04249	0	0	0
	C230085N15Rik	0	-3.02727	0	0	0
	Gm45155	0	-8.90399	0	0	0
	Apol9a	0	-6.76584	1.51299	2.22504	0
	Zscan2	0	-2.45009	0	0	0
	Gm44891	0	-7.14722	0	0	0
	Chchd4	0	-1.05629	0	0	0
	Gclm	0	-1.28365	0	0	0
	Znhit6	0	-1.12217	0	0	0
	Trbv17	0	-1.95643	0	0	0
	Pycr1	0	-8.35951	2.75402	0	0
	Trbv26	0	-1.06955	0	0	0
	Mrm3	0	-2.03972	0	0	0
	Gm43466	0	-7.7393	0	0	0
	Gm28935	0	-8.22881	0	0	0
	Zbp1	0	-1.13037	0	0	1.07337
	Tbc1d16	0	-3.53723	0	0	0
	Cyp2r1	0	-4.01769	0	0	0
	Tubg1	0	-1.29715	0	0	1.01989
	Dtwd1	0	-1.51782	0	0	0
	mt-Nd5	0	-1.02188	0	0	0
	Mrpl27	0	-1.24752	0	0	0
	Gm17382	0	-4.33073	0	0	0
	Gm45206	0	-3.89069	0	0	0
	Ptgdr2	0	-7.18541	0	0	0
	4931415C17Rik	0	-8.82502	0	0	0
	Jaml	0	-1.75305	1.68866	0	0
	Abcg1	0	-1.89693	0	0	0
	Itpa	0	-1.11007	0	0	0
	Lrrc42	0	-1.05348	0	0	0
	D11Wsu47e	0	-1.33361	0	0	0
	Ndufa4	0	-1.43104	0	0	0
	Gm29055	0	-5.69193	0	0	0
	Zfp119b	0	-1.45742	0	0	0
	Gm26742	0	-7.82549	0	0	0
	Gm37303	0	-7.02772	0	0	0
	Cpne5	0	-2.34049	0	0	0
	Kcnq1ot1	0	-1.31973	0	0	0
	Gm37607	0	-3.25217	0	0	0
	Ubxn11	0	-1.26286	0	0	0
	Foxo1	0	-1.2832	0	0	0
	2810001G20Rik	0	-1.91671	0	0	0
	Fam110b	0	-5.24259	0	0	0
	Tigd2	0	-1.3876	0	0	0
	Pes1	0	-1.25079	0	0	0
	Trgj2	0	-6.40338	0	0	0
	Myb	0	-2.58548	0	0	1.7785
	Gm26522	0	-2.48088	0	0	0
	Gm44760	0	-7.06865	0	0	0
	Zbtb26	0	-2.39622	0	0	0
	A630052C17Rik	0	-3.11919	0	0	0
	Trim65	0	-1.19333	0	0	0
	Rasl11b	0	-2.95443	1.1056	0	0
	Nufip1	0	-1.2016	0	0	0
	Rgs3	0	-1.58319	0	0	0
	Cyb561d1	0	-1.14005	0	0	0
	Susd2	0	-1.75427	0	0	0
	Derl3	0	-9.47319	2.78298	0	0
	Usf1	0	-1.09859	0	0	0
	Zfp710	0	-1.41823	0	0	0
	Gm20069	0	-2.89105	1.73454	0	0
	Dse	0	-3.04399	0	0	0
	Zap70	0	-1.07227	0	0	0
	Bora	0	-1.29174	0	0	0
	Plcb2	0	-1.05604	0	0	0
	Mars2	0	-1.21426	0	0	0
	Enthd1	0	-7.38908	0	0	0
	Gm13205	0	-3.852	0	0	0
	Oasl1	0	-5.91277	0	0	2.25556
	Mus81	0	-1.10293	0	0	0
	AC159196.3	0	-4.69551	0	0	0
	Det1	0	-1.45563	0	0	0
	Rad1	0	-1.05023	0	0	0
	Il18r1	0	-1.53436	1.1487	1.57172	0
	Gng12	0	-1.2952	0	0	0
	Suv39h1	0	-1.16681	0	0	0
	Gpr15	0	-1.98081	1.63237	0	0
	Rrp36	0	-1.02691	0	0	0
	Rtl6	0	-1.60707	0	0	0
	Gm37423	0	-1.32524	0	0	0
	Sfxn2	0	-1.12387	0	0	0
	Gm26646	0	-8.06531	0	0	0
	Spsb1	0	-3.85192	0	0	0
	Gm44116	0	-8.33738	0	0	0
	Gm26583	0	-4.68191	0	0	0
	Slc11a2	0	-1.34968	0	0	0
	Trbj1-1	0	-1.56534	0	0	0
	Mylpf	0	-1.35497	0	0	0
	Tubb4b	0	-1.3099	0	0	0
	Trbv30	0	-2.19791	0	0	0
	Gm12305	0	-8.433	0	0	0
	Lrp12	0	-8.08667	0	0	0
	Gm28942	0	-3.27361	0	0	0
	Zfp24	0	-1.10457	0	0	0
	Cmtr2	0	-1.34972	0	0	0
	Bin1	0	-1.20768	0	0	0
	Ecm1	0	-1.89389	0	0	0
	Rims3	0	-3.72851	0	0	0
	Trdc	0	-1.87907	0	0	0
	Fam174b	0	-2.60374	0	0	0
	Polr1e	0	-1.4888	0	0	0
	Sdc3	0	0	-1.83457	0	0
	Adcy9	0	0	-1.85563	0	0
	S1pr3	0	0	-2.61217	0	0
	Lca5	1.69965	0	-1.22612	0	0
	Sirpa	0	0	-1.80413	0	0
	Nr1h3	0	0	-1.7957	0	0
	Wdfy3	0	0	-1.93317	0	0
	Gm19288	0	0	-1.6121	0	0
	Wfdc2	0	0	-1.99534	0	0
	Medag	0	0	-5.10712	0	0
	Ifitm10	0	0	-3.3746	0	0
	Homez	0	0	-1.0656	0	0
	F2rl3	0	0	-1.01137	0	0
	Cyp39a1	0	0	-3.42917	0	0
	4931428F04Rik	0	0	-1.31047	0	0
	Rasgrp3	0	0	-1.25204	0	0
	Cecr6	0	0	-2.32169	0	0
	Gm16618	0	0	-1.47477	0	0
	Lipt1	0	0	-1.71204	0	0
	Kctd21	0	0	-3.62414	0	0
	Ptpn5	2.01539	1.97174	-2.81386	1.99339	0
	Ighm	0	0	-1.33909	0	0
	Cd22	0	0	-2.94447	0	0
	Igf1	0	0	-4.84847	0	0
	Ms4a1	0	0	-3.30232	0	0
	Pla2g15	0	0	-1.47028	0	0
	Lpl	0	0	-3.30814	0	0
	Gpr179	0	0	-6.47566	0	0
	Snord35b	0	0	-2.55167	0	0
	Alpk1	0	0	-1.75687	0	0
	Jup	4.82158	6.36784	-2.11961	0	0
	4833423F13Rik	0	0	-3.30902	0	0
	Pcolce2	0	0	-6.4425	0	0
	Gpr137b	3.88246	6.3296	-1.724	0	0
	Zscan22	0	0	-1.37996	0	0
	Zfp607b	0	0	-1.29709	0	0
	Pus7l	0	0	-1.31727	0	0
	Pira2	0	0	-3.64108	0	0
	Slc6a20b	0	0	-2.38437	0	0
	Ampd3	0	0	-2.15646	0	0
	Spib	0	0	-3.38854	0	0
	Scd1	0	0	-2.96544	0	0
	Slc25a35	0	0	-1.05452	0	0
	Ctu1	0	0	-1.33445	0	0
	Rcbtb1	0	0	-1.05211	0	0
	Csgalnact1	4.80319	5.03188	-5.28673	0	0
	Slc22a23	0	0	-1.5421	0	0
	Vcam1	0	0	-2.54126	0	0
	Zfp273	0	0	-1.92986	0	0
	Fam81a	0	0	-1.80043	0	0
	Ciita	0	0	-1.79625	0	0
	Atg4c	0	0	-1.93282	0	0
	Zfp82	0	0	-1.53308	0	0
	Cdc25b	1.11122	1.66262	-1.70384	0	0
	C3	0	0	-2.14181	0	0
	Gm5424	0	0	-1.20302	1.51728	0
	Irf8	0	0	-1.2366	1.37482	1.84683
	Ifi209	0	0	-1.06981	0	0
	Bcl2l14	0	0	-1.43525	0	0
	Gm38422	0	0	-2.08406	0	0
	Serpini1	0	0	-1.15671	0	0
	Paqr9	0	0	-4.43682	0	0
	Gad1	0	0	-4.32127	0	0
	Thrb	0	0	-1.21112	0	0
	Slc6a19	0	0	-6.14319	0	0
	2810021J22Rik	0	0	-1.16037	0	0
	C1qtnf6	0	0	-1.76836	1.64906	1.12575
	Gm19980	0	0	-4.31373	0	0
	Fam19a3	0	0	-1.35921	0	0
	Zfp65	0	0	-1.17901	0	0
	Mcf2l	0	0	-1.97237	0	0
	9130023H24Rik	0	0	-1.27444	0	0
	Tarsl2	0	0	-1.71314	0	0
	Vwf	0	0	-5.14219	0	0
	Siglecg	0	0	-3.46896	0	0
	Sh3pxd2a	0	0	-1.41397	0	0
	Flt3	0	0	-3.15998	0	0
	Glyctk	0	0	-1.15558	0	0
	Pdzk1ip1	0	0	-3.16075	0	0
	Hgf	0	0	-1.19626	0	0
	Tmem63c	0	0	-2.78945	0	0
	Tmem261	0	0	-1.10807	0	0
	Fcna	0	0	-7.78839	0	0
	Mapk12	0	0	-1.87283	0	0
	Mcub	0	0	-1.56669	0	0
	Zdhhc14	0	0	-1.9297	0	0
	Purg	0	0	-1.93186	0	0
	Klra4	0	0	-4.25638	0	0
	Kifc3	0	0	-2.19141	0	0
	Napepld	0	0	-1.82943	0	0
	Tubb1	0	0	-7.79326	0	0
	Tead2	0	0	-1.91364	0	0
	1700066B19Rik	0	0	-2.47769	0	0
	Angptl4	0	0	-1.44269	0	0
	Ermap	0	0	-2.3525	0	0
	Fcer2a	0	0	-3.75453	0	0
	Arhgap26	0	0	-1.53856	0	0
	Pcsk4	0	0	-1.40001	0	0
	Ell3	0	0	-1.66534	0	0
	Zbtb3	0	0	-1.96633	0	0
	Ppbp	0	0	-6.79545	0	0
	Kcnj16	0	0	-7.44181	0	0
	Arhgap29	0	0	-1.68279	0	0
	Acsl3	0	0	-1.29064	0	0
	Tigd5	0	0	-3.11659	0	0
	Gm20939	0	0	-1.12874	0	0
	Asph	0	0	-2.4716	0	0
	Magi3	0	0	-1.72579	0	0
	Tlr4	0	0	-2.51547	0	0
	Dbp	0	0	-1.6692	0	0
	Mycl	0	0	-2.29207	0	0
	Vegfc	0	0	-4.54842	0	0
	Hist1h2ap	0	0	-1.75532	0	0
	Cxxc5	0	0	-1.49344	0	0
	Pirb	0	0	-1.67855	0	0
	Klrd1	0	0	-2.40736	0	0
	Zfp433	0	0	-1.00952	0	0
	Lrp1	0	0	-2.21773	0	0
	Arfgef3	0	0	-1.97295	0	0
	Aicda	0	0	-2.32315	0	0
	Qser1	0	0	-2.66279	0	0
	Sac3d1	0	0	-1.48783	0	0
	Epdr1	0	0	-1.47169	0	0
	Fam65a	0	0	-1.04408	0	0
	Npas4	0	0	-2.41353	0	0
	Adgre4	0	0	-1.58173	0	0
	Themis2	0	0	-1.17648	0	0
	Aldh3b1	0	0	-1.4771	0	0
	Ticam2	0	0	-2.11965	0	0
	Kbtbd8	0	0	-1.62879	0	0
	Plxnb2	0	0	-2.40633	0	0
	Ccnf	0	0	-1.38202	0	0
	Sptb	0	0	-1.1991	0	0
	Osm	0	0	-1.10758	0	0
	Fem1a	0	0	-1.01763	0	0
	Tanc1	0	0	-1.92049	0	0
	Gemin4	0	0	-1.74704	0	0
	Fam89a	0	0	-1.79753	0	0
	Ncr1	0	0	-1.85903	0	0
	Ccdc148	0	0	-4.05915	0	0
	9030617O03Rik	0	0	-1.84865	0	0
	Gfra2	0	0	-4.85087	0	0
	Lrrc75b	0	0	-4.25671	0	0
	Zfp101	0	0	-1.0368	0	0
	Cd302	0	0	-1.75112	0	0
	Zfp11	0	0	-1.48236	0	0
	Rubcnl	0	0	-2.88384	0	0
	Angptl6	0	0	-1.88891	0	0
	Zfp365	0	0	-1.86306	0	0
	Fpr1	0	0	-4.78729	0	0
	Pparg	10.2054	13.0318	-2.22748	4.83004	0
	Tbrg3	0	0	-1.56328	0	0
	Ly86	0	0	-1.32928	0	0
	Klri2	0	0	-4.87934	0	0
	Sort1	0	0	-5.12697	0	0
	Plxnc1	0	0	-1.53588	0	0
	Rftn2	0	0	-1.01511	0	0
	Tktl1	2.35941	2.30332	-2.3852	0	0
	Skp2	0	0	-1.39559	0	0
	Zswim1	0	0	-1.17188	0	0
	Bcas1	0	0	-1.18978	0	0
	Cptp	0	0	-1.12549	0	0
	Gm12185	0	0	-1.29168	0	0
	E330033B04Rik	0	0	-3.64132	0	0
	E2f2	0	0	-2.30202	0	0
	Zfp94	0	0	-1.40441	0	0
	Gprin3	0	0	-2.04801	0	0
	Gm10778	0	0	-2.84571	0	0
	Zfp213	0	0	-1.53073	0	0
	Raver2	0	0	-1.27411	0	0
	Atp13a2	1.46653	0	-1.14436	0	0
	Trp53rkb	0	0	-1.67024	0	0
	Dgkz	0	0	-1.55505	0	0
	Gm11944	0	0	-1.84324	0	0
	Shank1	0	0	-2.3892	0	0
	Zbed4	0	0	-1.26913	0	0
	Zfp974	0	0	-2.1152	0	0
	Ngp	0	0	-7.97463	0	0
	Cd19	0	0	-3.40019	0	0
	Zfp708	0	0	-2.11753	0	0
	Stab2	0	0	-3.8606	0	0
	Klrc1	0	0	-6.41573	0	0
	Gm10866	0	0	-1.47484	0	0
	Zfp760	0	0	-1.03267	0	0
	Glipr2	0	0	-1.08503	0	0
	Smug1	0	0	-1.04336	0	0
	Csf3r	0	0	-3.38325	0	0
	Rab3a	0	0	-1.27154	0	0
	Extl2	0	0	-1.46376	0	0
	Ly6c2	0	0	-1.08781	0	1.31089
	Tnfrsf13c	0	0	-1.70293	0	0
	Tmem51	3.12681	2.96658	-2.25203	2.9081	0
	Fgd2	0	0	-1.93348	0	0
	Zfp97	0	0	-1.01862	0	0
	Neo1	8.08517	10.3167	-2.20793	0	0
	Crip2	4.51279	4.99283	-1.45467	2.11985	0
	Als2cl	0	0	-1.01302	0	0
	Snn	0	0	-2.60415	0	0
	Ddc	0	0	-1.96555	0	0
	Sp6	0	0	-1.45879	0	0
	Ces2d-ps	0	0	-1.63407	0	0
	Akap2	0	0	-1.58535	0	0
	Car12	0	0	-1.02274	0	0
	Camp	0	0	-7.63939	0	0
	Prss12	0	0	-1.69354	0	0
	Ryr2	0	0	-2.65734	0	0
	Alox12	0	0	-3.82232	0	0
	Anxa1	4.57962	6.51647	-2.53626	6.20197	0
	Pxylp1	0	0	-2.66403	0	0
	Grk3	0	0	-2.1933	0	0
	Gstp3	0	0	-1.43771	0	0
	H2-Eb2	0	0	-1.84118	0	0
	Gm9733	0	0	-3.93104	0	0
	Sall2	0	0	-1.68572	0	0
	Zfp558	0	0	-1.0918	0	0
	Ltbp1	0	0	-1.5622	0	0
	Gfod2	0	0	-2.81882	0	0
	Trdv1	1.97525	0	-1.25912	0	0
	Lrrc24	0	0	-1.3805	0	0
	Zfp318	0	0	-1.20358	0	0
	Cfp	0	0	-2.3699	0	0
	Rsl1	0	0	-1.10764	0	0
	Gm128	0	0	-2.69333	0	0
	Btk	0	0	-2.0765	0	0
	Eomes	0	0	-1.54338	0	0
	Rgs18	0	0	-4.15754	0	0
	Amz1	0	0	-1.51265	0	0
	Slfn4	0	0	-3.13354	0	0
	Cd300a	0	0	-1.39947	0	0
	Prox2	0	0	-1.71975	0	0
	Car5b	2.84017	3.35265	-1.17684	2.22575	0
	Gng11	0	0	-3.65662	0	0
	Prkar1b	0	0	-3.03165	0	0
	P2ry12	0	0	-2.4829	0	0
	Zfp59	0	0	-1.10557	0	0
	Gpr35	0	0	-1.71754	0	0
	Trpm6	0	0	-1.86698	0	0
	Rnf144a	0	0	-1.47299	0	0
	Zfp78	0	0	-2.7509	0	0
	Mertk	0	0	-2.06662	0	0
	1810014B01Rik	0	0	-1.27388	0	0
	Nfic	0	0	-1.33503	0	0
	Yae1d1	0	0	-1.16867	0	0
	Zfp606	0	0	-1.26272	0	0
	Igip	0	0	-1.22604	0	0
	Lrrn4	6.04592	5.59031	-1.98035	2.99755	0
	Zfp583	0	0	-1.13581	0	0
	Gm14399	0	0	-1.30382	0	0
	Klra8	0	0	-6.00133	0	0
	Znrf3	0	0	-1.42346	0	0
	Zfp74	0	0	-1.05593	0	0
	Pif1	0	0	-1.53319	0	0
	Lyst	0	1.16742	-1.17032	0	0
	Ptprf	0	0	-1.98718	0	0
	Ear2	0	0	-4.41776	0	0
	Hpgd	0	6.48658	-3.48518	0	0
	Tyrobp	0	0	-1.25223	0	0
	Zbtb45	0	0	-1.72151	0	0
	Lpar5	0	0	-1.40544	0	0
	Ebf1	0	0	-2.68379	0	0
	Gm12592	0	0	-1.51595	0	0
	Il18	0	0	-1.60414	0	0
	Mboat1	0	0	-1.20335	0	0
	Tifa	0	0	-1.29248	0	0
	Tsc22d1	0	0	-1.4818	0	0
	Ccl6	0	0	-1.21249	0	0
	Tgm1	0	0	-7.1032	0	0
	Ldlrad3	0	0	-3.03844	0	0
	Fscn1	0	0	-2.73545	0	0
	Gm9982	0	0	-1.58664	0	0
	Armc3	0	0	-1.50639	0	0
	Gm3521	0	0	-1.44804	0	0
	Ltb	0	0	-1.0039	0	0
	9130221H12Rik	0	0	-1.57407	0	0
	Gucd1	0	0	-1.0738	0	0
	Dock4	0	0	-1.62226	0	0
	Ifit3b	0	0	-1.66671	0	1.4751
	Chac2	0	0	-1.16138	0	0
	Cyb5rl	0	0	-1.00731	0	0
[truncated: 568 more rows]
