# Supplementary material for: Dysregulated Treg repair responses lead to chronic rejection after heart transplantation
Source: J Clin Invest. 2024 Dec 2;134(23):e173593. doi: 10.1172/JCI173593 (PMC11601918; doi:10.1172/JCI173593)
Supplement: Supplemental table 1 [file jci-134-173593-s013.xlsx]

## Sheet: Table 1 - Clinical Specimens
		Minimal	Mild	Moderate/Severe
	Sample	Overall Severity of Inflammation	Greatest Degree of Inflammation	Primary Inflammation Type	Venulitis	Lymphocytic Arteritis	Capillary Destruction	Overall Grade
	Subject 1	Minimal	Mild	Macrophages	None	None	None	CARDIAC ALLOGRAFT, ENDOMYOCARDIAL BIOPSIES: A. ACUTE CELLULAR REJECTION, GRADE 1 R, MILD (ISHLT 2004); GRADE 2, FOCAL MODERATE (ISHLT 1990). B. AMR - NEGATIVE : BOTH MORPHOLOGICAL AND IMMUNOPHENOTYPIC EVALUATIONS ARE NEGATIVE.
	Subject 2	Minimal	Minimal	Lymphocytes	None	None	None	CARDIAC ALLOGRAFT, ENDOMYOCARDIAL BIOPSIES: A. ACUTE CELLULAR REJECTION, GRADE 1 R, MILD (ISHLT 2004); GRADE 1B, DIFFUSE MILD (ISHLT 1990). B. pAMR 0: NEGATIVE FOR PATHOLOGIC AMR: BOTH MORPHOLOGICAL AND IMMUNOPHENOTYPIC EVALUATIONS ARE NEGATIVE. C. COMPARED TO THE PREVIOUS BIOPSY, THE CURRENT BIOPSY SHOWS SLIGHTLY INCREASED MICROVASCULITIS.
	Subject 3	Minimal	Minimal	Lymphocytes	None	None	None	CARDIAC ALLOGRAFT, ENDOMYOCARDIAL BIOPSIES: A. ACUTE CELLULAR REJECTION, GRADE 1 R, MILD (ISHLT 2004); GRADE 1A, FOCAL MILD (ISHLT 1990). B. AMR - NEGATIVE : BOTH MORPHOLOGICAL AND IMMUNOPHENOTYPIC EVALUATIONS ARE NEGATIVE.
	Subject 4	Minimal	Minimal	Macrophages	None	None	None	CARDIAC ALLOGRAFT, ENDOMYOCARDIAL BIOPSIES: A. ACUTE CELLULAR REJECTION, GRADE 1 R, MILD (ISHLT 2004); GRADE 1A, FOCAL MILD (ISHLT 1990). B. AMR - NEGATIVE : BOTH MORPHOLOGICAL AND IMMUNOPHENOTYPIC EVALUATIONS ARE NEGATIVE.
	Subject 5	Mild	Mild	Lymphocytes	None	None	None	CARDIAC ALLOGRAFT, ENDOMYOCARDIAL BIOPSY: A. FOCAL AREAS OF DROPOUT, MOST CONSISTENT WITH PREVIOUS PRESERVATION/REPERFUSION INJURY AND/OR PREVIOUS BIOPSY SITE(-S). B. MILD ACUTE CELLULAR REJECTION, GRADE 1 R (FOCAL MILD ACUTE CELLULAR REJECTION, GRADE 1A). C. NEGATIVE FOR INTERSTITIAL CAPILLARY C4D DEPOSITION. D. COMPARED TO THE PREVIOUS BIOPSY, THE CURRENT BIOPSY SHOWS LESS EDEMA AND THE AREAS O…
	Subject 6	Mild	Mild	Lymphocytes	None	None	None	CARDIAC ALLOGRAFT, ENDOMYOCARDIAL BIOPSIES: A. ACUTE CELLULAR REJECTION, GRADE 1 R, MILD (ISHLT 2004); GRADE 1A, FOCAL MILD (ISHLT 1990). B. AMR - NEGATIVE : BOTH MORPHOLOGICAL AND IMMUNOPHENOTYPIC EVALUATIONS ARE NEGATIVE.
	Subject 7	Mild	Mild	Lymphocytes	None	None	None	CARDIAC ALLOGRAFT, ENDOMYOCARDIAL BIOPSIES: A. GRADE 2 R, MODERATE (MULTIFOCAL MODERATE ACUTE REJECTION, GRADE 3A). B. pAMR 0: NEGATIVE FOR PATHOLOGIC AMR: NEGATIVE MORPHOLOGICAL AND IMMUNOPHENOTYPIC EVALUATIONS.
	Subject 8	Mild	Mild	Lymphocytes	None	None	None	CARDIAC ALLOGRAFT, ENDOMYOCARDIAL BIOPSIES: A. GRADE 0 R, NEGATIVE FOR ACUTE REJECTION (ISHLT 2004); GRADE 0, NEGATIVE (ISHLT 1990). B. AMR - NEGATIVE : BOTH MORPHOLOGICAL AND IMMUNOPHENOTYPIC EVALUATIONS ARE NEGATIVE. C. QULITY EFFECT, WITHOUT MYOCYTE ENCROACHMENT.
	Subject 9	Mild	Mild	Lymphocytes	None	None	None	CARDIAC ALLOGRAFT, ENDOMYOCARDIAL BIOPSIES: A. ACUTE CELLULAR REJECTION, GRADE 1 R, MILD (ISHLT 2004); GRADE 1A, FOCAL MILD (ISHLT 1990). B. AMR - NEGATIVE : BOTH MORPHOLOGICAL AND IMMUNOPHENOTYPIC EVALUATIONS ARE NEGATIVE, HOWEVER WEAK EVIDENCE OF RESIDUAL AMR IS PRESENT.
	Subject 10	Mild	Mild	Lymphocytes	None	None	None	CARDIAC ALLOGRAFT, ENDOMYOCARDIAL BIOPSIES: A. GRADE 1 R, MILD (DIFFUSE MILD ACUTE CELLULAR REJECTION, GRADE 1B). B. MILD DIFFUSE INTERSTITIAL INFLAMMATION WITH FOCAL MICROVASCULAR MONOCYTE/MACROPHAGE MARGINATION, BUT WITHOUT MICROVASCULAR C4D DEPOSITS. C. COMPARED TO THE PREVIOUS BIOPSY, THE CURRENT BIOPSY SHOWS INCREASED INTERSTITIAL INFLAMMATION. COMMENT: Some of the interstitial and microvasc…
	Subject 11	Mild	Mild	Macrophages	None	None	None	CARDIAC ALLOGRAFT, ENDOMYOCARDIAL BIOPSIES: A. ACUTE CELLULAR REJECTION, GRADE 1 R, MILD (ISHLT 2004); GRADE 2, FOCAL MODERATE (ISHLT 1990). B. POSITIVE MORPHOLOGICAL EVIDENCE OF AMR, BUT C4D STAIN IS MINIMAL OR NEGATIVE.
	Subject 12	Moderate	Moderate	Lymphocytes	Minimal	None	None	CARDIAC ALLOGRAFT, ENDOMYOCARDIAL BIOPSIES: A. GRADE 2 R, MODERATE (MULTIFOCAL MODERATE ACUTE REJECTION, GRADE 3A). B. PREVIOUS BIOPSY SITE. C. MINIMAL TO NO EVIDENCE OF ANTIBODY MEDIATED REJECTION: NEGATIVE C4d STAINING BUT INCREASED MONOCYTE/MACROPHAGE INFILTRATION AND FOCAL MARGINATION. D. COMPARED TO THE PREVIOUS BIOPSY, THE CURRENT BIOPSY IS SIMILAR OR SHOWS SLIGHTLY INCREASED INFLAMMATION.
	Subject 13	Moderate	Moderate	Lymphocytes	None	None	None	CARDIAC ALLOGRAFT, ENDOMYOCARDIAL BIOPSIES: A. GRADE 2 R, MODERATE (MULTIFOCAL MODERATE ACUTE REJECTION, GRADE 3A). B. MINIMAL C4D DEPOSITS AND MINIMAL MONOCYTE/MACROPHAGE MARGINATION. C. COMPARED TO THE PREVIOUS BIOPSY, THE CURRENT BIOPSY SHOWS INCREASED INFLAMMATION AND MYOCYTE DAMAGE.
	Subject 14	Moderate	Moderate	Lymphocytes	Minimal	None	Minimal	CARDIAC ALLOGRAFT, ENDOMYOCARDIAL BIOPSIES: A. ACUTE CELLULAR REJECTION, GRADE 2 R, MODERATE (ISHLT 2004); GRADE 3A, MULTIFOCAL MODERATE (ISHLT 1990). B. POSITIVE MORPHOLOGICAL EVIDENCE OF AMR, BUT C4D STAIN IS MINIMAL OR NEGATIVE. C. PREVOUS BIOPSY SITE.
	Subject 15	Moderate	Severe	Lymphocytes	None	None	None	CARDIAC ALLOGRAFT, ENDOMYOCARDIAL BIOPSIES: A. GRADE 3 R, SEVERE (DIFFUSE MODERATE ACUTE REJECTION, GRADE 3B). B. NEGATIVE FOR MICROVASCULAR C4d DEPOSITS. C. COMPARED TO THE PREVIOUS BIOPSY, THE CURRENT BIOPSY SHOWS MARKEDLY INCREASED INFLAMMATION AND MYOCYTE INJURY.
	Subject 16	Moderate	Moderate	Lymphocytes	Mild	None	Mild	CARDIAC ALLOGRAFT, ENDOMYOCARDIAL BIOPSIES: A. GRADE 2 R, MODERATE WITH PROMINENT ENDOCARDIAL INFLAMMATION (MULTIFOCAL MODERATE ACUTE REJECTION, GRADE 3A). B. CHANGES SUGGESTIVE OF SUPERIMPOSED AMR WITH DIFFUSE ENDOTHELIAL CELL HYPERTROPHY, C4D POSITIVITY, AND MONOCYTE/MACROPHAGE MARGINATION. C. COMPARED TO THE PREVIOUS BIOPSY, THE CURRENT BIOPSY SHOWS NOTICEABLY INCREASED INFLAMMATION, INTERSTIT…
	Subject 17	Moderate	Moderate	Lymphocytes	None	None	None	CARDIAC ALLOGRAFT, ENDOMYOCARDIAL BIOPSIES: A. ACUTE CELLULAR REJECTION, GRADE 2 R, MODERATE (ISHLT 2004); GRADE 3A, MULTIFOCAL MODERATE (ISHLT 1990). B. AMR - NEGATIVE : BOTH MORPHOLOGICAL AND IMMUNOPHENOTYPIC EVALUATIONS ARE NEGATIVE
	Subject 18	Moderate	Severe	Lymphocytes	Mild	None	None	CARDIAC ALLOGRAFT, ENDOMYOCARDIAL BIOPSIES: A. GRADE 2 R, MODERATE (MULTIFOCAL MODERATE ACUTE REJECTION, GRADE 3A). B. pAMR 0: NEGATIVE FOR PATHOLOGIC AMR: NEGATIVE MORPHOLOGICAL AND IMMUNOPHENOTYPIC EVALUATIONS.
	Subject 19	Moderate	Moderate	Lymphocytes	Mild	None	None	CARDIAC ALLOGRAFT, ENDOMYOCARDIAL BIOPSIES: A. GRADE 2 R, MODERATE (MULTIFOCAL MODERATE ACUTE REJECTION, GRADE 3A). B. MINIMAL EVIDENCE OF ANTIBODY-MEDIATED REJECTION: NEGATIVE C4D STAINING, BUT INCREASED MACROPHAGE INFLUX AND MARGINATION. C. COMPARED TO THE PREVIOUS BIOPSY, THE CURRENT BIOPSY IS NOTICABLY WORSE.
	Subject 20	Severe	Severe	Lymphocytes	Mild	None	None	CARDIAC ALLOGRAFT, ENDOMYOCARDIAL BIOPSIES: A. GRADE 3 R, SEVERE (DIFFUSE MODERATE ACUTE REJECTION, GRADE 3B). B. PROBABLE CO-EXISTENT ANTIBODY-MEDIATED REJECTION WITH DIFFUSE C4D DEPOSITION AND MONOCYTE/MACROPHAGE MARGINATION. C. COMPARED TO THE PREVIOUS BIOPSY, THE CURRENT BIOPSY SHOWS MORE INFLAMMATION AND TISSUE DAMAGE.
	Vasculopathy Patient							TRANSPLANT HEART, REDO ORTHOPTIC HEART TRANSPLANTATION : A. CLINICAL HISTORY OF NON-ISCHEMIC CARDIOMYOPATHY. B. BIVENTRICULAR MYOCYTE HYPERTROPHY, MILD (HEART WEIGHT 340 GRAMS). C. MODERATE CORONARY ATHEROSCLEROSIS. D. FOCAL AREA OF INTERSTITIAL SCARRING/FIBROSIS SUGGESTIVE OF PRIOR MYOCARDIAL INFARCT. E. MONONUCLEAR INFLAMMATION ASSOCIATED WITH CORONORY ATHEROSCLEROTIC PLAQUES. F. WELL DEFINED A…
	CAV Patient							ALLOGRAFT HEART, ALLOGRAFT CARDIECTOMY: A. ALLOGRAFT HEART (349 G) WITH: a. CHRONIC ALLOGRAFT VASCULOPATHY. i. VARIABLE MODERATE TO SEVERE CIRCUMFERENTIAL ARTERIOSCLEROSIS ACCOMPANIED BY MILD CHRONIC INFLAMMATORY INFILTRATE. 1. SEVERE ALLOGRAFT VASCULOPATHY MOST PROMINENTLY INVOLVING SMALL EPICARDIAL VESSELS OF LEFT VENTRICLE. 2. CORONARY ARTERIES WITH ARTERIOSCLEROTIC STENOSIS ESTIMATED AT 60-80…
