# Supplementary material for: Dysregulated Treg repair responses lead to chronic rejection after heart transplantation
Source: J Clin Invest. 2024 Dec 2;134(23):e173593. doi: 10.1172/JCI173593 (PMC11601918; doi:10.1172/JCI173593)
Supplement: Supporting data values [file jci-134-173593-s014.xlsx]

## Sheet: Figure 1B
See File S1

## Sheet: Figure 1C
See File S1

## Sheet: Figure 2A
See File S1

## Sheet: Figure 2B
See File S1

## Sheet: Figure 2C
See File S1

## Sheet: Figure 2D
See File S1
	Arg1	Ccl24	Clec10a	Mrc1	Socs2	Lyve1	CD209e	Mgl2	Egr2	CD36	Retnla	Folr2	C1qa	C1qb	C1qc	Ccl2	Ccl7	Timp2	Gsn	Hif1a	Ly6c2	Tnfrsf1b	Cd86	Isg15	Thbs1	Emilin2	Gyg	Msrb1	Plac8
State 4-5	2.743	2.2819	3.42	3.5873	5.8803	13.2947	16.3134	6.7569	2.7511	2.4323	28.8495	21.4761	5.357	3.7707	4.0969	1.1066	2.0823	3.1781	1.9804	-1.6716	-4.4649	-1.49	-1.4751	3.1178	-1.9728	-1.9834	-2.3525	-2.0112	-3.7224
State 1-3	-2.743	-2.2819	-3.42	-3.5873	-5.8803	-13.2947	-16.3134	-6.7569	-2.7511	-2.4323	-28.8495	-21.4761	-5.357	-3.7707	-4.0969	-1.1066	-2.0823	-3.1781	-1.9804	1.6716	4.4649	1.49	1.4751	-3.1178	1.9728	1.9834	2.3525	2.0112	3.7224
	Arg1	Clec10a	Mrc1	Socs2	CD209e	Mgl2	Vegfa	C1qa	C1qb	C1qc	Egr2	Ccl2	Timp2	Gsn	Isg15	Emilin2	Plac8	Ly6c2
State 5	2.3848	4.0921	2.8147	5.9204	22.2333	7.0587	1.188	4.1458	3.602	3.1985	2.411	-1.681	2.861	2.5137	2.2395	-1.65	-2.671	-4.2025
State 1-3	-2.3848	-4.0921	-2.8147	-5.9204	-22.2333	-7.0587	-1.188	-4.1458	-3.602	-3.1985	-2.411	1.681	-2.861	-2.5137	-2.2395	1.65	2.671	4.2025
	C1qa	Retnla	Ccl2	Ccl7	Folr2	Ccl11	Thbs1	Emilin2	Gyg	Plac8
State 5	-1.5843	-7.3271	-2.7202	-6.7736	-41.9523	-9.36	1.8865	1.5063	1.7374	2.2982
State 4	1.5843	7.3271	2.7202	6.7736	41.9523	9.36	-1.8865	-1.5063	-1.7374	-2.2982

## Sheet: Figure 2E
See File S1
Arg1					Retnla					Folr2					Il4ra					Stat3				Mgl2					Mrc1					Vegfa					Lyve1
State 4	State 5	State 4 no il33	Sate 5 no il33		State 4	State 5	State 4 no il33	Sate 5 no il33		State 4	State 5	State 4 no il33	Sate 5 no il33		State 4	State 5	State 4 no il33	Sate 5 no il33		State 4	State 5	State 4 no il33	Sate 5 no il33		State 4	State 5	State 4 no il33	Sate 5 no il33		State 4	State 5	State 4 no il33	Sate 5 no il33		State 4	State 5	State 4 no il33	Sate 5 no il33		State 4	State 5	State 4 no il33	Sate 5 no il33
618.41	535.06	104.97	213.32		1743.06	314.24	157.2	598.1		12.38	1	28.51	5.02		150.28	217.51	77.13	125.52		378.93	307.06	250.02	287.63		448.51	467.23	316.88	189.67		993.29	697.18	581.28	257.07		264.07	470.6	163.81	336.58		5.16	12.28	1	1
254.22	1	91.94	526.38		985.74	1	1	3050.85		43.41	1	1	30.52		223.04	100.24	70.27	105.61		480.82	397.94	136.29	183.86		382.3	298.71	33.33	1		762.61	1	120.53	80.88		192.82	794.89	266.49	211.58		1	1	1	1
676.58	368.13	57.5	141.64		1498.1	1	32.91	524.35		90.43	1	28.78	15.21		221.63	111.68	61.33	139.65		311.25	330.14	302.22	508.13		191.67	185.9	82.61	64.08		711.75	277.96	748.13	290.16		556.89	622.22	154.71	350.8		36.04	6.15	1	1

## Sheet: Figure 2F
Macrophage Folr2 MFI						Macrophage CD301b MFI						Macrophage Lyve1 MFI
BM12 IL-33+	BM12 IL-33ko	B6 WT	B6 IL-33ko			BM12 IL-33+	BM12 IL-33ko	B6 WT	B6 IL-33ko			BM12 IL-33+	BM12 IL-33ko	B6 WT	B6 IL-33ko
1650	2961	1040	2571			3259	2804	2986	2398			1957	3454	5118	1346
6095	2796	2062	3530			1831	2086	3306	2813			4754	4972	4580	1070
4036	4266	928	2189			3468	2617	2637	2558			2402	4465	2977	1078
3491	2206	4346	4868			3642	2702	4728	4059			2827	1846	6866
4377	1740	3075				4437	2272	5012				1826	1321	2972
7836	1102					7022	2200					5515	1130
7374	1446					7271	2281					4405	1140

## Sheet: Figure 3A
See File S1

## Sheet: Figure 3B
See File S2
Pathway	Enrichment	P-value	Rich factor
Positive regulation of leukocyte differentiation	11.0398	1.6e-05	0.108911
Regulation of hemopoiesis	10.413	3e-05	0.0827423
Regulation of leukocyte differentiation	9.39431	8.32e-05	0.0852941
Positive regulation of cell development	8.62081	0.000180315	0.0733591
Regulation of T cell apoptotic process	5.84838	0.00288457	0.142857
Negative regulation of NIK/NF-kappaB signaling	5.78567	0.00307124	0.192308
Regulation of T-helper cell differentiation	5.67876	0.0034178	0.157895
Positive regulation of lymphocyte activation	5.48917	0.00413128	0.071875
Positive regulation of cell migration	5.43824	0.00434711	0.0625
Leukocyte proliferation	4.71421	0.00896698	0.0804598
Positive regulation of T cell activation	4.36069	0.0127696	0.07173
T cell receptor signaling pathway	3.85964	0.0210756	0.091954
Positive regulation of smooth muscle cell proliferation	3.3761	0.0341804	0.079646
Response to stress	3.31487	0.0363387	0.0457875
Mesenchymal stem cell proliferation	3.2357	0.0393328	1
Somatic stem cell population maintenance	5.19267	0.00555714	0.115942

[truncated: 33 more sheets: Figure 3C, Figure 3D, Figure 3E, Figure 3F, Figure 3G, Figure 3H, Figure 3I, Figure 4C, Figure 4F, Figure 5C, Figure 5E, Figure 6A, Figure 6B, Figure 6C, Figure 6E, Figure 7A, Figure 7B, Figure 7C, Figure 7D, Figure 7E …]
